# Supplementary material for: Sepsis promotes splenic production of a protective platelet pool with high CD40 ligand expression
Source: J Clin Invest. 2022 Apr 1;132(7):e153920. doi: 10.1172/JCI153920 (PMC8970674; doi:10.1172/JCI153920)
Supplement: Supplemental table 1 [file jci-132-153920-s144.xlsx]

## Sheet: Legends
Supplementary Table Legends
Table 1a. List of all genes sequenced by RNA-Seq. List of genes sequenced with gene information, ratio and statistics for all pairwise comparisons, and read counts for each sample (in counts per million reads). FC = unlogged fold change for relevant comparison, Log2FC = log2 fold change for the relevant comparison, RawP = unadjusted p value, FDR = False Discovery Rate (adjusted p value for multip…
Table 1b. List of differentially expressed genes upregulated in Lung vs BM MKs. List of 275 genes found to be upregulated by BM vs spleen MKs 5 days after Saline (false discovery rate FDR <0.05).
Table 1c. List of differentially expressed genes downregulated in Lung vs BM MKs. List of 501 genes found to be downregulated by BM vs spleen MKs 5 days after Saline (false discovery rate FDR <0.05).
Table 1d. Gene ontology pathway analysis of upregulated genes. Functional pathways (Gene ontology - Biological Processes: GO-BP) representative of the 306 genes found to be upregulated by BM vs spleen MKs 5 days after Saline, number of genes in each category and P-value (calculated using a Fisher's exact test performed by the enrichr software). GO-BP with at least 3 genes and P-value <0.001 were …
Table 1e. Gene ontology pathway analysis of downregulated genes. Functional pathways (Gene ontology - Biological Processes: GO-BP) representative of the 483 genes found to be downregulated by BM vs spleen MKs 5 days after Saline, number of genes in each category and P-value (calculated using a Fisher's exact test performed by the enrichr software). GO-BP with at least 3 genes and P-value <0.001 w…

## Sheet: Table 1a. All genes
Table 1a. List of all genes sequenced in RNA-Seq (11 869 genes) BM vs Spleen MKs 5 days after Saline (Lineage- PF4+ CD41+ CD42b+ cells)
Gene information											Ratio and statistics				Normalized sample values						Average Normalized sample values
Ensembl_ID	Gene	Description	Location	Start Position	End Position	Strand	Biotype	Refseq_ID	Unigene_ID	Entrez_ID	log2FC	FC	RawP	FDR	BM_1	BM_2	BM_3	Spleen_1	Spleen_2	Spleen_3	BM	Spleen
ENSMUSG00000000001	Gnai3	guanine nucleotide binding protein (G protein), alpha inhibiting 3 [Source:MGI Symbol;Acc:MGI:95773]	3	108107280	108146146	-1	protein_coding	NM_010306	Mm.271703	14679	0.177567	1.13097	NA	NA	953.5	1536.8	1238.7	543.7	2262.9	489.8	1243	1098.8
ENSMUSG00000000028	Cdc45	cell division cycle 45 [Source:MGI Symbol;Acc:MGI:1338073]	16	18780447	18811987	-1	protein_coding	NM_009862, NM_001161623,	Mm.1248	12544	5.70401	52.1289	NA	NA	70.5	169.8	145	0	1.1	6	128.433	2.36667
ENSMUSG00000000056	Narf	nuclear prelamin A recognition factor [Source:MGI Symbol;Acc:MGI:1914858]	11	121237253	121255856	1	protein_coding	NM_026272,	Mm.291832	67608	-0.17005	0.888812	0.866567	0.953521	246.2	334.5	737	320.4	17	1144.9	439.233	494.1
ENSMUSG00000000078	Klf6	Kruppel-like factor 6 [Source:MGI Symbol;Acc:MGI:1346318]	13	5861482	5870394	1	protein_coding	NM_011803,	Mm.275036, Mm.419434	23849	-2.28039	0.205843	0.000336192	0.00615461	608.5	564.5	329.8	3862.8	2785.9	653.9	500.933	2434.2
ENSMUSG00000000085	Scmh1	sex comb on midleg homolog 1 [Source:MGI Symbol;Acc:MGI:1352762]	4	120405281	120530186	1	protein_coding	NM_013883, NM_001159630,	Mm.427014, Mm.475748	29871	-2.15195	0.225008	NA	NA	54.9	79.4	76.3	558.3	164.1	213.5	70.2	311.967
ENSMUSG00000000088	Cox5a	cytochrome c oxidase subunit Va [Source:MGI Symbol;Acc:MGI:88474]	9	57521274	57532426	1	protein_coding	, NM_007747	Mm.273403	12858	0.969053	1.95756	0.076377	0.313886	3824.1	4729.1	4141.7	2288.2	2260.6	1936.2	4231.63	2161.67
ENSMUSG00000000127	Fer	fer (fms/fps related) protein kinase [Source:MGI Symbol;Acc:MGI:105917]	17	63896018	64139494	1	protein_coding	NM_001037997, NM_001286415, NM_008000	Mm.23039	14158	1.63447	3.10474	0.0708942	0.300405	214.1	182.8	165.5	59.9	101.9	19.3	187.467	60.3667
ENSMUSG00000000131	Xpo6	exportin 6 [Source:MGI Symbol;Acc:MGI:2429950]	7	126101715	126200501	-1	protein_coding	NM_001311143, NM_028816,	Mm.235663	74204	-0.839625	0.558789	0.373357	0.702454	252.6	413.8	112.8	166.7	1058.4	168.9	259.733	464.667
ENSMUSG00000000134	Tfe3	transcription factor E3 [Source:MGI Symbol;Acc:MGI:98511]	X	7762560	7775202	1	protein_coding	, NM_172472, NM_001105196, NM_001271489, NM_001271490, NM_001105197, NM_001271491	Mm.249142	209446	-1.53619	0.344796	NA	NA	114.4	72.3	41.9	333.4	9.1	320.9	76.2	221.133
ENSMUSG00000000148	Brat1	BRCA1-associated ATM activator 1 [Source:MGI Symbol;Acc:MGI:1891679]	5	140705011	140719379	1	protein_coding	NM_181066, , NM_001276287	Mm.271932	231841	0.546538	1.46058	NA	NA	320.3	82.4	69.8	3.2	163	156.8	157.5	107.667
ENSMUSG00000000149	Gna12	guanine nucleotide binding protein, alpha 12 [Source:MGI Symbol;Acc:MGI:95767]	5	140758408	140830431	-1	protein_coding	NM_010302,		14673	2.26109	4.79353	NA	NA	474	799.6	398.6	3.2	72.4	272.6	557.4	116.067
ENSMUSG00000000168	Dlat	dihydrolipoamide S-acetyltransferase (E2 component of pyruvate dehydrogenase complex) [Source:MGI Symbol;Acc:MGI:2385311]	9	50634633	50659780	-1	protein_coding	NM_145614,	Mm.285076	235339	-0.505127	0.704599	0.46238	0.760628	284.6	168.8	240.7	174.8	364.5	445.2	231.367	328.167
ENSMUSG00000000171	Sdhd	succinate dehydrogenase complex, subunit D, integral membrane protein [Source:MGI Symbol;Acc:MGI:1914175]	9	50596357	50603812	-1	protein_coding	NM_025848	Mm.10406	66925	1.46354	2.75785	NA	NA	3555	4013.9	3663.6	2519.6	725.6	828.8	3744.17	1358
ENSMUSG00000000184	Ccnd2	cyclin D2 [Source:MGI Symbol;Acc:MGI:88314]	6	127125162	127152193	-1	protein_coding	NM_009829,	Mm.333406	12444	-0.301252	0.811548	0.699987	0.88668	2115.6	1757.8	1427.8	2432.3	2299.1	1801.1	1767.07	2177.5
ENSMUSG00000000194	Gpr107	G protein-coupled receptor 107 [Source:MGI Symbol;Acc:MGI:2139054]	2	31152316	31218775	1	protein_coding	NM_178760,		277463	-1.35098	0.392025	NA	NA	113.5	74.3	30.1	17.8	519.6	18.1	72.6333	185.167
ENSMUSG00000000197	Nalcn	sodium leak channel, non-selective [Source:MGI Symbol;Acc:MGI:2444306]	14	123276641	123627144	-1	protein_coding	NM_177393	Mm.255348	338370	0.546627	1.46067	0.804635	NA	22	1	18.3	1.6	0	26.5	13.7667	9.36667
ENSMUSG00000000244	Tspan32	tetraspanin 32 [Source:MGI Symbol;Acc:MGI:1350360]	7	143005046	143019644	1	protein_coding	NM_001128080, , NM_020286, NM_001128082, NM_001128081	Mm.28172	27027	0.0908871	1.06502	0.883727	0.959039	1203.3	1267.6	2737.5	2215.4	904.5	1771	1736.13	1630.3
ENSMUSG00000000275	Trim25	tripartite motif-containing 25 [Source:MGI Symbol;Acc:MGI:102749]	11	88999376	89020293	1	protein_coding	, NM_009546	Mm.248445	217069	-1.61318	0.326877	0.0108859	0.0893716	197.7	279.2	298.7	618.2	442.6	1311.3	258.533	790.7
ENSMUSG00000000276	Dgke	diacylglycerol kinase, epsilon [Source:MGI Symbol;Acc:MGI:1889276]	11	89035179	89066850	-1	protein_coding	, NM_019505	Mm.153695	56077	-0.247978	0.842076	0.866633	0.953521	99.7	34.2	105.3	4.9	272.8	6	79.7333	94.5667
ENSMUSG00000000278	Scpep1	serine carboxypeptidase 1 [Source:MGI Symbol;Acc:MGI:1921867]	11	88924020	88955465	-1	protein_coding	NM_029023	Mm.34126	74617	0.318356	1.24691	NA	NA	0	156.7	36.5	19.4	71.3	63.9	64.4	51.5333
ENSMUSG00000000282	Mnt	max binding protein [Source:MGI Symbol;Acc:MGI:109150]	11	74830920	74845725	1	protein_coding	NM_010813,	Mm.3759	17428	0.78655	1.72494	0.386966	0.712511	141.8	40.2	82.7	90.6	44.1	19.3	88.2333	51.3333
ENSMUSG00000000290	Itgb2	integrin beta 2 [Source:MGI Symbol;Acc:MGI:96611]	10	77530252	77565708	1	protein_coding	NM_008404,	Mm.1137	16414	-0.358232	0.78012	0.590623	0.832416	851.9	1175.2	180.5	663.5	1439.9	726.2	735.867	943.2
ENSMUSG00000000295	Hddc2	HD domain containing 2 [Source:MGI Symbol;Acc:MGI:1916942]	10	31313383	31328204	1	protein_coding	NM_027168,		69692	-1.0432	0.48525	NA	NA	677.1	1004.5	385.7	519.5	3354.1	386	689.1	1419.87
ENSMUSG00000000301	Pemt	phosphatidylethanolamine N-methyltransferase [Source:MGI Symbol;Acc:MGI:104535]	11	59970614	60046489	-1	protein_coding	, NM_008819, NM_001290012, NM_001290011, NM_001290013, NM_001290014		18618	7.86362	232.909	6.95724e-13	1.64825e-10	275.4	309.4	320.2	1.6	1.1	1.2	301.667	1.3
ENSMUSG00000000303	Cdh1	cadherin 1 [Source:MGI Symbol;Acc:MGI:88354]	8	106603351	106670246	1	protein_coding	NM_009864,	Mm.35605	12550	-1.0176	0.493938	NA	NA	807.1	647.9	119.3	985.5	1300.7	901.2	524.767	1062.47
ENSMUSG00000000320	Alox12	arachidonate 12-lipoxygenase [Source:MGI Symbol;Acc:MGI:87998]	11	70241457	70255353	-1	protein_coding	NM_007440,	Mm.12286	11684	2.16555	4.48637	NA	NA	1134.7	2105.4	1098	443.4	364.5	159.2	1446.03	322.367
ENSMUSG00000000326	Comt	catechol-O-methyltransferase [Source:MGI Symbol;Acc:MGI:88470]	16	18406886	18426852	-1	protein_coding	NM_007744, NM_001111062, , NM_001111063		12846	-0.488028	0.712999	NA	NA	305.6	565.5	184.8	595.5	233.2	652.7	351.967	493.8
ENSMUSG00000000339	Rtca	RNA 3'-terminal phosphate cyclase [Source:MGI Symbol;Acc:MGI:1913618]	3	116488963	116508208	-1	protein_coding	NM_025517,		66368	0.453085	1.36896	NA	NA	34.8	523.3	81.7	21	427.9	18.1	213.267	155.667
ENSMUSG00000000340	Dbt	dihydrolipoamide branched chain transacylase E2 [Source:MGI Symbol;Acc:MGI:105386]	3	116513070	116549981	1	protein_coding	NM_010022,	Mm.3636	13171	-1.17394	0.443208	NA	NA	155.6	272.2	151.5	229.8	280.7	796.2	193.1	435.567
ENSMUSG00000000346	Dazap2	DAZ associated protein 2 [Source:MGI Symbol;Acc:MGI:1344344]	15	100615628	100620731	1	protein_coding	NM_011873		23994	-0.348251	0.785536	0.403848	0.721605	3584.3	4183.6	3752.8	6990.9	3555.6	4121	3840.23	4889.17
ENSMUSG00000000355	Mcts1	malignant T cell amplified sequence 1 [Source:MGI Symbol;Acc:MGI:1916245]	X	38600578	38613426	1	protein_coding	NM_026902,		68995	-0.351445	0.783799	0.585044	0.829347	1005.7	1474.6	2093.9	2416.1	1802.2	1617.8	1524.73	1945.37
ENSMUSG00000000374	Trappc10	trafficking protein particle complex 10 [Source:MGI Symbol;Acc:MGI:1336209]	10	78186725	78244641	-1	protein_coding	NM_001081055,	Mm.27539	216131	-1.38294	0.383437	NA	NA	160.1	182.8	345.9	192.6	1309.7	293.2	229.6	598.5
ENSMUSG00000000378	Ccm2	cerebral cavernous malformation 2 [Source:MGI Symbol;Acc:MGI:2384924]	11	6546887	6596744	1	protein_coding	NM_146014, NM_001190343, , NM_001190344	Mm.221271	216527	-0.913891	0.530752	0.193649	0.52563	363.3	94.4	141.8	267	290.9	571.8	199.833	376.567
ENSMUSG00000000384	Tbrg4	transforming growth factor beta regulated gene 4 [Source:MGI Symbol;Acc:MGI:1100868]	11	6615598	6626067	-1	protein_coding	, NM_001130457, NM_134011		21379	-0.751668	0.593916	0.407208	0.723727	229.7	204.9	69.8	42.1	444.9	361.9	168.133	282.967
ENSMUSG00000000399	Ndufa9	NADH dehydrogenase (ubiquinone) 1 alpha subcomplex, 9 [Source:MGI Symbol;Acc:MGI:1913358]	6	126821721	126849136	-1	protein_coding	NM_025358,		66108	1.69415	3.23586	0.00687048	0.0652615	1015.7	1940.6	1655.6	325.3	562.6	536.8	1537.3	474.9
ENSMUSG00000000409	Lck	lymphocyte protein tyrosine kinase [Source:MGI Symbol;Acc:MGI:96756]	4	129548344	129573641	-1	protein_coding	NM_010693, NM_001162433, , NM_001162432		16818	-3.2457	0.105426	0.0112009	0.0908591	27.5	169.8	3.2	906.2	662.2	333	66.8333	633.8
ENSMUSG00000000416	Cttnbp2	cortactin binding protein 2 [Source:MGI Symbol;Acc:MGI:1353467]	6	18366478	18514843	-1	protein_coding	, NM_080285		30785	-5.24296	0.0264066	NA	NA	0	13.1	1.1	29.1	460.7	44.6	4.73333	178.133
ENSMUSG00000000420	Galnt1	UDP-N-acetyl-alpha-D-galactosamine:polypeptide N-acetylgalactosaminyltransferase 1 [Source:MGI Symbol;Acc:MGI:894693]	18	24205344	24286818	1	protein_coding	NM_013814, NM_001160404,	Mm.30249	14423	1.54775	2.9236	0.00828602	0.0745404	1375.3	1038.6	1504.1	398.1	612.4	329.3	1306	446.6
ENSMUSG00000000439	Mkrn2	makorin, ring finger protein, 2 [Source:MGI Symbol;Acc:MGI:1914277]	6	115601902	115622624	1	protein_coding	NM_023290,		67027	-0.813805	0.56888	NA	NA	110.7	23.1	127.8	220.1	0	240.1	87.2	153.4
ENSMUSG00000000441	Raf1	v-raf-leukemia viral oncogene 1 [Source:MGI Symbol;Acc:MGI:97847]	6	115618067	115676635	-1	protein_coding	, NM_029780	Mm.184163	110157	1.69074	3.22822	0.285477	0.62587	22.9	34.2	2.1	11.3	0	7.2	19.7333	6.16667
ENSMUSG00000000486	2021-09-01	septin 1 [Source:MGI Symbol;Acc:MGI:1858916]	7	127214447	127233130	-1	protein_coding	, NM_017461	Mm.18, Mm.482209	54204	-1.11018	0.463237	0.137097	0.438142	86.9	188.8	146.1	417.5	71.3	422.2	140.6	303.667
ENSMUSG00000000489	Pdgfb	platelet derived growth factor, B polypeptide [Source:MGI Symbol;Acc:MGI:97528]	15	79995900	80014808	-1	protein_coding	NM_011057	Mm.144089	18591	5.6343	49.6698	NA	NA	290.1	146.7	123.6	1.6	2.3	7.2	186.8	3.7
ENSMUSG00000000532	Acvr1b	activin A receptor, type 1B [Source:MGI Symbol;Acc:MGI:1338944]	15	101174067	101213679	1	protein_coding	NM_007395	Mm.308467	11479	-0.547691	0.684114	0.743836	0.905093	63.1	70.3	24.7	46.9	152.8	31.4	52.7	77.0333
ENSMUSG00000000538	Tom1l2	target of myb1-like 2 (chicken) [Source:MGI Symbol;Acc:MGI:2443306]	11	60226714	60352905	-1	protein_coding	, NM_153080, NM_001039093, NM_001039092	Mm.218875	216810	-1.61711	0.325988	0.273141	0.61459	122.6	49.2	19.3	144	388.3	54.3	63.7	195.533
ENSMUSG00000000552	Zfp385a	zinc finger protein 385A [Source:MGI Symbol;Acc:MGI:1352495]	15	103313895	103340086	-1	protein_coding	NM_013866	Mm.14099	29813	0.334464	1.26091	NA	NA	28.4	91.4	50.5	124.6	0	10.9	56.7667	45.1667
ENSMUSG00000000561	Wdr77	WD repeat domain 77 [Source:MGI Symbol;Acc:MGI:1917715]	3	105959369	105970037	1	protein_coding	NM_027432,	Mm.5110	70465	0.876543	1.83597	0.15678	0.472099	598.5	720.2	798.3	247.6	254.7	650.2	705.667	384.167
ENSMUSG00000000562	Adora3	adenosine A3 receptor [Source:MGI Symbol;Acc:MGI:104847]	3	105870858	105908926	1	protein_coding	NM_001174169, NM_009631,	Mm.235024	11542, 69296	-0.426441	0.744095	NA	NA	77.8	6	0	11.3	92.8	8.4	27.9333	37.5
ENSMUSG00000000563	Atp5f1	ATP synthase, H+ transporting, mitochondrial F0 complex, subunit B1 [Source:MGI Symbol;Acc:MGI:1100495]	3	105942698	105960099	-1	protein_coding	NM_001304719, NM_009725,	Mm.251152	11950	0.921654	1.89429	0.102581	0.370038	6245.3	8616.4	9392.1	2929.1	4246.2	5627.8	8084.6	4267.7
ENSMUSG00000000568	Hnrnpd	heterogeneous nuclear ribonucleoprotein D [Source:MGI Symbol;Acc:MGI:101947]	5	99955935	99978938	-1	protein_coding	NM_001077266, NM_001077265, NM_007516, , NM_001077267	Mm.150231	11991	0.647664	1.56663	0.160285	0.476946	1140.2	1230.5	1492.3	634.4	1094.7	735.9	1287.67	821.667
ENSMUSG00000000581	C1d	C1D nuclear receptor co-repressor [Source:MGI Symbol;Acc:MGI:1927354]	11	17257579	17269176	1	protein_coding	NM_020558,	Mm.287982	57316	0.933794	1.91029	0.200208	0.533821	5854.6	7118.7	7595.8	3856.3	4006.2	2905	6856.37	3589.17
ENSMUSG00000000594	Gm2a	GM2 ganglioside activator protein [Source:MGI Symbol;Acc:MGI:95762]	11	55098115	55113029	1	protein_coding	NM_010299	Mm.287807	14667	-3.1917	0.109447	4.30632e-07	2.22355e-05	166.5	430.9	395.4	2163.6	1593.9	5311.7	330.933	3023.07
ENSMUSG00000000600	Krit1	KRIT1, ankyrin repeat containing [Source:MGI Symbol;Acc:MGI:1930618]	5	3803184	3845564	1	protein_coding	, NM_030675, NM_001170552		79264	-0.611678	0.654435	0.244155	0.58352	750.4	856.8	813.3	1419.2	1790.8	488.6	806.833	1232.87
ENSMUSG00000000605	Clcn4	chloride channel, voltage-sensitive 4 [Source:MGI Symbol;Acc:MGI:104571]	7	7282309	7300851	-1	protein_coding	NM_011334, NM_001302387, , NM_001302386	Mm.297883, Mm.488576	12727	-0.845234	0.55662	0.312903	0.654149	528.9	173.8	737	158.6	1159.2	1267.9	479.9	861.9
ENSMUSG00000000617	Grm6	glutamate receptor, metabotropic 6 [Source:MGI Symbol;Acc:MGI:1351343]	11	50850685	50866208	1	protein_coding	, NM_173372	Mm.134265	108072	-0.711405	0.610725	0.429518	0.738117	188.5	238.1	107.4	116.5	480	277.5	178	291.333
ENSMUSG00000000628	Hk2	hexokinase 2 [Source:MGI Symbol;Acc:MGI:1315197]	6	82725025	82774454	-1	protein_coding	NM_013820,	Mm.255848, Mm.441580	15277	-0.300844	0.811777	NA	NA	384.3	434.9	289	602	148.3	615.3	369.4	455.2
ENSMUSG00000000631	Myo18a	myosin XVIIIA [Source:MGI Symbol;Acc:MGI:2667185]	11	77763246	77865980	1	protein_coding	, NM_001291213, NM_001291212, NM_001291214, NM_001291215, NM_011586	Mm.341248, Mm.476162	360013	-1.09834	0.467052	0.257077	0.599004	176.6	171.8	65.5	11.3	572.8	301.6	137.967	295.233
ENSMUSG00000000673	Haao	3-hydroxyanthranilate 3,4-dioxygenase [Source:MGI Symbol;Acc:MGI:1349444]	17	83831356	83846790	-1	protein_coding	NM_025325		107766	-3.90479	0.0667637	1.21183e-08	9.03821e-07	36.6	18.1	24.7	535.6	173.2	482.6	26.4667	397.133
ENSMUSG00000000682	Cd52	CD52 antigen [Source:MGI Symbol;Acc:MGI:1346088]	4	134082448	134095082	-1	protein_coding	, NM_013706		23833	-4.05776	0.0600473	3.25901e-09	2.7927e-07	2985.9	4574.4	1873.7	52713.4	35670.7	68725.3	3144.67	52369.8
ENSMUSG00000000708	Kat2b	K(lysine) acetyltransferase 2B [Source:MGI Symbol;Acc:MGI:1343094]	17	53566861	53672720	1	protein_coding	, NM_020005, NM_001190846	Mm.255025	18519	0.718125	1.64504	0.256599	0.598446	360.5	339.5	257.8	157	82.6	342.6	319.267	194.067
ENSMUSG00000000711	Rab5b	RAB5B, member RAS oncogene family [Source:MGI Symbol;Acc:MGI:105938]	10	128677175	128696264	-1	protein_coding	NM_177411,	Mm.12815	19344	-0.53798	0.688735	0.761579	0.9115	0	31.1	68.8	140.8	4.5	0	33.3	48.4333
ENSMUSG00000000738	Spg7	SPG7, paraplegin matrix AAA peptidase subunit [Source:MGI Symbol;Acc:MGI:2385906]	8	123062942	123097760	1	protein_coding	, NM_153176	Mm.292075	234847	-0.608551	0.655855	0.537665	0.801383	352.3	94.4	148.3	34	726.7	146	198.333	302.233
ENSMUSG00000000740	Rpl13	ribosomal protein L13 [Source:MGI Symbol;Acc:MGI:105922]	8	123102350	123105244	1	protein_coding	NM_016738,	Mm.319719	270106	-0.327	0.797192	0.488493	0.773408	12461.3	14050.6	10272	21888.7	11107.2	13147.2	12261.3	15381
ENSMUSG00000000743	Chmp1a	charged multivesicular body protein 1A [Source:MGI Symbol;Acc:MGI:1920159]	8	123204264	123212763	-1	protein_coding	NM_145606,	Mm.41596	234852	-0.139709	0.907702	NA	NA	125.4	235	168.7	126.2	364.5	91.7	176.367	194.133
ENSMUSG00000000751	Rpa1	replication protein A1 [Source:MGI Symbol;Acc:MGI:1915525]	11	75298166	75348324	-1	protein_coding	NM_026653, NM_001164223,	Mm.180734	68275	0.157887	1.11565	0.862269	0.950928	350.5	390.7	665	14.6	936.2	308.8	468.733	419.867
ENSMUSG00000000759	Tubgcp3	tubulin, gamma complex associated protein 3 [Source:MGI Symbol;Acc:MGI:2183752]	8	12614277	12672248	-1	protein_coding	, NM_198031		259279	2.57459	5.95702	0.00179953	0.0233042	214.1	359.6	508.2	76.1	99.6	6	360.633	60.5667
ENSMUSG00000000766	Oprm1	opioid receptor, mu 1 [Source:MGI Symbol;Acc:MGI:97441]	10	6758506	7038198	1	protein_coding	NM_001304955, NM_001039652, NM_001302796, , NM_001304950, NM_001302795, NM_001302793, NM_001302794, NM_001304938, NM_001304948, NM_001304937		18390	-2.35282	0.195763	0.176172	NA	0.9	8	5.4	25.9	36.2	10.9	4.76667	24.3333
ENSMUSG00000000776	Polr3d	polymerase (RNA) III (DNA directed) polypeptide D [Source:MGI Symbol;Acc:MGI:1914315]	14	70438748	70443471	-1	protein_coding	NM_025945, NM_001164082	Mm.20420	67065	0.883476	1.84481	0.463716	0.761038	80.5	133.6	95.6	53.4	38.5	76	103.233	55.9667
ENSMUSG00000000782	Tcf7	transcription factor 7, T cell specific [Source:MGI Symbol;Acc:MGI:98507]	11	52252371	52283014	-1	protein_coding	NM_009331, NM_001313981		21414	-4.25973	0.0522028	4.16825e-05	0.0011343	59.5	22.1	8.6	354.4	1312	63.9	30.0667	576.767
ENSMUSG00000000787	Ddx3x	DEAD/H (Asp-Glu-Ala-Asp/His) box polypeptide 3, X-linked [Source:MGI Symbol;Acc:MGI:103064]	X	13280970	13294052	1	protein_coding	NM_010028,	Mm.289662	13205	-0.0547994	0.962728	0.893702	0.962717	2890.7	2200.8	2191.7	2565	2644.4	2356.1	2427.73	2521.83
ENSMUSG00000000804	Usp32	ubiquitin specific peptidase 32 [Source:MGI Symbol;Acc:MGI:2144475]	11	84984442	85140161	-1	protein_coding	NM_001029934,	Mm.178524	237898	0.561018	1.47531	0.587241	0.830884	453	458	786.4	239.5	533.2	377.6	565.8	383.433
ENSMUSG00000000811	Txnrd3	thioredoxin reductase 3 [Source:MGI Symbol;Acc:MGI:2386711]	6	89643988	89675529	1	protein_coding	NM_153162, NM_001178058, NM_001178059, NM_001178060	Mm.229332	232223	-0.157654	0.896482	0.934273	0.976586	140	0	65.5	1.6	191.3	36.2	68.5	76.3667
ENSMUSG00000000823	Zfp512b	zinc finger protein 512B [Source:MGI Symbol;Acc:MGI:2685478]	2	181582103	181592803	-1	protein_coding	NM_001164597,	Mm.386888	269401	-1.82051	0.28312	0.219001	0.554386	11.9	1	46.2	90.6	115.5	2.4	19.7	69.5
ENSMUSG00000000826	Dnajc5	DnaJ heat shock protein family (Hsp40) member C5 [Source:MGI Symbol;Acc:MGI:892995]	2	181520485	181555133	1	protein_coding	NM_001271585, NM_016775, , NM_001271584		13002	-0.556102	0.680137	0.357121	0.690122	677.1	379.7	688.7	1030.8	1100.3	435.5	581.833	855.533
ENSMUSG00000000827	Tpd52l2	tumor protein D52-like 2 [Source:MGI Symbol;Acc:MGI:1913564]	2	181497142	181517966	1	protein_coding	, NM_001291197, NM_025482, NM_001291200, NM_001291203, NM_001291204, NM_001291202, NM_001291201	Mm.136648	66314	-0.722243	0.606154	NA	NA	754	782.5	732.7	893.3	1947.1	902.4	756.4	1247.6
ENSMUSG00000000838	Fmr1	fragile X mental retardation syndrome 1 [Source:MGI Symbol;Acc:MGI:95564]	X	68678541	68717963	1	protein_coding	NM_008031, NM_001290424,	Mm.3451	14265	0.168282	1.12372	0.741498	0.904827	992.8	818.6	1300	551.8	1288.2	927.7	1037.13	922.567
ENSMUSG00000000861	Bcl11a	B cell CLL/lymphoma 11A (zinc finger protein) [Source:MGI Symbol;Acc:MGI:106190]	11	24078056	24174123	1	protein_coding	NM_001159290, , NM_016707, NM_001159289, NM_001242934	Mm.53687	14025	-1.6814	0.31178	0.000375787	0.00674157	405.4	332.5	590.9	927.3	1711.6	1621.4	442.933	1420.1
ENSMUSG00000000869	Il4	interleukin 4 [Source:MGI Symbol;Acc:MGI:96556]	11	53602982	53618669	-1	protein_coding	, NM_021283		16189	-0.93933	0.521475	0.312782	0.654066	372.4	1324.9	335.2	2720.3	1036.9	141.1	677.5	1299.43
ENSMUSG00000000876	Pxmp4	peroxisomal membrane protein 4 [Source:MGI Symbol;Acc:MGI:1891701]	2	154585758	154603708	-1	protein_coding	NM_021534,		59038	0.811364	1.75487	0.498886	0.77954	75	327.5	651.1	153.7	15.8	430.7	351.2	200.067
ENSMUSG00000000884	Gnb1l	guanine nucleotide binding protein (G protein), beta polypeptide 1-like [Source:MGI Symbol;Acc:MGI:1338057]	16	18498768	18566679	1	protein_coding	, NM_023120, NM_001285493, NM_001285494, NM_001081682, NM_001285491	Mm.236139	13972	-1.41217	0.375745	0.411791	0.726452	84.2	4	55.9	113.3	0	270.2	48.0333	127.833
ENSMUSG00000000902	Smarcb1	SWI/SNF related, matrix associated, actin dependent regulator of chromatin, subfamily b, member 1 [Source:MGI Symbol;Acc:MGI:1328366]	10	75896769	75921617	-1	protein_coding	NM_011418, , NM_001161853	Mm.279751	20587	0.25239	1.19118	0.690258	0.883666	560	313.4	311.6	521.1	266	208.7	395	331.933
ENSMUSG00000000903	Vpreb3	pre-B lymphocyte gene 3 [Source:MGI Symbol;Acc:MGI:98938]	10	75943057	75949657	1	protein_coding	, NM_009514		22364	-5.2631	0.0260405	1.28925e-07	7.52089e-06	41.2	82.4	11.8	260.5	1038	3901.4	45.1333	1733.3
ENSMUSG00000000915	Hip1r	huntingtin interacting protein 1 related [Source:MGI Symbol;Acc:MGI:1352504]	5	123973628	124005558	1	protein_coding	NM_145070,		29816	-1.66565	0.315201	0.130523	0.425999	191.2	120.5	73.1	263.8	413.2	544.1	128.267	407.033
ENSMUSG00000000916	Nsun5	NOL1/NOP2/Sun domain family, member 5 [Source:MGI Symbol;Acc:MGI:2140844]	5	135369953	135376805	1	protein_coding	NM_145414,	Mm.281189	100609	-0.623802	0.648958	NA	NA	11	78.3	62.3	35.6	0	197.8	50.5333	77.8
ENSMUSG00000000934	Top1mt	DNA topoisomerase 1, mitochondrial [Source:MGI Symbol;Acc:MGI:1920210]	15	75657035	75678800	-1	protein_coding	NM_028404	Mm.182401	72960	-3.18905	0.109648	NA	NA	12.8	8	80.6	922.4	1.1	1.2	33.8	308.233
ENSMUSG00000000958	Slc7a7	solute carrier family 7 (cationic amino acid transporter, y+ system), member 7 [Source:MGI Symbol;Acc:MGI:1337120]	14	54369442	54417780	-1	protein_coding	NM_001253680, NM_011405, NM_001253679,	Mm.142455	20540	-5.9902	0.0157315	0.0007075	0.0113524	1.8	6	0	8.1	348.7	143.6	2.6	166.8
ENSMUSG00000000959	Oxa1l	oxidase assembly 1-like [Source:MGI Symbol;Acc:MGI:1916339]	14	54360841	54369673	1	protein_coding	, NM_026936	Mm.182340	69089	-0.301566	0.811371	0.713377	0.893941	301.1	293.3	160.1	477.4	228.7	224.4	251.5	310.167
ENSMUSG00000000976	Heatr6	HEAT repeat containing 6 [Source:MGI Symbol;Acc:MGI:1919790]	11	83753696	83783754	1	protein_coding	NM_145432,	Mm.117874	217026	-0.719511	0.607303	0.472317	0.764727	178.4	34.2	50.5	145.6	43	244.9	87.7	144.5
ENSMUSG00000000982	Ccl3	chemokine (C-C motif) ligand 3 [Source:MGI Symbol;Acc:MGI:98260]	11	83647844	83649355	-1	protein_coding	NM_011337		20302	-1.26097	0.417262	0.1851	0.513954	12918	18527.5	6468.8	45950.7	39663.2	5250.2	12638.1	30288
ENSMUSG00000001016	Ilf2	interleukin enhancer binding factor 2 [Source:MGI Symbol;Acc:MGI:1915031]	3	90476126	90488379	1	protein_coding	, NM_026374	Mm.227258	67781	1.5975	3.02619	0.0157504	0.113989	832.7	672	475.9	352.8	224.1	78.4	660.2	218.433
ENSMUSG00000001017	Chtop	chromatin target of PRMT1 [Source:MGI Symbol;Acc:MGI:1913761]	3	90498956	90509498	-1	protein_coding	NM_001293780, NM_023215, NM_001293782, NM_001293779, NM_001293778, NM_001293777, NM_001293776, , NM_001293781	Mm.154136	66511	0.994524	1.99242	0.0351656	0.194392	452	671	705.9	297.8	370.2	249.7	609.633	305.9
ENSMUSG00000001018	Snapin	SNAP-associated protein [Source:MGI Symbol;Acc:MGI:1333745]	3	90488026	90491033	-1	protein_coding	, NM_133854	Mm.331182	20615	-0.318482	0.801913	0.75652	0.910061	514.3	623.8	398.6	425.6	1480.7	9.7	512.233	638.667
ENSMUSG00000001020	S100a4	S100 calcium binding protein A4 [Source:MGI Symbol;Acc:MGI:1330282]	3	90603771	90606045	1	protein_coding	NM_011311,		20198	-3.4599	0.0908795	8.83786e-05	0.00214425	6.4	24.1	54.8	445	176.6	314.9	28.4333	312.167
ENSMUSG00000001025	S100a6	S100 calcium binding protein A6 (calcyclin) [Source:MGI Symbol;Acc:MGI:1339467]	3	90612882	90624181	1	protein_coding	NM_011313,		20200	-3.30137	0.101436	5.13215e-06	0.000189631	116.2	573.6	531.8	4445.4	4443.1	3152.3	407.2	4013.6
ENSMUSG00000001029	Icam2	intercellular adhesion molecule 2 [Source:MGI Symbol;Acc:MGI:96394]	11	106377656	106388075	-1	protein_coding	NM_010494,		15896	-2.01145	0.248023	0.0725804	0.304974	8.2	338.5	296.5	1241.2	242.2	1109.9	214.4	864.433
ENSMUSG00000001034	Mapk7	mitogen-activated protein kinase 7 [Source:MGI Symbol;Acc:MGI:1346347]	11	61488812	61494406	-1	protein_coding	, NM_001291037, NM_001291036, NM_001291035, NM_001291034, NM_011841, NM_001291033	Mm.38172	23939	-0.507004	0.703682	0.712622	0.893689	27.5	56.3	92.4	93.9	155.1	1.2	58.7333	83.4
ENSMUSG00000001052	Sec24b	Sec24 related gene family, member B (S. cerevisiae) [Source:MGI Symbol;Acc:MGI:2139764]	3	129982759	130061553	-1	protein_coding	NM_207209,	Mm.192303	99683	1.03723	2.05228	0.355806	0.689488	241.6	197.9	186.9	0	191.3	113.4	208.8	101.567
ENSMUSG00000001054	Rmnd5b	required for meiotic nuclear division 5 homolog B [Source:MGI Symbol;Acc:MGI:1913339]	11	51623671	51635896	-1	protein_coding	, NM_025346	Mm.288183	66089	1.11854	2.17127	NA	NA	165.6	405.8	89.2	119.8	0	184.6	220.2	101.467
ENSMUSG00000001056	Nhp2	NHP2 ribonucleoprotein [Source:MGI Symbol;Acc:MGI:1098547]	11	51619735	51623714	1	protein_coding	NM_026631,		52530	0.989212	1.9851	0.0628485	0.279693	5820.7	8876.5	6222.7	3479.3	4049.2	3009.9	6973.3	3512.8
ENSMUSG00000001062	Vps9d1	VPS9 domain containing 1 [Source:MGI Symbol;Acc:MGI:1914143]	8	123242356	123254348	-1	protein_coding	, NM_028200, NM_001310661	Mm.276193	72325	-0.112462	0.925008	0.920261	0.971351	37.5	115.5	69.8	37.2	80.4	123.1	74.2667	80.2333
ENSMUSG00000001082	Mfsd10	major facilitator superfamily domain containing 10 [Source:MGI Symbol;Acc:MGI:1915544]	5	34633642	34637212	-1	protein_coding	NM_026660,	Mm.34564	68294	2.41322	5.32663	NA	NA	109.8	289.3	85.9	11.3	2.3	77.2	161.667	30.2667
ENSMUSG00000001089	Luzp1	leucine zipper protein 1 [Source:MGI Symbol;Acc:MGI:107629]	4	136469761	136554780	1	protein_coding	NM_024452,	Mm.485824	269593	0.190007	1.14077	0.91743	0.970728	8.2	30.1	113.9	82.5	49.8	1.2	50.7333	44.5
ENSMUSG00000001100	Poldip2	polymerase (DNA-directed), delta interacting protein 2 [Source:MGI Symbol;Acc:MGI:1915061]	11	78512193	78522736	1	protein_coding	NM_026389,		67811	2.2206	4.66086	NA	NA	119	223	110.7	1.6	2.3	92.9	150.9	32.2667
ENSMUSG00000001105	Ift20	intraflagellar transport 20 [Source:MGI Symbol;Acc:MGI:1915585]	11	78536361	78541737	1	protein_coding	NM_018854,	Mm.358671	55978	-0.378015	0.769496	0.343204	0.680745	2267.5	2336.4	2146.6	2637.8	2678.3	3456.3	2250.17	2924.13
ENSMUSG00000001120	Pcbp3	poly(rC) binding protein 3 [Source:MGI Symbol;Acc:MGI:1890470]	10	76761857	76961887	-1	protein_coding	NM_021568,		59093	-0.252623	0.839369	0.890959	0.961714	38.4	5	46.2	0	29.4	77.2	29.8667	35.5333
ENSMUSG00000001123	Lgals9	lectin, galactose binding, soluble 9 [Source:MGI Symbol;Acc:MGI:109496]	11	78962974	78984946	-1	protein_coding	NM_001159301, , NM_010708	Mm.341434	16859	2.28288	4.86647	0.000196644	0.00391102	2220.9	2756.3	2562.4	305.9	658.8	583.9	2513.2	516.2
ENSMUSG00000001127	Araf	Araf proto-oncogene, serine/threonine kinase [Source:MGI Symbol;Acc:MGI:88065]	X	20797814	20860519	1	protein_coding	, NM_009703, NM_001159645	Mm.220946	11836	-0.131079	0.913148	NA	NA	723.8	429.9	626.4	391.6	312.4	1245	593.367	649.667
ENSMUSG00000001128	Cfp	complement factor properdin [Source:MGI Symbol;Acc:MGI:97545]	X	20925454	20931555	-1	protein_coding	NM_008823,	Mm.3064	18636	-2.74664	0.148998	0.00232632	0.0282297	80.5	51.2	40.8	299.4	139.2	720.2	57.5	386.267
ENSMUSG00000001134	Uxt	ubiquitously expressed transcript [Source:MGI Symbol;Acc:MGI:1277988]	X	20941722	20962017	-1	protein_coding	, NM_013840		22294	0.915542	1.88628	NA	NA	555.4	673	664	135.9	743.7	123.1	630.8	334.233
ENSMUSG00000001138	Cnnm3	cyclin M3 [Source:MGI Symbol;Acc:MGI:2151055]	1	36511867	36528237	1	protein_coding	NM_053186, NM_001039551,	Mm.256323	94218	0.672101	1.59339	0.410718	0.726224	174.8	54.2	52.6	69.6	53.2	54.3	93.8667	59.0333
ENSMUSG00000001143	Lman2l	lectin, mannose-binding 2-like [Source:MGI Symbol;Acc:MGI:2443010]	1	36419871	36445271	-1	protein_coding	, NM_001013374, NM_001310517	Mm.287854	214895	0.447857	1.36401	0.716663	0.895802	259.9	92.4	111.7	0	226.4	113.4	154.667	113.267
ENSMUSG00000001150	Mcm3ap	minichromosome maintenance complex component 3 associated protein [Source:MGI Symbol;Acc:MGI:1930089]	10	76468927	76515857	1	protein_coding	NM_019434,	Mm.30098	54387	0.581864	1.49678	0.535357	0.801292	266.3	305.4	198.8	79.3	283	152	256.833	171.433
ENSMUSG00000001151	Pcnt	pericentrin (kendrin) [Source:MGI Symbol;Acc:MGI:102722]	10	76351263	76442786	-1	protein_coding	, NM_001282992, NM_008787	Mm.251794	18541	0.694276	1.61807	0.325024	0.664653	289.2	430.9	174	129.5	99.6	323.3	298.033	184.133
ENSMUSG00000001156	Mxd1	MAX dimerization protein 1 [Source:MGI Symbol;Acc:MGI:96908]	6	86647042	86669161	-1	protein_coding	NM_010751,	Mm.279580	17119	-0.938731	0.521691	NA	NA	202.2	78.3	170.8	391.6	464.1	9.7	150.433	288.467
ENSMUSG00000001157	Gmcl1	germ cell-less, spermatogenesis associated 1 [Source:MGI Symbol;Acc:MGI:1345156]	6	86691768	86733383	-1	protein_coding	NM_011818,	Mm.321452	23885	0.563792	1.47815	0.462476	0.760628	397.1	515.3	361	106.8	181.1	573	424.467	286.967
ENSMUSG00000001158	Snrnp27	small nuclear ribonucleoprotein 27 (U4/U6.U5) [Source:MGI Symbol;Acc:MGI:1913868]	6	86675151	86684522	-1	protein_coding	NM_025665,		66618	0.42148	1.3393	0.459584	0.758596	2535.6	2128.5	3107.1	1861	2093.1	1848.2	2590.4	1934.1
ENSMUSG00000001166	Oas1c	2'-5' oligoadenylate synthetase 1C [Source:MGI Symbol;Acc:MGI:2149633]	5	120800194	120812514	-1	protein_coding	NM_033541,	Mm.43230	114643	-5.87584	0.0170293	0.00166312	0.0218439	0.9	8	0	0	226.4	299.2	2.96667	175.2
ENSMUSG00000001173	Ocrl	OCRL, inositol polyphosphate-5-phosphatase [Source:MGI Symbol;Acc:MGI:109589]	X	47912387	47965868	1	protein_coding	NM_177215,	Mm.210343	320634	1.59682	3.02476	0.0985308	0.36331	575.6	448	647.8	210.4	3.4	339	557.133	184.267
ENSMUSG00000001175	Calm1	calmodulin 1 [Source:MGI Symbol;Acc:MGI:88251]	12	100199435	100209814	1	protein_coding	NM_009790, , NM_001313934	Mm.285993	12313	-0.385282	0.76563	0.476438	0.76712	22176.6	27627	18528.5	34117.9	28989.6	26142.3	22777.4	29749.9
ENSMUSG00000001211	Agpat3	1-acylglycerol-3-phosphate O-acyltransferase 3 [Source:MGI Symbol;Acc:MGI:1336186]	10	78269178	78352489	-1	protein_coding	, NM_053014	Mm.141230	28169	-1.34402	0.393921	0.0564137	0.26358	161.1	94.4	325.5	461.2	720	293.2	193.667	491.467
ENSMUSG00000001228	Uhrf1	ubiquitin-like, containing PHD and RING finger domains, 1 [Source:MGI Symbol;Acc:MGI:1338889]	17	56303321	56323486	1	protein_coding	NM_001111079, NM_010931, , NM_001111080, NM_001111078	Mm.42196	18140	1.6466	3.13095	NA	NA	317.5	408.8	407.2	0	281.9	79.6	377.833	120.5
ENSMUSG00000001229	Dpp9	dipeptidylpeptidase 9 [Source:MGI Symbol;Acc:MGI:2443967]	17	56186807	56218889	-1	protein_coding	, NM_172624	Mm.205535	224897	0.504992	1.41912	0.612398	0.842161	47.6	84.4	254.6	215.2	18.1	39.8	128.867	91.0333
ENSMUSG00000001248	Gramd1a	GRAM domain containing 1A [Source:MGI Symbol;Acc:MGI:105490]	7	31130127	31155896	-1	protein_coding	, NM_027898		52857	0.231444	1.17401	NA	NA	125.4	207.9	262.1	160.2	44.1	302.8	198.467	169.033
ENSMUSG00000001260	Gabrg1	gamma-aminobutyric acid (GABA) A receptor, subunit gamma 1 [Source:MGI Symbol;Acc:MGI:103156]	5	70751047	70842617	-1	protein_coding	NM_010252,	Mm.255292	14405	-3.17294	0.110879	0.182103	0.509497	0	6	18.3	0	217.3	1.2	8.1	72.8333
ENSMUSG00000001270	Ckb	creatine kinase, brain [Source:MGI Symbol;Acc:MGI:88407]	12	111669361	111672338	-1	protein_coding	, NM_021273	Mm.16831	12709	-1.68445	0.311122	NA	NA	104.3	47.2	16.1	25.9	69.1	443.9	55.8667	179.633
ENSMUSG00000001280	Sp1	trans-acting transcription factor 1 [Source:MGI Symbol;Acc:MGI:98372]	15	102406143	102436404	1	protein_coding	, NM_013672	Mm.4618	20683	-0.125947	0.916403	0.86096	0.950135	521.6	280.2	719.8	291.3	764.1	604.4	507.2	553.267
ENSMUSG00000001281	Itgb7	integrin beta 7 [Source:MGI Symbol;Acc:MGI:96616]	15	102215995	102231935	-1	protein_coding	NM_013566,	Mm.58	16421	-1.11345	0.462187	0.0858292	0.335935	230.6	357.6	115	406.2	433.6	681.6	234.4	507.133
ENSMUSG00000001285	Myg1	melanocyte proliferating gene 1 [Source:MGI Symbol;Acc:MGI:1929864]	15	102331709	102338139	1	protein_coding	NM_021713,	Mm.251638	60315	0.164735	1.12096	NA	NA	148.2	35.2	572.6	613.3	0	61.5	252	224.933
ENSMUSG00000001288	Rarg	retinoic acid receptor, gamma [Source:MGI Symbol;Acc:MGI:97858]	15	102234938	102257517	-1	protein_coding	NM_011244, NM_001042727,	Mm.1273	19411	2.32846	5.0227	0.119374	0.405208	33.9	56.3	60.2	24.3	0	6	50.1333	10.1
ENSMUSG00000001289	Pfdn5	prefoldin 5 [Source:MGI Symbol;Acc:MGI:1928753]	15	102326116	102331873	1	protein_coding	NM_027044,		56612	-0.795938	0.575969	0.0340907	0.19096	3682.2	3362	2511.9	5382.4	5109.9	6099.5	3185.37	5530.6
ENSMUSG00000001305	Rrp15	ribosomal RNA processing 15 homolog (S. cerevisiae) [Source:MGI Symbol;Acc:MGI:1914473]	1	186720978	186749358	-1	protein_coding	NM_026041,	Mm.289841	67223	0.353039	1.27725	0.738722	0.902397	911.4	1286.7	666.1	1550.3	674.7	18.1	954.733	747.7
ENSMUSG00000001348	Acp5	acid phosphatase 5, tartrate resistant [Source:MGI Symbol;Acc:MGI:87883]	9	22126727	22135711	-1	protein_coding	NM_001102404, NM_001102405, , NM_007388	Mm.46354	11433	-5.35199	0.0244844	3.84109e-09	3.18969e-07	33.9	61.3	1.1	906.2	1751.2	1276.4	32.1	1311.27
ENSMUSG00000001366	Fbxo9	f-box protein 9 [Source:MGI Symbol;Acc:MGI:1918788]	9	78081499	78109065	-1	protein_coding	NM_023605, NM_001081490,	Mm.28584	71538	1.61527	3.06369	0.008401	0.0751055	1305.8	713.2	744.5	258.9	536.6	106.2	921.167	300.567
ENSMUSG00000001376	Vps50	VPS50 EARP/GARPII complex subunit [Source:MGI Symbol;Acc:MGI:1920538]	6	3498382	3603531	1	protein_coding	NM_024260, NM_001167751, NM_001167750,	Mm.45539	73288	-0.398139	0.758836	0.606814	0.841144	71.4	234	412.6	87.4	423.4	434.3	239.333	315.033
ENSMUSG00000001380	Hars	histidyl-tRNA synthetase [Source:MGI Symbol;Acc:MGI:108087]	18	36766530	36783205	-1	protein_coding	NM_008214	Mm.10528	15115	0.330139	1.25713	0.643876	0.858111	406.3	359.6	200.9	194.2	120	454.8	322.267	256.333
ENSMUSG00000001383	Zmat2	zinc finger, matrin type 2 [Source:MGI Symbol;Acc:MGI:1913742]	18	36793923	36799660	1	protein_coding	NM_025594	Mm.251155	66492	-0.271799	0.828286	0.70327	0.88845	628.6	882.9	359.9	1097.2	384.9	778.1	623.8	753.4
ENSMUSG00000001403	Ube2c	ubiquitin-conjugating enzyme E2C [Source:MGI Symbol;Acc:MGI:1915862]	2	164769898	164778822	1	protein_coding	NM_026785,		68612	2.05553	4.15695	NA	NA	4730.9	3850.1	4585.4	21	448.3	2697.5	4388.8	1055.6
ENSMUSG00000001415	Smg5	Smg-5 homolog, nonsense mediated mRNA decay factor (C. elegans) [Source:MGI Symbol;Acc:MGI:2447364]	3	88336260	88362338	1	protein_coding	NM_178246,	Mm.439830	229512	0.295916	1.22766	NA	NA	332.2	208.9	83.8	127.8	259.2	121.8	208.3	169.6
ENSMUSG00000001416	Cct3	chaperonin containing Tcp1, subunit 3 (gamma) [Source:MGI Symbol;Acc:MGI:104708]	3	88297116	88321767	1	protein_coding	NM_009836,	Mm.256034	12462	0.658918	1.5789	0.24507	0.584249	2147.7	1776.9	2058.5	2129.6	477.7	1183.5	1994.37	1263.6
ENSMUSG00000001418	Glmp	glycosylated lysosomal membrane protein [Source:MGI Symbol;Acc:MGI:1913318]	3	88325023	88331313	1	protein_coding	NM_020003,	Mm.439922	56700	-0.316218	0.803173	0.735039	0.900493	39.3	369.6	512.5	134.3	770.9	241.3	307.133	382.167
ENSMUSG00000001419	Mef2d	myocyte enhancer factor 2D [Source:MGI Symbol;Acc:MGI:99533]	3	88142372	88172086	1	protein_coding	NM_001310587, NM_133665, , NM_001310593		17261	-0.274064	0.826987	0.80076	0.927786	395.3	46.2	66.6	323.7	249	42.2	169.367	204.967
ENSMUSG00000001424	Snd1	staphylococcal nuclease and tudor domain containing 1 [Source:MGI Symbol;Acc:MGI:1929266]	6	28475139	28935162	1	protein_coding	, NM_019776	Mm.439987	56463	1.1313	2.19056	0.336592	0.675449	171.1	189.8	456.6	3.2	11.3	358.3	272.5	124.267
ENSMUSG00000001436	Slc19a1	solute carrier family 19 (folate transporter), member 1 [Source:MGI Symbol;Acc:MGI:103182]	10	77032241	77061002	1	protein_coding	, NM_001199271, NM_031196	Mm.265060	20509	0.873186	1.8317	0.529683	0.798949	152.8	115.5	105.3	0	187.9	15.7	124.533	67.8667
ENSMUSG00000001440	Kpnb1	karyopherin (importin) beta 1 [Source:MGI Symbol;Acc:MGI:107532]	11	97159714	97187881	-1	protein_coding	NM_008379,	Mm.251013	16211	0.481169	1.39587	0.389778	0.713883	471.3	721.2	1173.2	708.8	615.8	370.4	788.567	565
ENSMUSG00000001441	Npepps	aminopeptidase puromycin sensitive [Source:MGI Symbol;Acc:MGI:1101358]	11	97205842	97280638	-1	protein_coding	, NM_008942	Mm.29824	19155	-1.19626	0.436405	NA	NA	247.1	175.8	180.5	647.3	554.7	181	201.133	461
ENSMUSG00000001445	Mrpl10	mitochondrial ribosomal protein L10 [Source:MGI Symbol;Acc:MGI:1333801]	11	97041560	97049213	1	protein_coding	NM_026154,		107732	-1.78587	0.290002	NA	NA	130.9	113.5	130	63.1	1154.6	72.4	124.8	430.033
ENSMUSG00000001467	Cyp51	cytochrome P450, family 51 [Source:MGI Symbol;Acc:MGI:106040]	5	4081145	4104746	-1	protein_coding	NM_020010,		13121	-0.557383	0.679534	0.493783	0.776742	107.1	174.8	148.3	72.8	150.6	409	143.4	210.8
ENSMUSG00000001472	Tcf25	transcription factor 25 (basic helix-loop-helix) [Source:MGI Symbol;Acc:MGI:1914105]	8	123373753	123403835	1	protein_coding	NM_025804, NM_001037877, NM_001286362, , NM_001037878, NM_001286363	Mm.178818	66855	0.506866	1.42096	0.424493	0.734406	999.3	355.6	673.6	734.7	254.7	439.1	676.167	476.167
ENSMUSG00000001473	Tubb6	tubulin, beta 6 class V [Source:MGI Symbol;Acc:MGI:1915201]	18	67390717	67402748	1	protein_coding	NM_026473		67951	1.18875	2.27955	0.466617	0.761343	39.3	285.3	49.4	0	132.4	31.4	124.667	54.6
ENSMUSG00000001482	Def8	differentially expressed in FDCP 8 [Source:MGI Symbol;Acc:MGI:1346331]	8	123423527	123463270	1	protein_coding	, NM_054046, NM_001253784, NM_001253783, NM_001281803		23854	1.88388	3.69066	0.166011	0.486448	313.9	258.1	60.2	129.5	36.2	6	210.733	57.2333
ENSMUSG00000001517	Foxm1	forkhead box M1 [Source:MGI Symbol;Acc:MGI:1347487]	6	128362967	128376146	1	protein_coding	, NM_008021	Mm.42148	14235	-0.687634	0.620871	0.6484	0.861147	87.8	7	160.1	0	292.1	118.2	84.9667	136.767
ENSMUSG00000001518	Itfg2	integrin alpha FG-GAP repeat containing 2 [Source:MGI Symbol;Acc:MGI:1915450]	6	128409444	128424931	-1	protein_coding	NM_133927,	Mm.31345, Mm.440087	101142	-1.60301	0.32919	0.248344	0.588904	73.2	96.4	113.9	0	650.9	209.9	94.5	286.933
ENSMUSG00000001521	Tulp3	tubby-like protein 3 [Source:MGI Symbol;Acc:MGI:1329045]	6	128321161	128355851	-1	protein_coding	NM_011657,	Mm.291783, Mm.439490	22158	-0.480786	0.716587	0.707027	0.890276	180.3	141.6	156.9	11.3	272.8	383.6	159.6	222.567
ENSMUSG00000001524	Gtf2h4	general transcription factor II H, polypeptide 4 [Source:MGI Symbol;Acc:MGI:1338799]	17	35667730	35673739	-1	protein_coding	NM_010364,		14885	4.0423	16.476	1.74337e-05	0.000540109	115.3	413.8	369.6	3.2	36.2	14.5	299.567	17.9667
ENSMUSG00000001525	Tubb5	tubulin, beta 5 class I [Source:MGI Symbol;Acc:MGI:107812]	17	35833921	35838306	-1	protein_coding	NM_011655,	Mm.273538	22154	0.511815	1.42584	0.49187	0.775742	3694.1	2418.8	3411.1	775.1	2244.8	3659	3174.67	2226.3
ENSMUSG00000001542	Ell2	elongation factor RNA polymerase II 2 [Source:MGI Symbol;Acc:MGI:2183438]	13	75706757	75772364	1	protein_coding	NM_138953,		192657	-3.17685	0.110579	2.61983e-05	0.000753668	54	155.7	52.6	801	1391.2	179.8	87.4333	790.667
ENSMUSG00000001569	Nom1	nucleolar protein with MIF4G domain 1 [Source:MGI Symbol;Acc:MGI:1861749]	5	29434664	29457843	1	protein_coding	NM_001033457,		433864	3.23787	9.43399	0.00112094	0.0160376	281.8	124.6	521.1	42.1	3.4	53.1	309.167	32.8667
ENSMUSG00000001576	Ergic1	endoplasmic reticulum-golgi intermediate compartment (ERGIC) 1 [Source:MGI Symbol;Acc:MGI:1914708]	17	26561489	26656931	1	protein_coding	NM_026170,		67458	-1.4721	0.360458	NA	NA	99.7	57.3	355.6	200.7	360	860.2	170.867	473.633
ENSMUSG00000001588	Acap1	ArfGAP with coiled-coil, ankyrin repeat and PH domains 1 [Source:MGI Symbol;Acc:MGI:2388270]	11	69881567	69895539	-1	protein_coding	, NM_153788		216859	-1.20773	0.432948	0.107232	0.38009	172.9	368.6	102.1	524.3	424.5	538	214.533	495.6
ENSMUSG00000001627	Ifrd1	interferon-related developmental regulator 1 [Source:MGI Symbol;Acc:MGI:1316717]	12	40201567	40248504	-1	protein_coding	NM_013562,	Mm.168	15982	0.774794	1.71095	NA	NA	851	748.3	1238.7	262.2	1265.6	130.3	946	552.7
ENSMUSG00000001630	Stk38l	serine/threonine kinase 38 like [Source:MGI Symbol;Acc:MGI:1922250]	6	146724995	146778812	1	protein_coding	NM_172734,	Mm.322121	232533	-0.458433	0.727776	0.675451	0.876129	33.9	63.3	73.1	9.7	47.5	176.1	56.7667	77.7667
ENSMUSG00000001632	Brpf1	bromodomain and PHD finger containing, 1 [Source:MGI Symbol;Acc:MGI:1926033]	6	113307137	113324860	1	protein_coding	NM_001282127, NM_001282128, , NM_001282126, NM_030178	Mm.356059	78783	0.88273	1.84386	0.387627	0.713025	420.9	104.5	266.4	182.9	6.8	240.1	263.933	143.267
ENSMUSG00000001642	Akr1b3	aldo-keto reductase family 1, member B3 (aldose reductase) [Source:MGI Symbol;Acc:MGI:1353494]	6	34302434	34317478	-1	protein_coding	, NM_009658	Mm.451	11677	0.293123	1.22529	NA	NA	315.7	265.2	321.2	632.7	58.9	45.8	300.7	245.8
ENSMUSG00000001665	Gstt3	glutathione S-transferase, theta 3 [Source:MGI Symbol;Acc:MGI:2143526]	10	75774115	75781414	-1	protein_coding	NM_133994,	Mm.5731	103140	1.03641	2.05112	0.622911	0.847559	0	24.1	26.9	22.7	0	2.4	17	8.36667
ENSMUSG00000001666	Ddt	D-dopachrome tautomerase [Source:MGI Symbol;Acc:MGI:1298381]	10	75771230	75773414	-1	protein_coding	, NM_010027		13202	-1.37667	0.385106	0.0525155	0.253453	123.5	166.7	243.9	255.7	494.7	635.8	178.033	462.067
ENSMUSG00000001674	Ddx18	DEAD (Asp-Glu-Ala-Asp) box polypeptide 18 [Source:MGI Symbol;Acc:MGI:1914192]	1	121553835	121567989	-1	protein_coding	NM_025860,	Mm.44219	66942	-0.0967576	0.935132	NA	NA	260.8	271.2	222.4	359.3	271.7	176.1	251.467	269.033
ENSMUSG00000001687	Ubl3	ubiquitin-like 3 [Source:MGI Symbol;Acc:MGI:1344373]	5	148504635	148552789	-1	protein_coding	NM_011908,	Mm.21846	24109	-3.4248	0.0931176	2.06529e-05	0.000630149	317.5	31.1	148.3	1571.3	2687.4	1079.7	165.633	1779.47
ENSMUSG00000001700	Gramd3	GRAM domain containing 3 [Source:MGI Symbol;Acc:MGI:1914815]	18	56432132	56503792	1	protein_coding	NM_026240		107022	-4.0382	0.0608669	6.2001e-07	3.08283e-05	24.7	66.3	38.7	1244.4	602.2	283.5	43.2333	710.033
ENSMUSG00000001707	Eef1e1	eukaryotic translation elongation factor 1 epsilon 1 [Source:MGI Symbol;Acc:MGI:1913393]	13	38644207	38659058	-1	protein_coding	NM_025380,		66143	0.61308	1.52952	0.402009	0.720634	1001.1	1108.9	1543.9	1233.1	817.3	339	1217.97	796.467
ENSMUSG00000001729	Akt1	thymoma viral proto-oncogene 1 [Source:MGI Symbol;Acc:MGI:87986]	12	112653821	112674884	-1	protein_coding	NM_001165894, NM_009652,	Mm.6645	11651	1.05831	2.08248	0.214287	0.55055	95.2	244.1	382.5	97.1	98.5	150.8	240.6	115.467
ENSMUSG00000001741	Il16	interleukin 16 [Source:MGI Symbol;Acc:MGI:1270855]	7	83642825	83745726	-1	protein_coding	NM_010551,	Mm.10137	16170	-2.31352	0.201169	NA	NA	129.9	224	269.7	399.7	493.6	2205.3	207.867	1032.87
ENSMUSG00000001750	Tcirg1	T cell, immune regulator 1, ATPase, H+ transporting, lysosomal V0 protein A3 [Source:MGI Symbol;Acc:MGI:1350931]	19	3896050	3907133	-1	protein_coding	, NM_016921, NM_001167784, NM_001136091	Mm.271689	27060	-0.969139	0.510811	0.311029	0.652972	166.5	269.2	48.3	147.3	712	88.1	161.333	315.8
ENSMUSG00000001755	Coasy	Coenzyme A synthase [Source:MGI Symbol;Acc:MGI:1918993]	11	101082565	101086619	1	protein_coding	NM_001305982,	Mm.182271	71743	0.283243	1.21693	NA	NA	29.3	94.4	36.5	25.9	27.2	78.4	53.4	43.8333
ENSMUSG00000001763	Tspan33	tetraspanin 33 [Source:MGI Symbol;Acc:MGI:1919012]	6	29694222	29718559	1	protein_coding	NM_146173, NM_001301407,		232670	-1.11236	0.462538	0.365618	0.69689	13.7	33.1	11.8	32.4	12.5	82	19.5333	42.3
ENSMUSG00000001767	Crnkl1	Crn, crooked neck-like 1 (Drosophila) [Source:MGI Symbol;Acc:MGI:1914127]	2	145917479	145935014	-1	protein_coding	NM_025820,	Mm.248755	66877	0.517804	1.43177	NA	NA	525.2	461.1	183.7	19.4	92.8	704.5	390	272.233
ENSMUSG00000001774	Chordc1	cysteine and histidine-rich domain (CHORD)-containing, zinc-binding protein 1 [Source:MGI Symbol;Acc:MGI:1914167]	9	18292125	18317442	1	protein_coding	NM_025844,		66917	-0.435384	0.739497	NA	NA	664.3	750.3	1698.6	1038.9	2044.4	1125.6	1037.73	1402.97
ENSMUSG00000001783	Rtcb	RNA 2',3'-cyclic phosphate and 5'-OH ligase [Source:MGI Symbol;Acc:MGI:106379]	10	85938637	85957823	-1	protein_coding	NM_145422,	Mm.9257	28088	-1.18981	0.43836	0.0695799	0.297014	460.3	426.9	332	885.2	443.7	1452.5	406.4	927.133
ENSMUSG00000001785	Pwp1	PWP1 homolog, endonuclein [Source:MGI Symbol;Acc:MGI:1914735]	10	85829494	85889096	1	protein_coding	, NM_133993	Mm.18834	103136	2.29449	4.90581	0.0264873	0.161755	620.4	217	415.8	1.6	36.2	217.1	417.733	84.9667
ENSMUSG00000001786	Fbxo7	F-box protein 7 [Source:MGI Symbol;Acc:MGI:1917004]	10	86021972	86051873	1	protein_coding	NM_153195, , NM_001310745	Mm.44236	69754	-0.188842	0.877309	0.890952	0.961714	83.3	546.4	367.4	0	223	913.2	332.367	378.733
ENSMUSG00000001794	Capns1	calpain, small subunit 1 [Source:MGI Symbol;Acc:MGI:88266]	7	30186936	30198811	-1	protein_coding	, NM_009795		12336	-0.279167	0.824067	NA	NA	1171.3	1188.3	893.9	962.9	1026.7	1958	1084.5	1315.87
ENSMUSG00000001829	Clpb	ClpB caseinolytic peptidase B [Source:MGI Symbol;Acc:MGI:1100517]	7	101663633	101795506	1	protein_coding	, NM_009191	Mm.3990	20480	0.813965	1.75804	NA	NA	138.2	54.2	124.6	0	178.9	1.2	105.667	60.0333
ENSMUSG00000001833	2021-09-07	septin 7 [Source:MGI Symbol;Acc:MGI:1335094]	9	25252439	25308571	1	protein_coding	NM_009859, , NM_001205367	Mm.270259	235072	-0.171037	0.888204	NA	NA	3514.8	4552.3	4635.9	6575	4066.2	3661.4	4234.33	4767.53
ENSMUSG00000001844	Zdhhc4	zinc finger, DHHC domain containing 4 [Source:MGI Symbol;Acc:MGI:1920131]	5	143316489	143329256	-1	protein_coding	NM_028379,	Mm.261606	72881	0.660377	1.5805	0.310007	0.651986	496.9	507.3	293.3	365.7	131.3	324.5	432.5	273.833
ENSMUSG00000001847	Rac1	RAS-related C3 botulinum substrate 1 [Source:MGI Symbol;Acc:MGI:97845]	5	143503634	143528036	-1	protein_coding	NM_009007,	Mm.292510	19353	0.189153	1.14009	NA	NA	2050.7	3084.7	1715.8	2477.6	1472.7	2059.3	2283.73	2003.2
ENSMUSG00000001855	Nup214	nucleoporin 214 [Source:MGI Symbol;Acc:MGI:1095411]	2	31974436	32053975	1	protein_coding	NM_172268,		227720	-1.08057	0.472843	0.331114	0.670468	194	88.4	62.3	390	286.4	53.1	114.9	243.167
ENSMUSG00000001865	Cpa3	carboxypeptidase A3, mast cell [Source:MGI Symbol;Acc:MGI:88479]	3	20215620	20242181	-1	protein_coding	NM_007753,	Mm.1135	12873	0.979797	1.97219	0.256247	0.598446	7619.7	22113.5	4779.9	8887.5	5595.5	3017.2	11504.4	5833.4
ENSMUSG00000001870	Ltbp1	latent transforming growth factor beta binding protein 1 [Source:MGI Symbol;Acc:MGI:109151]	17	75005568	75392512	1	protein_coding	NM_019919, NM_206958,		268977	2.33732	5.05364	0.0323637	0.183973	509.7	623.8	236.4	17.8	247.9	4.8	456.633	90.1667
ENSMUSG00000001891	Ugp2	UDP-glucose pyrophosphorylase 2 [Source:MGI Symbol;Acc:MGI:2183447]	11	21321138	21371201	-1	protein_coding	NM_139297, NM_001290634,		216558	0.0372277	1.02614	0.970452	0.991375	701.9	15.1	608.1	843.1	367.9	80.8	441.7	430.6
ENSMUSG00000001909	Trmt1	tRNA methyltransferase 1 [Source:MGI Symbol;Acc:MGI:1289155]	8	84686307	84699808	1	protein_coding	, NM_198020, NM_001164559, NM_001164560		212528	-0.154314	0.89856	0.855291	0.946882	216	176.8	208.4	458	22.6	189.4	200.4	223.333
ENSMUSG00000001911	Nfix	nuclear factor I/X [Source:MGI Symbol;Acc:MGI:97311]	8	84699876	84800344	-1	protein_coding	, NM_001081981, NM_010906, NM_001081982, NM_001297601	Mm.487058	18032	3.27744	9.69633	NA	NA	110.7	156.7	105.3	3.2	0	35	124.233	12.7333
ENSMUSG00000001918	Slc1a5	solute carrier family 1 (neutral amino acid transporter), member 5 [Source:MGI Symbol;Acc:MGI:105305]	7	16781340	16798274	1	protein_coding	NM_009201,	Mm.1056	20514	-0.816751	0.567719	0.22586	0.56238	391.6	370.7	417.9	784.9	203.8	1090.6	393.4	693.1
ENSMUSG00000001924	Uba1	ubiquitin-like modifier activating enzyme 1 [Source:MGI Symbol;Acc:MGI:98890]	X	20658326	20683179	1	protein_coding	NM_009457, NM_001276316, NM_001276317, , NM_001136085	Mm.1104	22201	0.845074	1.79636	0.166947	0.488076	815.3	1556.9	1534.2	338.2	632.8	1202.8	1302.13	724.6
ENSMUSG00000001930	Vwf	Von Willebrand factor [Source:MGI Symbol;Acc:MGI:98941]	6	125546774	125686679	1	protein_coding	, NM_011708	Mm.22339	22371	3.34446	10.1574	3.93823e-05	0.00108268	2823	2642.8	2822.4	221.7	26	568.2	2762.73	271.967
ENSMUSG00000001942	Siae	sialic acid acetylesterase [Source:MGI Symbol;Acc:MGI:104803]	9	37555698	37649655	1	protein_coding	, NM_011734	Mm.196345	22619	-2.78064	0.145527	0.0492094	0.243627	151.9	41.2	50.5	155.4	1.1	1517.6	81.2	558.033
ENSMUSG00000001946	Esam	endothelial cell-specific adhesion molecule [Source:MGI Symbol;Acc:MGI:1916774]	9	37528078	37538319	1	protein_coding	NM_027102,	Mm.41751	69524	0.819401	1.76467	NA	NA	167.5	90.4	254.6	102	13.6	174.9	170.833	96.8333
ENSMUSG00000001948	Spa17	sperm autoantigenic protein 17 [Source:MGI Symbol;Acc:MGI:1333778]	9	37603290	37613722	-1	protein_coding	NM_001324545, NM_011449,		20686	6.16889	71.9483	NA	NA	339.5	111.5	135.4	4.9	1.1	2.4	195.467	2.8
ENSMUSG00000001962	Fam50a	family with sequence similarity 50, member A [Source:MGI Symbol;Acc:MGI:1351626]	X	74313033	74320149	1	protein_coding	NM_138607,	Mm.4370	108160	-0.94761	0.518491	0.17464	0.499192	248.9	119.5	347	513	707.5	159.2	238.467	459.9
ENSMUSG00000001964	Emd	emerin [Source:MGI Symbol;Acc:MGI:108117]	X	74254687	74261548	1	protein_coding	NM_007927,		13726	-0.525667	0.694638	0.550832	0.80778	664.3	345.5	400.7	521.1	139.2	1370.5	470.167	676.933
ENSMUSG00000001985	Grik3	glutamate receptor, ionotropic, kainate 3 [Source:MGI Symbol;Acc:MGI:95816]	4	125490700	125714173	1	protein_coding	NM_001081097	Mm.40896	14807	-4.18209	0.0550891	0.0760152	0.313299	19.2	0	1.1	0	366.8	2.4	6.76667	123.067
ENSMUSG00000001995	Sipa1l2	signal-induced proliferation-associated 1 like 2 [Source:MGI Symbol;Acc:MGI:2676970]	8	125418063	125569808	-1	protein_coding	, NM_001081337	Mm.271668	244668	-5.80426	0.0178955	NA	NA	0	1	5.4	55	155.1	141.1	2.13333	117.067
ENSMUSG00000001998	Ap4e1	adaptor-related protein complex AP-4, epsilon 1 [Source:MGI Symbol;Acc:MGI:1336993]	2	127008717	127067909	1	protein_coding	, NM_175550		108011	0.0472008	1.03326	0.971062	0.991408	58.6	104.5	56.9	68	71.3	73.6	73.3333	70.9667
ENSMUSG00000001999	Blvra	biliverdin reductase A [Source:MGI Symbol;Acc:MGI:88170]	2	127070665	127097084	1	protein_coding	, NM_026678		109778	0.298565	1.22992	0.657683	0.866143	1246.3	1653.4	1595.4	940.2	1066.4	1647.9	1498.37	1218.17
ENSMUSG00000002007	Srpk3	serine/arginine-rich protein specific kinase 3 [Source:MGI Symbol;Acc:MGI:1891338]	X	73774405	73778925	1	protein_coding	NM_019684,	Mm.111904	56504	-5.16384	0.0278952	2.32165e-05	0.000695201	1.8	13.1	1.1	134.3	39.6	398.1	5.33333	190.667
ENSMUSG00000002010	Idh3g	isocitrate dehydrogenase 3 (NAD+), gamma [Source:MGI Symbol;Acc:MGI:1099463]	X	73778963	73786897	-1	protein_coding	NM_008323,	Mm.14825	15929	0.539065	1.45303	0.345428	0.682438	2938.3	1757.8	2793.4	2615.1	1107.1	1433.2	2496.5	1718.47
ENSMUSG00000002014	Ssr4	signal sequence receptor, delta [Source:MGI Symbol;Acc:MGI:1099464]	X	73787028	73790830	1	protein_coding	NM_009279, , NM_001166480		20832	-0.188729	0.877378	NA	NA	5957.1	8668.6	6708.3	5858.1	6876.9	11580.1	7111.33	8105.03
ENSMUSG00000002015	Bcap31	B cell receptor associated protein 31 [Source:MGI Symbol;Acc:MGI:1350933]	X	73686178	73716175	-1	protein_coding	NM_001313698, NM_012060		27061	0.319586	1.24797	0.617534	0.843621	5540.7	7074.5	5380.4	7612.3	2612.7	4195.8	5998.53	4806.93
ENSMUSG00000002017	Fam98a	family with sequence similarity 98, member A [Source:MGI Symbol;Acc:MGI:1919972]	17	75537086	75551946	-1	protein_coding	NM_133747,	Mm.24641	72722	0.691476	1.61493	0.478961	0.767642	97	271.2	399.7	158.6	5.7	311.2	255.967	158.5
ENSMUSG00000002028	Kmt2a	lysine (K)-specific methyltransferase 2A [Source:MGI Symbol;Acc:MGI:96995]	9	44803355	44881296	-1	protein_coding	, NM_001081049	Mm.2389	214162	-0.116694	0.922299	0.881854	0.958325	481.3	766.4	747.8	328.5	261.5	1573.1	665.167	721.033
ENSMUSG00000002031	Ift46	intraflagellar transport 46 [Source:MGI Symbol;Acc:MGI:1923818]	9	44767908	44793447	1	protein_coding	, NM_023831		76568	-2.71847	0.151935	0.0121141	0.0960497	1.8	27.1	89.2	307.5	62.3	406.6	39.3667	258.8
ENSMUSG00000002033	Cd3g	CD3 antigen, gamma polypeptide [Source:MGI Symbol;Acc:MGI:88333]	9	44969572	44980431	-1	protein_coding	NM_009850,	Mm.335106	12502	-4.33996	0.049379	0.00121448	0.0169998	441.1	36.2	9.7	6473.1	3068.9	322.1	162.333	3288.03
ENSMUSG00000002043	Trappc6a	trafficking protein particle complex 6A [Source:MGI Symbol;Acc:MGI:1914341]	7	19508395	19516145	1	protein_coding	, NM_025960		67091	0.168189	1.12365	NA	NA	716.5	1064.7	777.8	501.7	1133.1	641.8	853	758.867
ENSMUSG00000002052	Supt6	suppressor of Ty 6 [Source:MGI Symbol;Acc:MGI:107726]	11	78206746	78245987	-1	protein_coding	NM_009297,	Mm.20755	20926	-1.1487	0.451033	0.274854	0.616527	65	46.2	117.1	40.5	377	88.1	76.1	168.533
ENSMUSG00000002055	Spag5	sperm associated antigen 5 [Source:MGI Symbol;Acc:MGI:1927470]	11	78301529	78322457	1	protein_coding	NM_017407,	Mm.24250	54141	5.37054	41.3707	1.26234e-09	1.19626e-07	269	155.7	336.3	0	3.4	14.5	253.667	5.96667
ENSMUSG00000002058	Unc119	unc-119 lipid binding chaperone [Source:MGI Symbol;Acc:MGI:1328357]	11	78343482	78349164	1	protein_coding	NM_011676, NM_001313988, , NM_001313985, NM_001313986, NM_001313987	Mm.284811	22248	1.22031	2.32997	NA	NA	2687.5	2164.6	2622.5	780	523	1904.9	2491.53	1069.3
ENSMUSG00000002064	Sdf2	stromal cell derived factor 2 [Source:MGI Symbol;Acc:MGI:108019]	11	78245746	78255496	1	protein_coding	NM_009143,	Mm.390372	20316	-0.462249	0.725854	NA	NA	900.4	1004.5	1088.3	2878.9	695.1	551.3	997.733	1375.1
ENSMUSG00000002068	Ccne1	cyclin E1 [Source:MGI Symbol;Acc:MGI:88316]	7	38097984	38107534	-1	protein_coding	NM_007633,	Mm.16110	12447	-1.50061	0.353404	0.339335	0.676878	0	276.2	1.1	9.7	585.2	189.4	92.4333	261.433
ENSMUSG00000002083	Bbc3	BCL2 binding component 3 [Source:MGI Symbol;Acc:MGI:2181667]	7	16308393	16318205	1	protein_coding	, NM_133234	Mm.7660	170770	0.27996	1.21416	0.831686	0.938693	86.9	36.2	6.4	38.8	11.3	56.7	43.1667	35.6
ENSMUSG00000002102	Psmc3	proteasome (prosome, macropain) 26S subunit, ATPase 3 [Source:MGI Symbol;Acc:MGI:1098754]	2	91054009	91066369	1	protein_coding	NM_008948,	Mm.289832	19182	0.463938	1.3793	NA	NA	1498.9	1577	1029.2	2691.2	121.1	165.3	1368.37	992.533
ENSMUSG00000002104	Rapsn	receptor-associated protein of the synapse [Source:MGI Symbol;Acc:MGI:99422]	2	91035620	91045729	1	protein_coding	, NM_009023		19400	0.0725752	1.05159	0.940063	0.979334	247.1	920.1	296.5	51.8	1005.2	334.2	487.9	463.733
ENSMUSG00000002105	Slc39a13	solute carrier family 39 (metal ion transporter), member 13 [Source:MGI Symbol;Acc:MGI:1915677]	2	91061791	91070417	-1	protein_coding	, NM_001290765, NM_026721	Mm.192375	68427	1.74347	3.34839	0.247999	0.588578	79.6	46.2	49.4	0	34	18.1	58.4	17.3667
ENSMUSG00000002107	Celf2	CUGBP, Elav-like family member 2 [Source:MGI Symbol;Acc:MGI:1338822]	2	6539694	7509563	-1	protein_coding	NM_001110231, NM_001110232, , NM_001160292, NM_001310447, NM_001110230, NM_001110229, NM_010160, NM_001160293, NM_001110228	Mm.422518	14007	0.105301	1.07572	0.830691	0.93869	4919.4	3765.8	4741.2	2545.5	6609.8	3324.8	4475.47	4160.03
ENSMUSG00000002111	Spi1	spleen focus forming virus (SFFV) proviral integration oncogene [Source:MGI Symbol;Acc:MGI:98282]	2	91082390	91115756	1	protein_coding	, NM_011355	Mm.1302, Mm.484371	20375	-2.13547	0.227594	0.0182497	0.126835	195.8	254.1	186.9	1801.1	785.6	212.3	212.267	933
ENSMUSG00000002129	Sf3a1	splicing factor 3a, subunit 1 [Source:MGI Symbol;Acc:MGI:1914715]	11	4160350	4182541	1	protein_coding	, NM_026175	Mm.156914	67465	1.06924	2.09832	NA	NA	556.4	481.1	855.2	0	434.7	466.9	630.9	300.533
ENSMUSG00000002147	Stat6	signal transducer and activator of transcription 6 [Source:MGI Symbol;Acc:MGI:103034]	10	127642986	127660957	1	protein_coding	NM_009284,	Mm.121721	20852	-0.258972	0.835683	0.711839	0.893057	408.1	457	326.6	144	586.4	694.9	397.233	475.1
ENSMUSG00000002204	Napsa	napsin A aspartic peptidase [Source:MGI Symbol;Acc:MGI:109365]	7	44572380	44586862	1	protein_coding	NM_008437,	Mm.383181	16541	-2.00455	0.249212	NA	NA	934.3	1521.8	380.3	3900	3692.6	3789.3	945.467	3793.97
ENSMUSG00000002205	Vrk3	vaccinia related kinase 3 [Source:MGI Symbol;Acc:MGI:2182465]	7	44748413	44777515	1	protein_coding	NM_133945,	Mm.28816	101568	-0.32884	0.796176	0.666759	0.870183	450.2	343.5	303	95.5	420	861.4	365.567	458.967
ENSMUSG00000002210	Smg9	smg-9 homolog, nonsense mediated mRNA decay factor (C. elegans) [Source:MGI Symbol;Acc:MGI:1919247]	7	24399619	24422778	1	protein_coding	, NM_028047	Mm.150977	71997	-0.592792	0.663058	0.615621	0.843194	184.8	68.3	11.8	312.3	54.3	33.8	88.3	133.467
ENSMUSG00000002221	Paxip1	PAX interacting (with transcription-activation domain) protein 1 [Source:MGI Symbol;Acc:MGI:1890430]	5	27740080	27791691	-1	protein_coding	NM_018878,		55982	-0.695429	0.617526	0.424425	0.734406	131.8	147.7	271.8	313.9	134.7	443.9	183.767	297.5
ENSMUSG00000002222	Rmnd5a	required for meiotic nuclear division 5 homolog A [Source:MGI Symbol;Acc:MGI:1915727]	6	71388634	71440637	-1	protein_coding	NM_024288,	Mm.28474	68477	-0.295184	0.814969	NA	NA	180.3	171.8	375	46.9	789	55.5	242.367	297.133
ENSMUSG00000002227	Mov10	Moloney leukemia virus 10 [Source:MGI Symbol;Acc:MGI:97054]	3	104794836	104818563	-1	protein_coding	NM_008619, , NM_001163441, NM_001163440	Mm.1597	17454	2.28442	4.87167	NA	NA	87.8	49.2	30.1	1.6	0	32.6	55.7	11.4
ENSMUSG00000002250	Ppard	peroxisome proliferator activator receptor delta [Source:MGI Symbol;Acc:MGI:101884]	17	28232754	28301469	1	protein_coding	NM_011145,	Mm.486938	19015	-2.6351	0.160974	NA	NA	10.1	12.1	20.4	0	4.5	259.4	14.2	87.9667
ENSMUSG00000002257	Def6	differentially expressed in FDCP 6 [Source:MGI Symbol;Acc:MGI:1346328]	17	28207778	28228608	1	protein_coding	NM_027185,	Mm.204731	23853	-0.615697	0.652615	0.450202	0.752049	216	214	25.8	254.1	303.4	141.1	151.933	232.867
ENSMUSG00000002279	Lmf1	lipase maturation factor 1 [Source:MGI Symbol;Acc:MGI:1923733]	17	25579174	25662826	1	protein_coding	NM_029624,		76483	-1.42533	0.372334	0.317973	0.659404	11.9	23.1	182.6	119.8	461.9	2.4	72.5333	194.7
ENSMUSG00000002280	Narfl	nuclear prelamin A recognition factor-like [Source:MGI Symbol;Acc:MGI:1914813]	17	25773776	25783332	1	protein_coding	, NM_026238	Mm.24201	67563	-0.351687	0.783667	0.796492	0.925871	95.2	32.1	44	1.6	60	156.8	57.1	72.8
ENSMUSG00000002297	Dbf4	DBF4 zinc finger [Source:MGI Symbol;Acc:MGI:1351328]	5	8396973	8422716	-1	protein_coding	, NM_013726, NM_001190717	Mm.292470	27214	0.0245796	1.01718	0.980815	0.994342	320.3	454	451.2	4.9	695.1	504.3	408.5	401.433
ENSMUSG00000002307	Daxx	Fas death domain-associated protein [Source:MGI Symbol;Acc:MGI:1197015]	17	33909414	33915589	1	protein_coding	, NM_007829, NM_001199733	Mm.271809	13163	1.15993	2.23446	0.259363	0.600059	155.6	74.3	138.6	16.2	55.5	92.9	122.833	54.8667
ENSMUSG00000002308	Cd320	CD320 antigen [Source:MGI Symbol;Acc:MGI:1860083]	17	33843091	33849774	1	protein_coding	NM_019421, , NM_001305169	Mm.11175	54219	2.34882	5.09408	NA	NA	163.8	125.6	102.1	1.6	73.6	1.2	130.5	25.4667
ENSMUSG00000002319	Ipo4	importin 4 [Source:MGI Symbol;Acc:MGI:1923001]	14	55625400	55637895	-1	protein_coding	NM_024267,	Mm.27546	75751	1.36247	2.57125	0.205694	0.541322	220.5	34.2	133.2	1.6	105.3	43.4	129.3	50.1
ENSMUSG00000002325	Irf9	interferon regulatory factor 9 [Source:MGI Symbol;Acc:MGI:107587]	14	55603571	55610030	1	protein_coding	NM_001159417, NM_008394, , NM_001159418		16391	0.962197	1.94827	0.31049	0.652491	37.5	387.7	351.3	255.7	19.2	124.3	258.833	133.067
ENSMUSG00000002326	Gmpr2	guanosine monophosphate reductase 2 [Source:MGI Symbol;Acc:MGI:1917903]	14	55672235	55678750	1	protein_coding	NM_177992		105446	0.997391	1.99639	NA	NA	100.7	86.4	165.5	163.4	13.6	0	117.533	59
ENSMUSG00000002329	Mdp1	magnesium-dependent phosphatase 1 [Source:MGI Symbol;Acc:MGI:1915131]	14	55657879	55660508	-1	protein_coding	NM_023397		67881	0.0313509	1.02197	0.964146	0.987962	448.4	576.6	1066.8	985.5	494.7	567	697.267	682.4
ENSMUSG00000002332	Dhrs1	dehydrogenase/reductase (SDR family) member 1 [Source:MGI Symbol;Acc:MGI:1196314]	14	55739020	55745690	-1	protein_coding	, NM_026819	Mm.21623	52585	0.0192398	1.01343	0.987487	0.996214	299.2	167.7	314.8	415.9	1.1	354.7	260.567	257.233
ENSMUSG00000002342	Tmem161a	transmembrane protein 161A [Source:MGI Symbol;Acc:MGI:2384577]	8	70172356	70183681	1	protein_coding	, NM_145597, NM_001293797	Mm.23488	234371	0.239576	1.18065	0.8388	0.940444	72.3	68.3	145	1.6	132.4	107.4	95.2	80.4667
ENSMUSG00000002343	Armc6	armadillo repeat containing 6 [Source:MGI Symbol;Acc:MGI:1924063]	8	70220172	70234466	-1	protein_coding	NM_133972,	Mm.383251	76813	0.517634	1.43161	NA	NA	66.8	115.5	25.8	3.2	117.7	24.1	69.3667	48.3333
ENSMUSG00000002345	Borcs8	BLOC-1 related complex subunit 8 [Source:MGI Symbol;Acc:MGI:1919618]	8	70139499	70167488	1	protein_coding	NM_001145552, NM_001309645, , NM_001310055, NM_001309841		72368, 105980076	-0.801509	0.573749	0.0718725	0.302473	418.2	483.2	402.9	742.8	780	750.4	434.767	757.733
ENSMUSG00000002346	Slc25a42	solute carrier family 25, member 42 [Source:MGI Symbol;Acc:MGI:1920345]	8	70184340	70212305	-1	protein_coding	NM_001007570,	Mm.185413	73095	-1.80653	0.285877	0.318233	0.659404	88.8	13.1	17.2	119.8	0	296.8	39.7	138.867
ENSMUSG00000002365	Snx9	sorting nexin 9 [Source:MGI Symbol;Acc:MGI:1913866]	17	5841328	5931033	1	protein_coding	NM_025664		66616	0.138759	1.10096	0.873312	0.955411	503.3	264.2	316.9	344.7	56.6	583.9	361.467	328.4
ENSMUSG00000002372	Ranbp3	RAN binding protein 3 [Source:MGI Symbol;Acc:MGI:1919060]	17	56673225	56711769	1	protein_coding	NM_027933, NM_001252466, NM_001252467		71810	0.681231	1.60351	NA	NA	183	219	231	19.4	2.3	372.8	211	131.5
ENSMUSG00000002379	Ndufa11	NADH dehydrogenase (ubiquinone) 1 alpha subcomplex 11 [Source:MGI Symbol;Acc:MGI:1917125]	17	56717762	56724248	1	protein_coding	NM_027244		69875, 239760	0.776103	1.7125	0.0716924	0.30203	3320.8	4049	4458.6	2749.4	1856.5	2301.8	3942.8	2302.57
ENSMUSG00000002393	Nr2f6	nuclear receptor subfamily 2, group F, member 6 [Source:MGI Symbol;Acc:MGI:1352453]	8	71374123	71381960	-1	protein_coding	NM_010150,	Mm.28989	13864	-3.78067	0.0727618	0.138633	NA	0	1	6.4	0	86	15.7	2.46667	33.9
ENSMUSG00000002395	Use1	unconventional SNARE in the ER 1 homolog (S. cerevisiae) [Source:MGI Symbol;Acc:MGI:1914273]	8	71366848	71369732	1	protein_coding	NM_025917, , NM_001145780	Mm.41890	67023	-0.60213	0.658781	0.236973	0.574647	1412.9	2259.1	876.7	1984	3239.8	1680.5	1516.23	2301.43
ENSMUSG00000002396	Ocel1	occludin/ELL domain containing 1 [Source:MGI Symbol;Acc:MGI:1924340]	8	71371298	71379361	1	protein_coding	NM_029865, NM_001293800,	Mm.440170	77090	-1.89326	0.269197	NA	NA	34.8	16.1	318	278.3	752.8	337.8	122.967	456.3
ENSMUSG00000002413	Braf	Braf transforming gene [Source:MGI Symbol;Acc:MGI:88190]	6	39603237	39725463	-1	protein_coding	NM_139294,	Mm.489691	109880	0.478994	1.39377	0.589576	0.832416	38.4	176.8	258.9	174.8	104.1	61.5	158.033	113.467
ENSMUSG00000002416	Ndufb2	NADH dehydrogenase (ubiquinone) 1 beta subcomplex, 2 [Source:MGI Symbol;Acc:MGI:1915448]	6	39592574	39603382	1	protein_coding	, NM_026612		68198	0.43484	1.35176	0.291313	0.631466	1449.5	1600.1	1828.6	1013	1061.8	1533.3	1626.07	1202.7
ENSMUSG00000002428	Hltf	helicase-like transcription factor [Source:MGI Symbol;Acc:MGI:1196437]	3	20057811	20118490	1	protein_coding	NM_009210,	Mm.209650	20585	-0.747901	0.595469	NA	NA	262.6	177.8	284.7	582.6	91.7	544.1	241.7	406.133
ENSMUSG00000002455	Prpf6	pre-mRNA splicing factor 6 [Source:MGI Symbol;Acc:MGI:1922946]	2	181591868	181655660	1	protein_coding	, NM_133701	Mm.292001	68879	0.572551	1.48715	0.452542	0.753613	189.4	198.9	89.2	82.5	61.1	177.3	159.167	106.967
ENSMUSG00000002458	Rgs19	regulator of G-protein signaling 19 [Source:MGI Symbol;Acc:MGI:1915153]	2	181688419	181693977	-1	protein_coding	NM_026446, NM_001291210, NM_001291209, NM_001291207, , NM_001291206, NM_001291208, NM_001291205	Mm.274366	56470	-1.22286	0.428432	NA	NA	679	744.3	614.5	3288.3	585.2	884.3	679.267	1585.93
ENSMUSG00000002477	Snrpd1	small nuclear ribonucleoprotein D1 [Source:MGI Symbol;Acc:MGI:98344]	18	10617796	10628230	1	protein_coding	NM_009226		20641	1.80431	3.49262	NA	NA	4999.9	5054.5	5398.7	1728.3	453.9	2242.7	5151.03	1474.97
ENSMUSG00000002486	Tchp	trichoplein, keratin filament binding [Source:MGI Symbol;Acc:MGI:1925082]	5	114707760	114722327	1	protein_coding	NM_029992,	Mm.239698	77832	-0.922104	0.527739	0.617149	0.843621	106.1	7	41.9	0	285.3	8.4	51.6667	97.9
ENSMUSG00000002489	Tiam1	T cell lymphoma invasion and metastasis 1 [Source:MGI Symbol;Acc:MGI:103306]	16	89787111	89980080	-1	protein_coding	, NM_001145887, NM_001145886, NM_009384	Mm.310902	21844	-0.0304322	0.979127	0.982167	0.994571	103.4	105.5	111.7	1.6	317	8.4	106.867	109
ENSMUSG00000002496	Tsc2	tuberous sclerosis 2 [Source:MGI Symbol;Acc:MGI:102548]	17	24595937	24632629	-1	protein_coding	NM_001286718, NM_001286716, NM_001286720, NM_011647, NM_001286714, NM_001039363, NM_001286713		22084	0.404411	1.32355	0.767557	0.913844	141.8	47.2	239.6	1.6	2.3	319.7	142.867	107.867
ENSMUSG00000002524	Puf60	poly-U binding splicing factor 60 [Source:MGI Symbol;Acc:MGI:1915209]	15	76070184	76080946	-1	protein_coding	NM_028364, NM_001164600, NM_133691	Mm.29965	67959	0.0950385	1.06809	0.881793	0.958325	678.1	537.4	569.4	616.6	656.6	398.1	594.967	557.1
ENSMUSG00000002546	Golga2	golgi autoantigen, golgin subfamily a, 2 [Source:MGI Symbol;Acc:MGI:2139395]	2	32287384	32307921	1	protein_coding	, NM_001080968, NM_133852	Mm.106376	99412	-1.43791	0.369101	0.0498887	0.245332	125.4	120.5	37.6	367.3	238.9	162.9	94.5	256.367
ENSMUSG00000002550	Uck1	uridine-cytidine kinase 1 [Source:MGI Symbol;Acc:MGI:98904]	2	32255002	32260159	-1	protein_coding	NM_011675,	Mm.425076	22245	-0.354998	0.781871	0.713243	0.893912	198.6	89.4	96.7	356	83.8	53.1	128.233	164.3
ENSMUSG00000002578	Ikzf4	IKAROS family zinc finger 4 [Source:MGI Symbol;Acc:MGI:1343139]	10	128630843	128645991	-1	protein_coding	NM_011772,		22781	-1.87977	0.271727	0.388694	0.713359	0	47.2	1.1	58.3	0	119.4	16.1	59.2333
ENSMUSG00000002580	Mien1	migration and invasion enhancer 1 [Source:MGI Symbol;Acc:MGI:1913678]	11	98437708	98438991	-1	protein_coding	NM_025559		103742	-0.427472	0.743564	0.395293	0.718636	941.6	1315.9	798.3	1142.5	1484.1	1482.6	1018.6	1369.73
ENSMUSG00000002603	Tgfb1	transforming growth factor, beta 1 [Source:MGI Symbol;Acc:MGI:98725]	7	25687002	25705077	1	protein_coding	NM_011577,	Mm.248380	21803	3.12228	8.70766	0.000659499	0.0107536	174.8	388.7	205.2	55	17	16.9	256.233	29.6333
ENSMUSG00000002608	Ccdc97	coiled-coil domain containing 97 [Source:MGI Symbol;Acc:MGI:1196455]	7	25711106	25719088	-1	protein_coding	NM_028771,	Mm.278798	52132	-0.595386	0.661867	0.470475	0.763667	100.7	214	206.3	118.1	499.2	168.9	173.667	262.067
ENSMUSG00000002617	Zfp40	zinc finger protein 40 [Source:MGI Symbol;Acc:MGI:99185]	17	23173869	23193252	-1	protein_coding	NM_009555,		22700	-1.32008	0.400513	0.438322	0.743876	14.6	99.4	21.5	82.5	255.8	0	45.1667	112.767
ENSMUSG00000002625	Akap8l	A kinase (PRKA) anchor protein 8-like [Source:MGI Symbol;Acc:MGI:1860606]	17	32321425	32350581	-1	protein_coding	NM_017476	Mm.281005	54194	-2.36465	0.194165	NA	NA	201.3	94.4	54.8	695.9	630.5	480.1	116.833	602.167
ENSMUSG00000002635	Pdcd2l	programmed cell death 2-like [Source:MGI Symbol;Acc:MGI:1915329]	7	34184499	34196661	-1	protein_coding	NM_026549,	Mm.38173	68079	-1.05402	0.481625	NA	NA	151	639.8	283.6	477.4	919.2	833.6	358.133	743.4
ENSMUSG00000002658	Gtf2f1	general transcription factor IIF, polypeptide 1 [Source:MGI Symbol;Acc:MGI:1923848]	17	57003405	57011288	-1	protein_coding	NM_133801	Mm.24632	98053	-0.68519	0.621924	0.579861	0.825664	108	229	79.5	572.9	3.4	94.1	138.833	223.467
ENSMUSG00000002660	Clpp	caseinolytic mitochondrial matrix peptidase proteolytic subunit [Source:MGI Symbol;Acc:MGI:1858213]	17	56990264	56996371	1	protein_coding	NM_017393	Mm.287892	53895	0.2869	1.22002	NA	NA	1095.3	647.9	922.9	521.1	232.1	1432	888.7	728.4
ENSMUSG00000002661	Alkbh7	alkB homolog 7 [Source:MGI Symbol;Acc:MGI:1913650]	17	56997339	56999322	1	protein_coding	NM_025538, NM_027372,		66400	-1.00973	0.496639	0.134274	0.433323	188.5	362.6	570.5	864.2	523	871	373.867	752.733
ENSMUSG00000002668	Dennd1c	DENN/MADD domain containing 1C [Source:MGI Symbol;Acc:MGI:1918035]	17	57066056	57078510	-1	protein_coding	NM_153551		70785	-2.58663	0.166475	NA	NA	162	69.3	69.8	424	962.2	423.4	100.367	603.2
ENSMUSG00000002679	Med6	mediator complex subunit 6 [Source:MGI Symbol;Acc:MGI:1917042]	12	81573557	81595008	-1	protein_coding	, NM_027213		69792	0.0652325	1.04625	NA	NA	692.7	698.1	466.3	92.2	1627.8	54.3	619.033	591.433
ENSMUSG00000002699	Lcp2	lymphocyte cytosolic protein 2 [Source:MGI Symbol;Acc:MGI:1321402]	11	34046920	34092295	1	protein_coding	NM_010696,	Mm.265350	16822	0.724466	1.65229	0.508887	0.786773	686.3	791.5	657.5	862.5	60	370.4	711.767	430.967
ENSMUSG00000002718	Cse1l	chromosome segregation 1-like (S. cerevisiae) [Source:MGI Symbol;Acc:MGI:1339951]	2	166906040	166946389	1	protein_coding	, NM_023565	Mm.22417	110750	0.682958	1.60543	0.164216	0.483144	1146.6	901	1411.7	432.1	1102.6	618.9	1153.1	717.867
ENSMUSG00000002728	Naa20	N(alpha)-acetyltransferase 20, NatB catalytic subunit [Source:MGI Symbol;Acc:MGI:1915127]	2	145902099	145916425	1	protein_coding	NM_001141965, NM_026425,		67877	0.57251	1.48711	0.450926	0.752946	759.5	1348	1845.8	417.5	1895	345	1317.77	885.833
ENSMUSG00000002731	Prkra	protein kinase, interferon inducible double stranded RNA dependent activator [Source:MGI Symbol;Acc:MGI:1344375]	2	76629898	76648015	-1	protein_coding	NM_011871,	Mm.277250	23992	1.42389	2.68308	NA	NA	983.7	839.7	616.7	14.6	358.8	535.6	813.367	303
ENSMUSG00000002733	Plekha3	pleckstrin homology domain-containing, family A (phosphoinositide binding specific) member 3 [Source:MGI Symbol;Acc:MGI:1932515]	2	76675281	76696828	1	protein_coding	NM_031256,		83435	-0.370921	0.773289	0.684952	0.880512	654.3	266.2	446.9	30.7	1401.4	335.4	455.8	589.167
ENSMUSG00000002741	Ykt6	YKT6 v-SNARE homolog (S. cerevisiae) [Source:MGI Symbol;Acc:MGI:1927550]	11	5955693	5967780	1	protein_coding	NM_019661,	Mm.294821	56418	0.0958922	1.06873	NA	NA	60.4	380.7	43	207.1	1.1	244.9	161.367	151.033
ENSMUSG00000002748	Baz1b	bromodomain adjacent to zinc finger domain, 1B [Source:MGI Symbol;Acc:MGI:1353499]	5	135187264	135246129	1	protein_coding	NM_011714,	Mm.40331	22385	0.209547	1.15632	0.758756	0.910472	637.8	367.6	413.6	307.5	455.1	464.5	473	409.033
ENSMUSG00000002767	Mrpl2	mitochondrial ribosomal protein L2 [Source:MGI Symbol;Acc:MGI:1351622]	17	46646229	46650139	1	protein_coding	NM_001316742, NM_025302,		27398	-0.00149081	0.998967	0.998225	0.999605	794.3	859.8	512.5	846.4	1150.1	172.5	722.2	723
ENSMUSG00000002768	Mea1	male enhanced antigen 1 [Source:MGI Symbol;Acc:MGI:96957]	17	46681137	46683105	1	protein_coding	NM_001277310, NM_001277311, NM_001277309, NM_010787, NM_001277312		17256	0.117278	1.08469	0.92219	0.971513	840	990.4	1027.1	1686.2	12.5	936.2	952.5	878.3
ENSMUSG00000002778	Kdelr1	KDEL (Lys-Asp-Glu-Leu) endoplasmic reticulum protein retention receptor 1 [Source:MGI Symbol;Acc:MGI:1915387]	7	45872772	45883732	1	protein_coding	NM_133950,	Mm.298433	68137	-0.490794	0.711633	0.490819	0.775154	197.7	98.4	123.6	224.9	302.2	62.7	139.9	196.6
ENSMUSG00000002781	Tmem143	transmembrane protein 143 [Source:MGI Symbol;Acc:MGI:1917459]	7	45896941	45917413	1	protein_coding	NM_144801,	Mm.163766	70209	-4.2221	0.0535824	0.0175784	0.12334	20.1	5	3.2	0	315.8	214.7	9.43333	176.833
ENSMUSG00000002797	Ggct	gamma-glutamyl cyclotransferase [Source:MGI Symbol;Acc:MGI:95700]	6	54982580	54992950	-1	protein_coding	NM_026637,	Mm.294708	110175	-1.02988	0.489751	0.349223	0.685465	358.7	9	142.9	511.4	39.6	492.2	170.2	347.733
ENSMUSG00000002804	Nudt14	nudix (nucleoside diphosphate linked moiety X)-type motif 14 [Source:MGI Symbol;Acc:MGI:1913424]	12	112934291	112942124	-1	protein_coding	NM_025399, NM_001316724,	Mm.7070	66174	0.6745	1.59604	0.499871	0.780019	383.4	324.4	884.2	294.5	5.7	697.3	530.667	332.5
ENSMUSG00000002812	Flii	flightless I actin binding protein [Source:MGI Symbol;Acc:MGI:1342286]	11	60714123	60727263	-1	protein_coding	, NM_022009, NM_001302207	Mm.339755	14248	-1.02171	0.492532	0.268093	0.608065	263.5	381.7	32.2	61.5	663.4	650.2	225.8	458.367
ENSMUSG00000002814	Top3a	topoisomerase (DNA) III alpha [Source:MGI Symbol;Acc:MGI:1197527]	11	60740058	60777365	-1	protein_coding	NM_009410,	Mm.477819	21975	-1.82304	0.282625	0.202515	0.537306	6.4	58.3	32.2	191	19.2	132.7	32.3	114.3
ENSMUSG00000002820	Atg4d	autophagy related 4D, cysteine peptidase [Source:MGI Symbol;Acc:MGI:2444308]	9	21265293	21277772	1	protein_coding	NM_153583,		235040	-1.35901	0.38985	0.300553	0.639787	18.3	123.6	7.5	103.6	4.5	275.1	49.8	127.733
ENSMUSG00000002825	Qtrt1	queuine tRNA-ribosyltransferase catalytic subunit 1 [Source:MGI Symbol;Acc:MGI:1931441]	9	21411837	21420274	1	protein_coding	NM_021888,		60507	-0.856957	0.552116	0.457694	0.757183	253.5	114.5	91.3	0	176.6	655.1	153.1	277.233
ENSMUSG00000002833	Hdgfl2	HDGF like 2 [Source:MGI Symbol;Acc:MGI:1194492]	17	56079634	56100607	1	protein_coding	NM_008233, NM_001304784, NM_001304785,	Mm.279188	15193	0.00474603	1.0033	0.994533	0.997505	136.3	212.9	262.1	131.1	331.7	146	203.767	202.933
ENSMUSG00000002835	Chaf1a	chromatin assembly factor 1, subunit A (p150) [Source:MGI Symbol;Acc:MGI:1351331]	17	56040416	56068026	1	protein_coding	NM_013733		27221	-4.60901	0.0409779	0.0248994	0.156604	0	7	2.1	16.2	207.2	0	3.03333	74.4667
ENSMUSG00000002844	Adprh	ADP-ribosylarginine hydrolase [Source:MGI Symbol;Acc:MGI:1098234]	16	38445399	38452689	-1	protein_coding	NM_007414		11544	0.164234	1.12057	0.883887	0.959039	269.9	253.1	220.2	270.3	0	393.3	247.733	221.2
ENSMUSG00000002845	Tmem39a	transmembrane protein 39a [Source:MGI Symbol;Acc:MGI:1915096]	16	38558698	38592162	1	protein_coding	NM_001205286, NM_001205287, NM_026407,	Mm.489630	67846	-0.221896	0.857438	0.741616	0.904834	330.3	230	113.9	310.7	300	176.1	224.733	262.267
ENSMUSG00000002846	Timmdc1	translocase of inner mitochondrial membrane domain containing 1 [Source:MGI Symbol;Acc:MGI:1922139]	16	38498347	38522663	-1	protein_coding	NM_024273,		76916	-1.26215	0.416922	0.350349	0.686799	65	13.1	150.4	0	95.1	452.4	76.1667	182.5
ENSMUSG00000002870	Mcm2	minichromosome maintenance complex component 2 [Source:MGI Symbol;Acc:MGI:105380]	6	88883474	88898780	-1	protein_coding	NM_008564,	Mm.16711	17216	2.4289	5.38482	NA	NA	994.7	854.8	1042.1	1.6	65.7	469.3	963.867	178.867
ENSMUSG00000002871	Tpra1	transmembrane protein, adipocyte asscociated 1 [Source:MGI Symbol;Acc:MGI:1345190]	6	88902251	88912238	1	protein_coding	NM_011906,	Mm.284480	24100	-2.09539	0.234005	NA	NA	10.1	14.1	181.6	0	15.8	862.6	68.6	292.8
ENSMUSG00000002881	Nab1	Ngfi-A binding protein 1 [Source:MGI Symbol;Acc:MGI:107564]	1	52457294	52500679	-1	protein_coding	, NM_008667		17936	-0.0348073	0.976162	0.949559	0.982916	929.7	843.8	569.4	525.9	546.8	1327	780.967	799.9
ENSMUSG00000002885	Adgre5	adhesion G protein-coupled receptor E5 [Source:MGI Symbol;Acc:MGI:1347095]	8	83723251	83741326	-1	protein_coding	NM_001163031, NM_001163029, NM_011925, NM_001163030,	Mm.334648	26364	-2.15522	0.224499	3.53832e-05	0.000979422	364.2	340.5	218.1	1089.1	1010.9	2011	307.6	1370.33
ENSMUSG00000002897	Il17ra	interleukin 17 receptor A [Source:MGI Symbol;Acc:MGI:107399]	6	120463247	120487559	1	protein_coding	, NM_008359		16172	-0.140776	0.907031	0.861705	0.950566	209.5	500.2	108.5	419.1	243.4	240.1	272.733	300.867
ENSMUSG00000002900	Lamb1	laminin B1 [Source:MGI Symbol;Acc:MGI:96743]	12	31265234	31329644	1	protein_coding	, NM_008482	Mm.172674	16777	-0.00324733	0.997752	NA	NA	59.5	0	9.7	0	66.8	2.4	23.0667	23.0667
ENSMUSG00000002910	Arrdc2	arrestin domain containing 2 [Source:MGI Symbol;Acc:MGI:1918057]	8	70835129	70839720	-1	protein_coding	, NM_027560	Mm.24215	70807	0.806683	1.74918	0.695118	0.886225	32	0	41.9	0	1.1	41	24.6333	14.0333
ENSMUSG00000002944	Cd36	CD36 antigen [Source:MGI Symbol;Acc:MGI:107899]	5	17781690	17888801	-1	protein_coding	NM_001159555, NM_007643, NM_001159558, NM_001159557, , NM_001159556	Mm.18628	12491	-3.09791	0.116798	NA	NA	71.4	36.2	31.2	90.6	614.7	482.6	46.2667	395.967
ENSMUSG00000002948	Map2k7	mitogen-activated protein kinase kinase 7 [Source:MGI Symbol;Acc:MGI:1346871]	8	4238740	4247897	1	protein_coding	NM_011944, NM_001164172, NM_001042557, NM_001291777, NM_001291783, NM_001291778,	Mm.3906	26400	-0.0127018	0.991234	0.988862	0.996214	97	338.5	90.2	21	189	319.7	175.233	176.567
ENSMUSG00000002949	Timm44	translocase of inner mitochondrial membrane 44 [Source:MGI Symbol;Acc:MGI:1343262]	8	4259731	4275913	-1	protein_coding	, NM_011592	Mm.195249	21856	-0.255449	0.837726	0.81627	0.933126	238.8	261.2	119.3	547	1.1	191.8	206.433	246.633
ENSMUSG00000002957	Ap2a2	adaptor-related protein complex 2, alpha 2 subunit [Source:MGI Symbol;Acc:MGI:101920]	7	141562173	141633011	1	protein_coding	NM_007459,	Mm.253090	11772	-0.348853	0.785208	0.626876	0.849232	133.6	189.8	251.4	79.3	194.7	457.2	191.6	243.733
ENSMUSG00000002963	Pnkp	polynucleotide kinase 3'- phosphatase [Source:MGI Symbol;Acc:MGI:1891698]	7	44857139	44862992	1	protein_coding	, NM_021549, NM_001290764, NM_001290767, NM_001290766	Mm.238254	59047	0.576114	1.49083	0.522184	0.796117	256.2	146.7	43	64.7	70.2	164.1	148.633	99.6667
ENSMUSG00000002968	Med25	mediator complex subunit 25 [Source:MGI Symbol;Acc:MGI:1922863]	7	44876765	44892712	-1	protein_coding	, NM_029365	Mm.157778	75613	0.0233518	1.01632	0.982718	0.994571	59.5	65.3	81.7	3.2	49.8	149.6	68.8333	67.5333
ENSMUSG00000002981	Clptm1	cleft lip and palate associated transmembrane protein 1 [Source:MGI Symbol;Acc:MGI:1927155]	7	19631571	19665033	-1	protein_coding	NM_019649,	Mm.290960	56457	-0.530387	0.692369	NA	NA	100.7	54.2	29	56.6	106.4	102.5	61.3	88.5
ENSMUSG00000002983	Relb	avian reticuloendotheliosis viral (v-rel) oncogene related B [Source:MGI Symbol;Acc:MGI:103289]	7	19606217	19629438	-1	protein_coding	NM_009046, NM_001290457,		19698	-5.48284	0.0223616	NA	NA	20.1	1	1.1	98.7	789	109.8	7.4	332.5
ENSMUSG00000002984	Tomm40	translocase of outer mitochondrial membrane 40 homolog (yeast) [Source:MGI Symbol;Acc:MGI:1858259]	7	19701313	19715438	-1	protein_coding	NM_016871, NM_001109748,	Mm.440173	53333	-0.275168	0.826354	0.810455	0.931862	187.6	47.2	200.9	394.9	124.5	8.4	145.233	175.933
ENSMUSG00000002985	Apoe	apolipoprotein E [Source:MGI Symbol;Acc:MGI:88057]	7	19696109	19699188	-1	protein_coding	NM_009696, NM_001305843, , NM_001305819, NM_001305844		11816	-3.06231	0.119716	NA	NA	487.7	797.6	343.8	4290	4439.7	4878.6	543.033	4536.1
ENSMUSG00000002996	Hbp1	high mobility group box transcription factor 1 [Source:MGI Symbol;Acc:MGI:894659]	12	31926254	31950535	-1	protein_coding	NM_153198, NM_177993,		73389	-1.9534	0.258207	NA	NA	87.8	110.5	445.9	1147.4	637.3	709.4	214.733	831.367
ENSMUSG00000002997	Prkar2b	protein kinase, cAMP dependent regulatory, type II beta [Source:MGI Symbol;Acc:MGI:97760]	12	31958476	32061296	-1	protein_coding	, NM_011158	Mm.25594	19088	3.32293	10.0069	NA	NA	4586.3	3764.8	3702.3	210.4	602.2	390.9	4017.8	401.167
ENSMUSG00000003031	Cdkn1b	cyclin-dependent kinase inhibitor 1B [Source:MGI Symbol;Acc:MGI:104565]	6	134920401	134925513	1	protein_coding	, NM_009875		12576	-1.67361	0.313468	NA	NA	237	122.5	64.5	650.5	95.1	608	141.333	451.2
ENSMUSG00000003032	Klf4	Kruppel-like factor 4 (gut) [Source:MGI Symbol;Acc:MGI:1342287]	4	55527143	55532466	-1	protein_coding	, NM_010637	Mm.4325	16600	-2.98753	0.126085	0.0481741	0.240299	5.5	13.1	25.8	129.5	207.2	14.5	14.8	117.067
ENSMUSG00000003033	Ap1m1	adaptor-related protein complex AP-1, mu subunit 1 [Source:MGI Symbol;Acc:MGI:102776]	8	72240018	72257385	1	protein_coding	NM_007456,		11767	0.0819444	1.05844	0.902041	0.965825	519.8	383.7	409.3	446.6	181.1	612.8	437.6	413.5
ENSMUSG00000003037	Rab8a	RAB8A, member RAS oncogene family [Source:MGI Symbol;Acc:MGI:96960]	8	72161200	72183904	1	protein_coding	NM_023126,		17274	-1.88306	0.271108	0.00250921	0.0301218	475.8	252.1	354.5	2047.1	495.8	1451.3	360.8	1331.4
ENSMUSG00000003038	Hmgn2	high mobility group nucleosomal binding domain 2 [Source:MGI Symbol;Acc:MGI:96136]	4	133964738	133968650	-1	protein_coding	NM_016957,		15331	1.62974	3.09458	0.0171873	0.121229	3876.2	5955.5	4387.7	1388.5	1361.8	1844.6	4739.8	1531.63
ENSMUSG00000003039	Fam32a	family with sequence similarity 32, member A [Source:MGI Symbol;Acc:MGI:1915172]	8	72219730	72224418	1	protein_coding	NM_026455,	Mm.28327	67922	-0.672692	0.627335	0.364052	0.695385	1051.4	2122.4	1313.9	4807.9	1957.2	389.7	1495.9	2384.93
ENSMUSG00000003062	Stard3nl	STARD3 N-terminal like [Source:MGI Symbol;Acc:MGI:1923455]	13	19357676	19395795	-1	protein_coding	, NM_024270	Mm.41940	76205	-1.0189	0.493494	0.425647	0.734726	227.9	525.3	443.7	1838.4	1.1	586.3	398.967	808.6
ENSMUSG00000003068	Stk11	serine/threonine kinase 11 [Source:MGI Symbol;Acc:MGI:1341870]	10	80115803	80130682	1	protein_coding	, NM_001301854, NM_011492, NM_001301853	Mm.44231	20869	0.658167	1.57808	0.52276	0.7963	47.6	54.2	274	169.9	18.1	50.7	125.267	79.5667
ENSMUSG00000003072	Atp5d	ATP synthase, H+ transporting, mitochondrial F1 complex, delta subunit [Source:MGI Symbol;Acc:MGI:1913293]	10	80138632	80145818	1	protein_coding	, NM_025313		66043	-0.668853	0.629007	NA	NA	1075.2	1397.2	1629.8	1840	2399.9	2281.3	1367.4	2173.73
ENSMUSG00000003099	Ppp5c	protein phosphatase 5, catalytic subunit [Source:MGI Symbol;Acc:MGI:102666]	7	17004640	17027924	-1	protein_coding	NM_011155,	Mm.3294	19060	0.851604	1.80451	NA	NA	120.8	168.8	157.9	1.6	0	246.1	149.167	82.5667
ENSMUSG00000003119	Cdk12	cyclin-dependent kinase 12 [Source:MGI Symbol;Acc:MGI:1098802]	11	98203059	98278504	1	protein_coding	NM_001109628, NM_026952, NM_001109626,		69131	-0.512401	0.701055	NA	NA	201.3	166.7	155.8	288.1	335.1	124.3	174.6	249.167
ENSMUSG00000003123	Lipe	lipase, hormone sensitive [Source:MGI Symbol;Acc:MGI:96790]	7	25379527	25398710	-1	protein_coding	NM_010719, NM_001039507,	Mm.158548, Mm.452227	16890	-2.58704	0.166427	0.0934483	0.352869	27.5	6	9.7	1.6	227.5	30.2	14.4	86.4333
ENSMUSG00000003131	Pafah1b2	platelet-activating factor acetylhydrolase, isoform 1b, subunit 2 [Source:MGI Symbol;Acc:MGI:108415]	9	45962859	46012690	-1	protein_coding	NM_008775,		18475	0.0848404	1.06057	0.841926	0.941642	960.8	1040.6	1370.9	839.9	1215.8	1123.1	1124.1	1059.6
ENSMUSG00000003134	Tbc1d8	TBC1 domain family, member 8 [Source:MGI Symbol;Acc:MGI:1927225]	1	39371492	39478755	-1	protein_coding	NM_018775,	Mm.387293, Mm.452464	54610	-2.98673	0.126155	NA	NA	65.9	57.3	2.1	436.9	375.8	181	41.7667	331.233
ENSMUSG00000003135	Cnot11	CCR4-NOT transcription complex, subunit 11 [Source:MGI Symbol;Acc:MGI:106580]	1	39534992	39546889	1	protein_coding	, NM_028043	Mm.259421	52846	-0.217801	0.859875	0.825527	0.936748	178.4	88.4	24.7	34	115.5	189.4	97.1667	112.967
ENSMUSG00000003153	Slc2a3	solute carrier family 2 (facilitated glucose transporter), member 3 [Source:MGI Symbol;Acc:MGI:95757]	6	122727809	122801640	-1	protein_coding	NM_011401,	Mm.395108, Mm.484362	20527	-0.98936	0.503701	0.210653	0.546486	381.6	440	566.2	1642.5	703	410.2	462.6	918.567
ENSMUSG00000003154	Foxj2	forkhead box J2 [Source:MGI Symbol;Acc:MGI:1926805]	6	122819914	122845366	1	protein_coding	NM_021899,	Mm.87142	60611	-0.576003	0.67082	0.602245	0.837983	34.8	99.4	46.2	106.8	9.1	153.2	60.1333	89.7
ENSMUSG00000003161	Sri	sorcin [Source:MGI Symbol;Acc:MGI:98419]	5	8046078	8069379	1	protein_coding	NM_025618, NM_001080974,	Mm.96211	109552	-0.776785	0.583666	0.181336	0.508232	3365.6	3718.6	2322.8	5249.7	6807.9	4059.5	3135.67	5372.37
ENSMUSG00000003166	Dgcr2	DiGeorge syndrome critical region gene 2 [Source:MGI Symbol;Acc:MGI:892866]	16	17839482	17894145	-1	protein_coding	, NM_001109750, NM_010048	Mm.254515	13356	-0.0871935	0.941352	0.931852	0.976208	155.6	123.6	207.4	12.9	421.1	82	162.2	172
ENSMUSG00000003184	Irf3	interferon regulatory factor 3 [Source:MGI Symbol;Acc:MGI:1859179]	7	44997648	45002848	1	protein_coding	NM_016849,		54131	-1.47962	0.358584	0.124751	0.414038	89.7	122.5	281.5	166.7	137	1072.5	164.567	458.733
ENSMUSG00000003190	Bcl2l12	BCL2-like 12 (proline rich) [Source:MGI Symbol;Acc:MGI:1922986]	7	44991222	44998712	-1	protein_coding	NM_029410,	Mm.261006	75736	0.354556	1.27859	0.706417	0.889842	79.6	211.9	37.6	38.8	149.4	68.8	109.7	85.6667
ENSMUSG00000003198	Zfp959	zinc finger protein 959 [Source:MGI Symbol;Acc:MGI:2385058]	17	55892093	55898928	1	protein_coding	, NM_145490	Mm.294853	224893	-1.67361	0.313469	0.0255093	0.158547	86.9	199.9	163.3	466.1	169.8	799.8	150.033	478.567
ENSMUSG00000003199	Mpnd	MPN domain containing [Source:MGI Symbol;Acc:MGI:1915297]	17	56005711	56016790	1	protein_coding	, NM_026530	Mm.358710	68047	-4.09086	0.0586853	0.00913214	0.0796097	0.9	1	11.8	0	101.9	130.3	4.56667	77.4
ENSMUSG00000003200	Sh3gl1	SH3-domain GRB2-like 1 [Source:MGI Symbol;Acc:MGI:700010]	17	56016753	56036637	-1	protein_coding	NM_013664, NM_001252471	Mm.1773	20405	-1.52839	0.346664	0.0902415	0.344991	151.9	17.1	83.8	197.4	369	162.9	84.2667	243.1
ENSMUSG00000003206	Ebi3	Epstein-Barr virus induced gene 3 [Source:MGI Symbol;Acc:MGI:1354171]	17	55952623	55957021	1	protein_coding	NM_015766	Mm.256798	50498	-4.41216	0.0469687	NA	NA	15.6	4	12.9	686.1	4.5	1.2	10.8333	230.6
ENSMUSG00000003208	Ccdc94	coiled-coil domain containing 94 [Source:MGI Symbol;Acc:MGI:1920136]	17	55959187	55967949	1	protein_coding	NM_028381		72886	-1.55912	0.339358	0.199167	0.532986	196.7	65.3	93.5	788.1	23.8	236.5	118.5	349.467
ENSMUSG00000003226	Ranbp2	RAN binding protein 2 [Source:MGI Symbol;Acc:MGI:894323]	10	58446920	58494356	1	protein_coding	, NM_011240	Mm.431695	19386	-0.303466	0.810303	0.604704	0.83984	1160.3	721.2	1049.7	810.8	1837.2	968.7	977.067	1205.57
ENSMUSG00000003228	Grk5	G protein-coupled receptor kinase 5 [Source:MGI Symbol;Acc:MGI:109161]	19	60889749	61092553	1	protein_coding	NM_018869	Mm.279400	14773	1.164	2.24077	0.363962	0.695385	126.3	176.8	91.3	6.5	49.8	119.4	131.467	58.5667
ENSMUSG00000003233	Dvl3	dishevelled segment polarity protein 3 [Source:MGI Symbol;Acc:MGI:108100]	16	20516982	20532520	1	protein_coding	NM_007889,		13544	1.2332	2.35089	NA	NA	366	335.5	758.5	516.2	43	62.7	486.667	207.3
ENSMUSG00000003234	Abcf3	ATP-binding cassette, sub-family F (GCN20), member 3 [Source:MGI Symbol;Acc:MGI:1351656]	16	20548577	20561379	1	protein_coding	NM_013852,	Mm.27135	27406	-0.967178	0.511505	NA	NA	190.3	150.7	180.5	485.5	2.3	532	173.833	339.933
ENSMUSG00000003235	Eif2b5	eukaryotic translation initiation factor 2B, subunit 5 epsilon [Source:MGI Symbol;Acc:MGI:2446176]	16	20498817	20509955	1	protein_coding	NM_172265,		224045	0.819864	1.76524	0.488529	0.773408	314.8	231	417.9	3.2	81.5	460.8	321.233	181.833
ENSMUSG00000003269	Cyth2	cytohesin 2 [Source:MGI Symbol;Acc:MGI:1334255]	7	45806637	45814581	-1	protein_coding	NM_001112701, , NM_011181	Mm.272130	19158	1.13743	2.19989	0.203812	0.539255	280	135.6	88.1	147.3	29.4	53.1	167.9	76.6
ENSMUSG00000003279	Dlgap1	discs, large (Drosophila) homolog-associated protein 1 [Source:MGI Symbol;Acc:MGI:1346065]	17	69969073	70821413	1	protein_coding	, NM_027712, NM_177639, NM_001128180, NM_001128181	Mm.367369	224997	-2.26969	0.207374	0.187608	0.517705	81.4	0	76.3	168.3	589.8	2.4	52.5667	253.5
ENSMUSG00000003282	Plag1	pleiomorphic adenoma gene 1 [Source:MGI Symbol;Acc:MGI:1891916]	4	3900996	3938423	-1	protein_coding	NM_019969,	Mm.331467	56711	-0.865972	0.548677	0.715393	0.895491	108.9	0	4.3	4.9	0	201.5	37.7333	68.8
ENSMUSG00000003283	Hck	hemopoietic cell kinase [Source:MGI Symbol;Acc:MGI:96052]	2	153108468	153151441	1	protein_coding	, NM_001172117, NM_010407	Mm.715	15162	-6.40246	0.0118214	3.44177e-13	8.94306e-11	8.2	6	3.2	221.7	526.4	739.5	5.8	495.867
ENSMUSG00000003299	Mrpl4	mitochondrial ribosomal protein L4 [Source:MGI Symbol;Acc:MGI:2137210]	9	21002738	21008839	1	protein_coding	NM_023167,	Mm.427576	66163	0.398089	1.31776	0.618562	0.844208	73.2	723.2	676.9	351.2	155.1	611.6	491.1	372.633
ENSMUSG00000003308	Keap1	kelch-like ECH-associated protein 1 [Source:MGI Symbol;Acc:MGI:1858732]	9	21229730	21239361	-1	protein_coding	NM_001110307, NM_001110306, NM_016679, NM_001110305,	Mm.451405	50868	0.429167	1.34646	0.731642	0.899468	152.8	178.8	126.8	64.7	28.3	247.3	152.8	113.433
ENSMUSG00000003316	Glg1	golgi apparatus protein 1 [Source:MGI Symbol;Acc:MGI:104967]	8	111154421	111259216	-1	protein_coding	NM_009149,		20340	0.497568	1.41183	0.723268	0.89817	140	137.6	238.5	0	3.4	361.9	172.033	121.767
ENSMUSG00000003344	Btbd2	BTB (POZ) domain containing 2 [Source:MGI Symbol;Acc:MGI:1933831]	10	80642617	80657071	-1	protein_coding	, NM_145361	Mm.60720	208198	0.559649	1.47391	NA	NA	65	203.9	176.2	292.9	2.3	7.2	148.367	100.8
ENSMUSG00000003345	Csnk1g2	casein kinase 1, gamma 2 [Source:MGI Symbol;Acc:MGI:1920014]	10	80622838	80640749	1	protein_coding	NM_134002, NM_001159591,	Mm.29873	103236	0.509132	1.42319	0.541097	0.803438	264.5	185.8	194.5	186.1	45.3	222	214.933	151.133
ENSMUSG00000003346	Abhd17a	abhydrolase domain containing 17A [Source:MGI Symbol;Acc:MGI:106388]	10	80583654	80590341	-1	protein_coding	NM_145421,		216169	1.69498	3.23773	0.0882599	0.340649	175.7	507.3	308.3	1.6	73.6	230.4	330.433	101.867
ENSMUSG00000003348	Mob3a	MOB kinase activator 3A [Source:MGI Symbol;Acc:MGI:3050117]	10	80685253	80701977	-1	protein_coding	NM_172457,	Mm.450619	208228	-0.988533	0.50399	0.183957	0.513092	27.5	77.3	69.8	103.6	147.2	95.3	58.2	115.367
ENSMUSG00000003355	Fkbp11	FK506 binding protein 11 [Source:MGI Symbol;Acc:MGI:1913370]	15	98724373	98728198	-1	protein_coding	NM_024169		66120	-0.68889	0.620331	0.358847	0.692338	1417.4	1320.9	1027.1	579.3	864.9	4625.3	1255.13	2023.17
ENSMUSG00000003360	Ddx23	DEAD (Asp-Glu-Ala-Asp) box polypeptide 23 [Source:MGI Symbol;Acc:MGI:1921601]	15	98645134	98662889	-1	protein_coding	NM_001080981,		74351	0.33356	1.26012	NA	NA	107.1	39.2	95.6	16.2	121.1	54.3	80.6333	63.8667
ENSMUSG00000003363	Pld3	phospholipase D family, member 3 [Source:MGI Symbol;Acc:MGI:1333782]	7	27532000	27553218	-1	protein_coding	NM_011116, NM_001317355,	Mm.6483	18807	-2.44426	0.18374	0.0915666	0.348074	87.8	24.1	26.9	0	416.6	339	46.2667	251.867
ENSMUSG00000003378	Grik5	glutamate receptor, ionotropic, kainate 5 (gamma 2) [Source:MGI Symbol;Acc:MGI:95818]	7	25009849	25072346	-1	protein_coding	, NM_008168	Mm.2879	14809	0.917164	1.8884	0.625417	0.84882	131.8	93.4	14	119.8	0	7.2	79.7333	42.3333
ENSMUSG00000003379	Cd79a	CD79A antigen (immunoglobulin-associated alpha) [Source:MGI Symbol;Acc:MGI:101774]	7	24897381	24902197	1	protein_coding	NM_007655	Mm.1355	12518	-4.67485	0.0391498	6.68753e-09	5.28118e-07	905	617.8	368.5	17022.5	9609.6	21679.9	630.433	16104
ENSMUSG00000003380	Rabac1	Rab acceptor 1 (prenylated) [Source:MGI Symbol;Acc:MGI:1201692]	7	24969752	24972754	-1	protein_coding	NM_010261,		14470	-1.05425	0.481548	0.0384676	0.206117	2476.2	3234.4	2904	9042.9	3727.7	5119.9	2871.53	5963.5
ENSMUSG00000003382	Etv3	ets variant 3 [Source:MGI Symbol;Acc:MGI:1350926]	3	87525407	87540156	1	protein_coding	, NM_001083318, NM_012051, NM_001286844	Mm.219460	27049	1.19145	2.28383	NA	NA	54	87.4	305.1	53.4	63.4	78.4	148.833	65.0667
ENSMUSG00000003402	Prkcsh	protein kinase C substrate 80K-H [Source:MGI Symbol;Acc:MGI:107877]	9	22002806	22014222	1	protein_coding	, NM_001293650, NM_008925, NM_001293651	Mm.214593	19089	0.312151	1.24156	NA	NA	636	221	383.5	205.5	650.9	142.4	413.5	332.933
ENSMUSG00000003418	St8sia6	ST8 alpha-N-acetyl-neuraminide alpha-2,8-sialyltransferase 6 [Source:MGI Symbol;Acc:MGI:2386797]	2	13651021	13794064	-1	protein_coding	NM_145838,		241230	-1.86342	0.274824	0.015373	0.11186	198.6	313.4	337.4	1391.7	953.1	745.5	283.133	1030.1
ENSMUSG00000003420	Fcgrt	Fc receptor, IgG, alpha chain transporter [Source:MGI Symbol;Acc:MGI:103017]	7	45092990	45103851	-1	protein_coding	NM_010189,	Mm.3303	14132	-3.04084	0.121511	0.0624993	0.279064	30.2	7	8.6	0	113.2	264.2	15.2667	125.8
ENSMUSG00000003421	Nosip	nitric oxide synthase interacting protein [Source:MGI Symbol;Acc:MGI:1913644]	7	45062429	45078210	1	protein_coding	, NM_025533, NM_001163684		66394	-0.800446	0.574172	0.196824	0.529322	269.9	123.6	289	381.9	261.5	545.3	227.5	396.233
ENSMUSG00000003423	Pih1d1	PIH1 domain containing 1 [Source:MGI Symbol;Acc:MGI:1916095]	7	45154303	45160065	1	protein_coding	NM_001278207, , NM_029406, NM_001285904	Mm.181689	68845	2.99487	7.9716	NA	NA	622.2	642.9	333.1	82.5	91.7	26.5	532.733	66.9
ENSMUSG00000003429	Rps11	ribosomal protein S11 [Source:MGI Symbol;Acc:MGI:1351329]	7	45122379	45124439	-1	protein_coding	NM_013725,		27207	-0.0585802	0.960209	0.914283	0.970307	10046.5	13453.9	11034.8	11991.4	13232	10742.8	11511.7	11988.7
ENSMUSG00000003435	Supt5	suppressor of Ty 5 [Source:MGI Symbol;Acc:MGI:1202400]	7	28314891	28338746	-1	protein_coding	, NM_013676	Mm.285906	20924	-0.252188	0.839622	NA	NA	37.5	154.7	184.8	252.4	87.2	109.8	125.667	149.8
ENSMUSG00000003437	Paf1	Paf1, RNA polymerase II complex component [Source:MGI Symbol;Acc:MGI:1923988]	7	28392951	28399388	1	protein_coding	NM_019458,		54624	1.3458	2.54171	0.16579	0.486323	394.4	394.8	54.8	63.1	96.2	172.5	281.333	110.6
ENSMUSG00000003438	Timm50	translocase of inner mitochondrial membrane 50 [Source:MGI Symbol;Acc:MGI:1913775]	7	28305516	28312072	-1	protein_coding	NM_025616,	Mm.167913	66525	4.11829	17.3671	5.43857e-07	2.73798e-05	423.7	534.4	484.5	50.2	21.5	12.1	480.867	27.9333
ENSMUSG00000003444	Med29	mediator complex subunit 29 [Source:MGI Symbol;Acc:MGI:1914474]	7	28386146	28392708	-1	protein_coding	NM_026042		67224	-0.123834	0.917746	NA	NA	245.2	159.7	219.2	79.3	523	77.2	208.033	226.5
ENSMUSG00000003452	Bicd1	bicaudal D homolog 1 (Drosophila) [Source:MGI Symbol;Acc:MGI:1101760]	6	149408886	149563329	1	protein_coding	, NM_009753, NM_001112796		12121	3.07509	8.42741	NA	NA	503.3	301.3	213.8	1.6	9.1	109.8	339.467	40.1667
ENSMUSG00000003458	Ncstn	nicastrin [Source:MGI Symbol;Acc:MGI:1891700]	1	172066013	172082795	-1	protein_coding	NM_021607,	Mm.218203	59287	0.940388	1.91904	0.563268	0.81583	114.4	15.1	384.6	0	2.3	265.4	171.367	89.2333
ENSMUSG00000003464	Pex19	peroxisomal biogenesis factor 19 [Source:MGI Symbol;Acc:MGI:1334458]	1	172126755	172136493	1	protein_coding	NM_023041, NM_001159525,		19298	1.76419	3.39683	0.0124513	0.0977532	170.2	247.1	111.7	53.4	57.7	44.6	176.333	51.9
ENSMUSG00000003484	Cyp4f18	cytochrome P450, family 4, subfamily f, polypeptide 18 [Source:MGI Symbol;Acc:MGI:1919304]	8	71988482	72009626	-1	protein_coding	NM_024444,	Mm.160020	72054	-1.29191	0.408411	0.153775	0.468302	485.9	721.2	146.1	1684.6	1072	557.3	451.067	1104.63
ENSMUSG00000003500	Impdh1	inosine monophosphate dehydrogenase 1 [Source:MGI Symbol;Acc:MGI:96567]	6	29200434	29216364	-1	protein_coding	, NM_011829, NM_001302933, NM_001302934	Mm.260707	23917	-0.438052	0.738131	NA	NA	89.7	110.5	36.5	66.3	40.8	213.5	78.9	106.867
ENSMUSG00000003518	Dusp3	dual specificity phosphatase 3 (vaccinia virus phosphatase VH1-related) [Source:MGI Symbol;Acc:MGI:1919599]	11	101971143	101987013	-1	protein_coding	, NM_028207	Mm.491149	72349	0.900121	1.86622	0.379297	0.70884	205	44.2	222.4	34	203.8	14.5	157.2	84.1
ENSMUSG00000003526	Prodh	proline dehydrogenase [Source:MGI Symbol;Acc:MGI:97770]	16	18060357	18090203	-1	protein_coding	, NM_011172		19125	6.78543	110.31	1.32697e-16	8.2221e-14	375.2	282.3	344.9	3.2	1.1	4.8	334.133	3.03333
ENSMUSG00000003527	Dgcr14	DiGeorge syndrome critical region gene 14 [Source:MGI Symbol;Acc:MGI:107854]	16	17900711	17911348	-1	protein_coding	NM_022408, NM_001081633	Mm.256480	27886	-0.464703	0.72462	NA	NA	97	14.1	120.3	169.9	127.9	21.7	77.1333	106.5
ENSMUSG00000003528	Slc25a1	solute carrier family 25 (mitochondrial carrier, citrate transporter), member 1 [Source:MGI Symbol;Acc:MGI:1345283]	16	17925211	17928219	-1	protein_coding	NM_153150,	Mm.229291	13358	0.857709	1.81216	0.477439	0.76712	124.4	43.2	34.4	1.6	78.1	31.4	67.3333	37.0333
ENSMUSG00000003531	Dgcr6	DiGeorge syndrome critical region gene 6 [Source:MGI Symbol;Acc:MGI:1202877]	16	18052860	18071632	1	protein_coding	NM_010047, , NM_001289814, NM_001289813	Mm.27155	13353	3.2338	9.40741	0.00406443	0.043945	143.7	262.2	73.1	0	21.5	29	159.667	16.8333
ENSMUSG00000003541	Ier3	immediate early response 3 [Source:MGI Symbol;Acc:MGI:104814]	17	35821684	35822923	1	protein_coding	NM_133662		15937	-0.889693	0.539729	0.37371	0.702669	1097.2	1078.8	255.7	2524.5	1203.3	778.1	810.567	1501.97
ENSMUSG00000003545	Fosb	FBJ osteosarcoma oncogene B [Source:MGI Symbol;Acc:MGI:95575]	7	19302696	19310051	-1	protein_coding	NM_008036,	Mm.248335	14282	-2.96865	0.127746	0.00051197	0.00872249	261.7	188.8	19.3	598.8	2115.7	965.1	156.6	1226.53
ENSMUSG00000003549	Ercc1	excision repair cross-complementing rodent repair deficiency, complementation group 1 [Source:MGI Symbol;Acc:MGI:95412]	7	19344778	19356524	1	protein_coding	NM_007948, , NM_001127324	Mm.280913	13870	5.77409	54.7235	4.8974e-05	0.00127629	133.6	146.7	98.8	4.9	1.1	1.2	126.367	2.4
ENSMUSG00000003559	As3mt	arsenic (+3 oxidation state) methyltransferase [Source:MGI Symbol;Acc:MGI:1929882]	19	46707443	46741095	1	protein_coding	NM_020577	Mm.28566	57344	-0.434896	0.739747	NA	NA	459.4	467.1	292.2	1126.3	210.6	311.2	406.233	549.367
ENSMUSG00000003573	Homer3	homer scaffolding protein 3 [Source:MGI Symbol;Acc:MGI:1347359]	8	70282827	70294361	1	protein_coding	, NM_001146153, NM_011984		26558	1.89351	3.71539	0.176346	0.500693	297.4	278.2	40.8	0	67.9	97.7	205.467	55.2
ENSMUSG00000003581	Rnf215	ring finger protein 215 [Source:MGI Symbol;Acc:MGI:1918923]	11	4135202	4141172	1	protein_coding	NM_027859,	Mm.240586	71673	-2.64486	0.159889	0.0627986	0.279693	24.7	50.2	3.2	0	181.1	307.6	26.0333	162.9
ENSMUSG00000003604	Aven	apoptosis, caspase activation inhibitor [Source:MGI Symbol;Acc:MGI:1921518]	2	112492964	112634573	1	protein_coding	NM_028844, , NM_001165935		74268	-0.33061	0.7952	0.815068	0.932993	51.2	99.4	63.4	144	1.1	124.3	71.3333	89.8
ENSMUSG00000003623	Crot	carnitine O-octanoyltransferase [Source:MGI Symbol;Acc:MGI:1921364]	5	8966033	8997324	-1	protein_coding	NM_023733,	Mm.28197	74114	1.29976	2.46188	0.0838142	0.331358	558.2	723.2	955.1	255.7	517.3	135.1	745.5	302.7
ENSMUSG00000003644	Rps6ka1	ribosomal protein S6 kinase polypeptide 1 [Source:MGI Symbol;Acc:MGI:104558]	4	133847290	133887797	-1	protein_coding	NM_009097, NM_001285506, NM_001285505,	Mm.301827	20111	0.101621	1.07298	0.910677	0.969596	582	198.9	202	464.4	77	375.2	327.633	305.533
ENSMUSG00000003660	Snrnp200	small nuclear ribonucleoprotein 200 (U5) [Source:MGI Symbol;Acc:MGI:2444401]	2	127208386	127240451	1	protein_coding	, NM_177214	Mm.215860	320632	-0.297873	0.813451	0.723935	0.89817	577.4	700.1	646.8	74.4	1313.1	977.2	641.433	788.233
ENSMUSG00000003662	Ciao1	cytosolic iron-sulfur protein assembly 1 [Source:MGI Symbol;Acc:MGI:1346998]	2	127240938	127247816	-1	protein_coding	NM_025296,	Mm.45179	26371	0.23561	1.1774	NA	NA	198.6	294.3	439.4	103.6	182.3	505.5	310.767	263.8
ENSMUSG00000003680	Taf6l	TATA-box binding protein associated factor 6 like [Source:MGI Symbol;Acc:MGI:2444957]	19	8772522	8786417	-1	protein_coding	NM_146092, , NM_001177798, NM_026325	Mm.220886, Mm.491275	67706, 225895	-1.76234	0.29477	0.119576	0.405258	14.6	156.7	16.1	223.3	349.8	62.7	62.4667	211.933
ENSMUSG00000003721	Insig2	insulin induced gene 2 [Source:MGI Symbol;Acc:MGI:1920249]	1	121304353	121332589	-1	protein_coding	NM_001271532, NM_133748, NM_178082, , NM_001271531	Mm.27136	72999	-0.217887	0.859824	NA	NA	253.5	189.8	150.4	53.4	58.9	577.9	197.9	230.067
ENSMUSG00000003731	Kpna6	karyopherin (importin) alpha 6 [Source:MGI Symbol;Acc:MGI:1100836]	4	129643980	129672767	-1	protein_coding	NM_008468,	Mm.202358	16650	-0.486642	0.713684	0.710479	0.891836	32	33.1	268.6	106.8	56.6	304	111.233	155.8
ENSMUSG00000003746	Man1a	mannosidase 1, alpha [Source:MGI Symbol;Acc:MGI:104677]	10	53904785	54076609	-1	protein_coding	NM_008548,	Mm.117294	17155	-2.76133	0.147488	3.65975e-06	0.000144506	793.4	543.4	651.1	2128	8413.1	2936.3	662.633	4492.47
ENSMUSG00000003762	Coq8b	coenzyme Q8B [Source:MGI Symbol;Acc:MGI:1924139]	7	27233023	27257950	1	protein_coding	NM_133770,		76889	-0.145194	0.904258	0.913935	0.970307	182.1	371.7	89.2	587.4	2.3	121.8	214.333	237.167
ENSMUSG00000003778	Brd8	bromodomain containing 8 [Source:MGI Symbol;Acc:MGI:1925906]	18	34598615	34624601	-1	protein_coding	NM_030147, NM_001289607, NM_001289606,	Mm.45602	78656	-0.467943	0.722995	0.352933	0.688031	665.3	368.6	372.8	812.4	620.3	513.9	468.9	648.867
ENSMUSG00000003779	Kif20a	kinesin family member 20A [Source:MGI Symbol;Acc:MGI:1201682]	18	34624624	34633265	1	protein_coding	NM_009004, NM_001166406, NM_001166407	Mm.258846	19348	-0.0855696	0.942412	0.963607	0.98789	0.9	32.1	199.8	76.1	170.9	0	77.6	82.3333
ENSMUSG00000003808	Farsa	phenylalanyl-tRNA synthetase, alpha subunit [Source:MGI Symbol;Acc:MGI:1913840]	8	84856989	84869257	1	protein_coding	NM_025648,	Mm.292517	66590	-0.406283	0.754565	NA	NA	205.9	105.5	232.1	58.3	144.9	516.3	181.167	239.833
ENSMUSG00000003809	Gcdh	glutaryl-Coenzyme A dehydrogenase [Source:MGI Symbol;Acc:MGI:104541]	8	84886393	84893921	-1	protein_coding	NM_008097, , NM_001044744	Mm.2475	270076	-0.168189	0.889959	0.881262	0.958325	295.6	73.3	21.5	72.8	142.6	223.2	130.133	146.2
ENSMUSG00000003810	Mast2	microtubule associated serine/threonine kinase 2 [Source:MGI Symbol;Acc:MGI:894676]	4	116306762	116464183	-1	protein_coding	, NM_001042743, NM_008641	Mm.9287	17776	-0.522754	0.696042	0.654644	0.865177	167.5	126.6	149.3	0	337.3	299.2	147.8	212.167
ENSMUSG00000003812	Dnase2a	deoxyribonuclease II alpha [Source:MGI Symbol;Acc:MGI:1329019]	8	84908560	84922915	1	protein_coding	NM_010062,	Mm.350831	13423	-3.80366	0.0716118	3.89707e-07	2.02522e-05	77.8	59.3	106.4	1505	1202.2	691.3	81.1667	1132.83
ENSMUSG00000003813	Rad23a	RAD23 homolog A, nucleotide excision repair protein [Source:MGI Symbol;Acc:MGI:105126]	8	84834019	84840665	-1	protein_coding	, NM_001297606, NM_001297607, NM_009010		19358	-0.585928	0.66622	0.672571	0.873659	191.2	21.1	33.3	194.2	0	174.9	81.8667	123.033
ENSMUSG00000003814	Calr	calreticulin [Source:MGI Symbol;Acc:MGI:88252]	8	84841850	84846934	-1	protein_coding	NM_007591,	Mm.1971	12317	0.27249	1.20789	NA	NA	2859.6	2015	3317.6	1330.2	1781.8	3669.8	2730.73	2260.6
ENSMUSG00000003824	Syce2	synaptonemal complex central element protein 2 [Source:MGI Symbol;Acc:MGI:1919096]	8	84872111	84888221	1	protein_coding	NM_027954, , NM_001168246, NM_001168244		71846	2.07219	4.20525	NA	NA	1560.2	2014	1446.1	343.1	88.3	762.4	1673.43	397.933
ENSMUSG00000003847	Nfat5	nuclear factor of activated T cells 5 [Source:MGI Symbol;Acc:MGI:1859333]	8	107293470	107379517	1	protein_coding	NM_133957, NM_001286260, , NM_018823	Mm.390057	54446	-1.05689	0.480668	0.142432	0.447984	290.1	457	436.2	1399.8	627.1	435.5	394.433	820.8
ENSMUSG00000003848	Nob1	NIN1/RPN12 binding protein 1 homolog [Source:MGI Symbol;Acc:MGI:1914869]	8	107412486	107425051	-1	protein_coding	, NM_026277	Mm.334793	67619	-0.125987	0.916377	0.911716	0.969616	339.5	140.6	276.1	231.4	13.6	580.3	252.067	275.1
ENSMUSG00000003863	Ppfia3	protein tyrosine phosphatase, receptor type, f polypeptide (PTPRF), interacting protein (liprin), alpha 3 [Source:MGI Symbol;Acc:MGI:1924037]	7	45339122	45367019	-1	protein_coding	, NM_029741	Mm.277235	76787	-0.835069	0.560556	0.709963	0.891724	111.6	2	0	0	201.5	1.2	37.8667	67.5667
ENSMUSG00000003865	Gys1	glycogen synthase 1, muscle [Source:MGI Symbol;Acc:MGI:101805]	7	45434844	45456619	1	protein_coding	NM_030678,	Mm.275654	14936	3.41537	10.6691	NA	NA	41.2	48.2	341.6	32.4	0	8.4	143.667	13.6
ENSMUSG00000003868	Ruvbl2	RuvB-like protein 2 [Source:MGI Symbol;Acc:MGI:1342299]	7	45421760	45438096	-1	protein_coding	, NM_011304	Mm.34410	20174	0.865691	1.82221	0.299419	0.639122	526.2	909	223.5	220.1	220.7	469.3	552.9	303.367
ENSMUSG00000003873	Bax	BCL2-associated X protein [Source:MGI Symbol;Acc:MGI:99702]	7	45461697	45466898	-1	protein_coding	, NM_007527		12028	-0.74856	0.595197	0.269031	0.608876	185.8	425.9	140.7	385.1	134.7	744.3	250.8	421.367
ENSMUSG00000003882	Il7r	interleukin 7 receptor [Source:MGI Symbol;Acc:MGI:96562]	15	9506161	9529876	-1	protein_coding	NM_008372	Mm.389	16197	-2.66958	0.157172	0.00348615	0.0391036	572.8	351.6	299.7	3914.6	3508.1	366.7	408.033	2596.47
ENSMUSG00000003923	Tfam	transcription factor A, mitochondrial [Source:MGI Symbol;Acc:MGI:107810]	10	71225464	71238280	-1	protein_coding	NM_009360,	Mm.229292	21780	0.24383	1.18413	0.621965	0.84674	1000.2	957.3	1094.8	1161.9	583	833.6	1017.43	859.5
ENSMUSG00000003929	Zfp81	zinc finger protein 81 [Source:MGI Symbol;Acc:MGI:1890752]	17	33329342	33358878	-1	protein_coding	NM_207541		224694	-0.18127	0.881926	0.919165	0.971254	358.7	6	69.8	207.1	2.3	283.5	144.833	164.3
ENSMUSG00000003948	Mmd	monocyte to macrophage differentiation-associated [Source:MGI Symbol;Acc:MGI:1914718]	11	90249456	90278589	1	protein_coding	, NM_026178		67468	-0.683261	0.622756	0.371561	0.700924	341.3	361.6	324.5	171.5	905.6	571.8	342.467	549.633
ENSMUSG00000003949	Hlf	hepatic leukemia factor [Source:MGI Symbol;Acc:MGI:96108]	11	90336536	90390895	-1	protein_coding	NM_172563,	Mm.158903	217082	1.75819	3.38273	0.249459	0.590131	62.2	33.1	97.8	21	1.1	35	64.3667	19.0333
ENSMUSG00000003955	Fam162a	family with sequence similarity 162, member A [Source:MGI Symbol;Acc:MGI:1917436]	16	36043844	36071515	-1	protein_coding	NM_027342		70186	0.270513	1.20624	0.549456	0.807112	1920.7	1821.1	1734	1569.7	1266.7	1703.4	1825.27	1513.27
ENSMUSG00000003970	Rpl8	ribosomal protein L8 [Source:MGI Symbol;Acc:MGI:1350927]	15	76904071	76906318	1	protein_coding	NM_012053		26961	-0.224616	0.855823	0.552045	0.808594	10942.3	10426.4	8225.3	12434.8	10888.8	11256.8	9864.67	11526.8
ENSMUSG00000003992	Ssbp2	single-stranded DNA binding protein 2 [Source:MGI Symbol;Acc:MGI:1914220]	13	91460283	91703429	1	protein_coding	NM_024272, , NM_024186		66970	1.25855	2.39256	NA	NA	619.5	588.6	503.9	280	140.4	295.6	570.667	238.667
ENSMUSG00000004018	Fancl	Fanconi anemia, complementation group L [Source:MGI Symbol;Acc:MGI:1914280]	11	26386135	26471876	1	protein_coding	NM_001277273, NM_025923,		67030	-1.50595	0.352098	0.102209	0.36952	73.2	216	408.3	1160.3	769.8	50.7	232.5	660.267
ENSMUSG00000004031	Brinp2	bone morphogenic protein/retinoic acid inducible neural-specific 2 [Source:MGI Symbol;Acc:MGI:2443333]	1	158245269	158356326	-1	protein_coding	, NM_207583	Mm.329579	240843	1.65145	3.14148	0.469719	NA	109.8	4	0	0	19.2	16.9	37.9333	12.0333
ENSMUSG00000004032	Gstm5	glutathione S-transferase, mu 5 [Source:MGI Symbol;Acc:MGI:1309466]	3	107895821	107898686	1	protein_coding	NM_010360,		14866	7.04369	131.935	2.28407e-24	3.67964e-21	748.5	511.3	782.1	4.9	3.4	7.2	680.633	5.16667
ENSMUSG00000004040	Stat3	signal transducer and activator of transcription 3 [Source:MGI Symbol;Acc:MGI:103038]	11	100885098	100939540	-1	protein_coding	NM_011486, NM_213659, , NM_213660	Mm.249934	20848	-0.319251	0.801486	0.697825	0.88668	377	389.7	483.5	547	226.4	786.6	416.733	520
ENSMUSG00000004043	Stat5a	signal transducer and activator of transcription 5A [Source:MGI Symbol;Acc:MGI:103036]	11	100859351	100885169	1	protein_coding	NM_011488, , NM_001164062	Mm.277403	20850	0.908672	1.87732	0.263242	0.602925	246.2	117.5	140.7	100.3	60	108.6	168.133	89.6333
ENSMUSG00000004044	Cavin1	caveolae associated 1 [Source:MGI Symbol;Acc:MGI:1277968]	11	100956733	100970887	-1	protein_coding	NM_008986,	Mm.21864	19285	1.34978	2.54874	0.279517	0.620421	654.3	450	291.2	3.2	463	80.8	465.167	182.333
ENSMUSG00000004054	Map3k11	mitogen-activated protein kinase kinase kinase 11 [Source:MGI Symbol;Acc:MGI:1346880]	19	5689131	5702862	1	protein_coding	NM_022012	Mm.185026	26403	-0.240699	0.846335	NA	NA	87.8	292.3	177.3	84.1	259.2	314.9	185.8	219.4
ENSMUSG00000004056	Akt2	thymoma viral proto-oncogene 2 [Source:MGI Symbol;Acc:MGI:104874]	7	27591552	27640826	1	protein_coding	NM_001110208, , NM_007434		11652	-0.290496	0.817621	0.768514	0.913844	63.1	121.5	144	194.2	177.7	30.2	109.533	134.033
ENSMUSG00000004069	Dnaja3	DnaJ heat shock protein family (Hsp40) member A3 [Source:MGI Symbol;Acc:MGI:1933786]	16	4639989	4707695	1	protein_coding	, NM_023646, NM_001135112	Mm.248337	83945	1.63225	3.09997	0.210507	0.546486	179.4	41.2	239.6	82.5	21.5	44.6	153.4	49.5333
ENSMUSG00000004070	Hmox2	heme oxygenase 2 [Source:MGI Symbol;Acc:MGI:109373]	16	4726361	4766742	1	protein_coding	, NM_001136066, NM_010443	Mm.272866	15369	-1.41785	0.374269	0.186078	0.514894	200.4	225	354.5	833.4	44.1	1206.4	259.967	694.633
ENSMUSG00000004071	Cdip1	cell death inducing Trp53 target 1 [Source:MGI Symbol;Acc:MGI:1913876]	16	4750348	4790292	-1	protein_coding	, NM_025670	Mm.157648	66626	-1.49003	0.356005	0.243906	0.58352	263.5	78.3	229.9	194.2	821.8	589.9	190.567	535.3
ENSMUSG00000004085	Map3k20	mitogen-activated protein kinase kinase kinase 20 [Source:MGI Symbol;Acc:MGI:2443258]	2	72285637	72442610	1	protein_coding	NM_023057, NM_178084, NM_001164791,	Mm.314618	65964	1.27127	2.41374	NA	NA	299.2	448	523.2	1.6	504.9	19.3	423.467	175.267
ENSMUSG00000004096	Cwc15	CWC15 spliceosome-associated protein [Source:MGI Symbol;Acc:MGI:1913320]	9	14500617	14510577	1	protein_coding	NM_023153,		66070	-0.15881	0.895764	0.733639	0.900147	1749.6	2073.2	2113.3	2825.5	2450.8	1351.1	1978.7	2209.13
ENSMUSG00000004099	Dnmt1	DNA methyltransferase (cytosine-5) 1 [Source:MGI Symbol;Acc:MGI:94912]	9	20907209	20959888	-1	protein_coding	, NM_001314011, NM_001199431, NM_010066, NM_001199432, NM_001199433	Mm.128580	13433	1.94551	3.85174	NA	NA	835.5	1019.5	827.3	195.8	297.7	202.7	894.1	232.067
ENSMUSG00000004100	Ppan	peter pan homolog (Drosophila) [Source:MGI Symbol;Acc:MGI:2178445]	9	20888175	20892178	1	protein_coding	NM_145610,	Mm.2930	235036	0.26074	1.19809	NA	NA	107.1	42.2	428.7	3.2	1.1	477.7	192.667	160.667
ENSMUSG00000004110	Cacna1e	calcium channel, voltage-dependent, R type, alpha 1E subunit [Source:MGI Symbol;Acc:MGI:106217]	1	154390731	154884501	-1	protein_coding	NM_009782,	Mm.487082	12290	-2.8774	0.136087	NA	NA	187.6	75.3	8.6	1123.1	375.8	498.2	90.5	665.7
ENSMUSG00000004127	Trmt10a	tRNA methyltransferase 10A [Source:MGI Symbol;Acc:MGI:1920421]	3	138143448	138159821	1	protein_coding	NM_175389,	Mm.471692	108943	0.452419	1.36833	NA	NA	162.9	94.4	348.1	127.8	208.3	106.2	201.8	147.433
ENSMUSG00000004151	Etv1	ets variant 1 [Source:MGI Symbol;Acc:MGI:99254]	12	38779380	38870484	1	protein_coding	, NM_007960, NM_001163154	Mm.4866	14009	-3.2924	0.102067	0.0118271	0.0946993	48.5	3	1.1	158.6	257	101.3	17.5333	172.3
ENSMUSG00000004207	Psap	prosaposin [Source:MGI Symbol;Acc:MGI:97783]	10	60277627	60302597	1	protein_coding	NM_001146120, NM_001146122, NM_001146123, NM_001146124, NM_001146121, NM_011179,	Mm.277498	19156	-2.58727	0.166401	0.000513279	0.00872249	193.1	40.2	47.3	841.5	404.1	442.7	93.5333	562.767
ENSMUSG00000004221	Ikbkg	inhibitor of kappaB kinase gamma [Source:MGI Symbol;Acc:MGI:1338074]	X	74393290	74453854	1	protein_coding	, NM_010547, NM_178590, NM_001161421, NM_001136067, NM_001161423, NM_001161422, NM_001161424	Mm.12967	16151	0.887838	1.8504	0.388381	0.713359	175.7	406.8	294.4	30.7	370.2	72.4	292.3	157.767
ENSMUSG00000004264	Phb2	prohibitin 2 [Source:MGI Symbol;Acc:MGI:102520]	6	124712336	124716950	1	protein_coding	, NM_007531	Mm.36241	12034	0.165911	1.12187	NA	NA	613.1	467.1	705.9	396.5	425.6	769.7	595.367	530.6
ENSMUSG00000004266	Ptpn6	protein tyrosine phosphatase, non-receptor type 6 [Source:MGI Symbol;Acc:MGI:96055]	6	124720707	124738714	-1	protein_coding	NM_013545, , NM_001077705	Mm.271799	15170	-2.69309	0.154632	9.16277e-05	0.00220378	361.5	233	380.3	1644.2	1256.5	3403.2	324.933	2101.3
ENSMUSG00000004268	Emg1	EMG1 N1-specific pseudouridine methyltransferase [Source:MGI Symbol;Acc:MGI:1315195]	6	124704085	124712178	-1	protein_coding	, NM_013536		14791	0.235197	1.17707	0.632561	0.850773	3338.2	3187.2	2823.4	4277.1	2155.3	1511.6	3116.27	2648
ENSMUSG00000004270	Lpcat3	lysophosphatidylcholine acyltransferase 3 [Source:MGI Symbol;Acc:MGI:1315211]	6	124663027	124704418	1	protein_coding	, NM_145130		14792	0.782377	1.71996	0.553535	0.810053	49.4	78.3	171.9	48.5	90.6	35	99.8667	58.0333
ENSMUSG00000004285	Atp6v1f	ATPase, H+ transporting, lysosomal V1 subunit F [Source:MGI Symbol;Acc:MGI:1913394]	6	29467718	29470512	1	protein_coding	NM_025381,		66144	-0.460698	0.726635	0.402564	0.720634	3512	4822.5	4202.9	6973.1	3093.8	7187.6	4179.13	5751.5
ENSMUSG00000004317	Clcn5	chloride channel, voltage-sensitive 5 [Source:MGI Symbol;Acc:MGI:99486]	X	7153810	7319358	-1	protein_coding	NM_016691, , NM_001243762	Mm.445787	12728	1.11381	2.16416	0.524869	0.797585	4.6	189.8	85.9	0	88.3	41	93.4333	43.1
ENSMUSG00000004319	Clcn3	chloride channel, voltage-sensitive 3 [Source:MGI Symbol;Acc:MGI:103555]	8	60910389	60983300	-1	protein_coding	NM_173876, NM_007711, , NM_173874, NM_173873	Mm.259751	12725	-0.201441	0.869681	0.790146	0.923346	201.3	87.4	559.7	132.7	367.9	474.1	282.8	324.9
ENSMUSG00000004356	Utp20	UTP20 small subunit processome component [Source:MGI Symbol;Acc:MGI:1917933]	10	88746607	88826804	-1	protein_coding	NM_175158,	Mm.29631	70683	-2.0821	0.23617	0.0258856	0.1597	11.9	124.6	79.5	383.5	372.4	158	72	304.633
ENSMUSG00000004364	Cul3	cullin 3 [Source:MGI Symbol;Acc:MGI:1347360]	1	80264923	80340480	-1	protein_coding	NM_001313728, NM_016716,		26554	-0.0642042	0.956473	0.923563	0.972203	1352.5	1480.6	1283.9	1540.6	2518.7	244.9	1372.33	1434.73
ENSMUSG00000004393	Ddx56	DEAD (Asp-Glu-Ala-Asp) box polypeptide 56 [Source:MGI Symbol;Acc:MGI:1277172]	11	6258919	6267772	-1	protein_coding	NM_026538,		52513	-1.43247	0.370497	NA	NA	73.2	110.5	54.8	77.7	499.2	66.4	79.5	214.433
ENSMUSG00000004394	Tmed4	transmembrane p24 trafficking protein 4 [Source:MGI Symbol;Acc:MGI:1915070]	11	6270369	6274870	-1	protein_coding	NM_134020,		103694	-0.544562	0.6856	0.528828	0.798745	165.6	608.7	394.3	1341.5	262.6	101.3	389.533	568.467
ENSMUSG00000004415	Col26a1	collagen, type XXVI, alpha 1 [Source:MGI Symbol;Acc:MGI:2155345]	5	136741759	136883209	-1	protein_coding	NM_024474,	Mm.295020	140709	-2.50137	0.176609	0.305843	0.647069	0	40.2	1.1	0	100.7	132.7	13.7667	77.8
ENSMUSG00000004446	Bid	BH3 interacting domain death agonist [Source:MGI Symbol;Acc:MGI:108093]	6	120891930	120916853	-1	protein_coding	, NM_007544	Mm.235081	12122	-1.18325	0.440358	0.14352	0.449773	396.2	308.4	101	943.4	253.6	633.4	268.533	610.133
ENSMUSG00000004451	Ralb	v-ral simian leukemia viral oncogene B [Source:MGI Symbol;Acc:MGI:1927244]	1	119470305	119504794	-1	protein_coding	NM_022327,	Mm.27832	64143	1.38699	2.61533	NA	NA	189.4	48.2	35.5	0	11.3	92.9	91.0333	34.7333
ENSMUSG00000004455	Ppp1cc	protein phosphatase 1, catalytic subunit, gamma isoform [Source:MGI Symbol;Acc:MGI:104872]	5	122158278	122175273	1	protein_coding	NM_013636,	Mm.280784	19047, 434233	0.23287	1.17517	0.713799	0.894164	133.6	324.4	196.6	140.8	226.4	189.4	218.2	185.533
ENSMUSG00000004460	Dnajb11	DnaJ heat shock protein family (Hsp40) member B11 [Source:MGI Symbol;Acc:MGI:1915088]	16	22857845	22879634	1	protein_coding	NM_001190804, , NM_026400, NM_001190805	Mm.37516, Mm.477367	67838	-0.807515	0.571365	NA	NA	952.6	172.8	906.8	519.5	416.6	2620.3	677.4	1185.47
ENSMUSG00000004508	Gab2	growth factor receptor bound protein 2-associated protein 2 [Source:MGI Symbol;Acc:MGI:1333854]	7	97081586	97308946	1	protein_coding	NM_010248, NM_001162477	Mm.42033	14389	-1.12102	0.459767	0.298366	0.637615	69.5	238.1	45.1	242.7	40.8	483.8	117.567	255.767
ENSMUSG00000004530	Coro1c	coronin, actin binding protein 1C [Source:MGI Symbol;Acc:MGI:1345964]	5	113842436	113908758	-1	protein_coding	, NM_011779	Mm.260158	23790	-1.11583	0.461426	0.189317	0.520265	148.2	94.4	174	655.4	200.4	48.3	138.867	301.367
ENSMUSG00000004535	Tax1bp1	Tax1 (human T cell leukemia virus type I) binding protein 1 [Source:MGI Symbol;Acc:MGI:1289308]	6	52713729	52766780	1	protein_coding	NM_025816,		52440	-0.413601	0.750747	0.33138	0.670839	1940.9	1898.5	1941.4	3077.9	2003.7	2619.1	1926.93	2566.9
ENSMUSG00000004552	Ctse	cathepsin E [Source:MGI Symbol;Acc:MGI:107361]	1	131638306	131675505	1	protein_coding	NM_007799,		13034	-2.50874	0.175708	0.121896	0.409625	107.1	129.6	0	268.6	1031.3	47	78.9	448.967
ENSMUSG00000004561	Mettl17	methyltransferase like 17 [Source:MGI Symbol;Acc:MGI:1098577]	14	51884842	51893039	1	protein_coding	NM_001029990,	Mm.5750	52535	-2.16825	0.22248	0.0513574	0.249658	45.8	72.3	2.1	110	352.1	78.4	40.0667	180.167
ENSMUSG00000004562	Arhgef40	Rho guanine nucleotide exchange factor (GEF) 40 [Source:MGI Symbol;Acc:MGI:2685515]	14	51984719	52006251	1	protein_coding	, NM_198249, NM_001145921, NM_001145922	Mm.9239	268739	-3.10409	0.116299	NA	NA	4.6	10	19.3	289.7	1.1	1.2	11.3	97.3333
ENSMUSG00000004565	Pnpla6	patatin-like phospholipase domain containing 6 [Source:MGI Symbol;Acc:MGI:1354723]	8	3515384	3544267	1	protein_coding	NM_015801, , NM_001122818	Mm.23085	50767	-1.04218	0.485594	0.304554	0.645234	244.3	64.3	132.1	694.2	115.5	98.9	146.9	302.867
ENSMUSG00000004567	Mcoln1	mucolipin 1 [Source:MGI Symbol;Acc:MGI:1890498]	8	3500457	3515232	1	protein_coding	NM_053177,	Mm.8356	94178	-1.44326	0.367736	NA	NA	41.2	117.5	5.4	40.5	365.6	39.8	54.7	148.633
ENSMUSG00000004568	Arhgef18	rho/rac guanine nucleotide exchange factor (GEF) 18 [Source:MGI Symbol;Acc:MGI:2142567]	8	3393006	3456601	1	protein_coding	, NM_133962	Mm.170461	102098	-1.24737	0.421215	0.037443	0.202283	480.4	176.8	383.5	848	1150.1	472.9	346.9	823.667
ENSMUSG00000004591	Pkn2	protein kinase N2 [Source:MGI Symbol;Acc:MGI:109211]	3	142790902	142882004	-1	protein_coding	NM_178654,	Mm.244236	109333	1.00286	2.00396	0.128926	0.422011	478.6	375.7	543.6	71.2	361.1	264.2	465.967	232.167
ENSMUSG00000004609	Cd33	CD33 antigen [Source:MGI Symbol;Acc:MGI:99440]	7	43524216	43544428	-1	protein_coding	NM_021293, NM_001111058,		12489	-6.10475	0.0145307	NA	NA	0	3	5.4	0	564.9	8.4	2.8	191.1
ENSMUSG00000004610	Etfb	electron transferring flavoprotein, beta polypeptide [Source:MGI Symbol;Acc:MGI:106098]	7	43444083	43457800	1	protein_coding	NM_026695,		110826	2.18439	4.54535	4.73292e-07	2.41289e-05	2927.3	2513.2	2231.5	492	475.4	720.2	2557.33	562.533
ENSMUSG00000004612	Nkg7	natural killer cell group 7 sequence [Source:MGI Symbol;Acc:MGI:1931250]	7	43437073	43438249	1	protein_coding	NM_024253,		72310	-0.104886	0.929878	0.877801	0.957301	7654.5	12868.3	8011.5	16245.8	11265.7	3175.2	9511.43	10228.9
ENSMUSG00000004626	Stxbp2	syntaxin binding protein 2 [Source:MGI Symbol;Acc:MGI:107370]	8	3630955	3643644	1	protein_coding	NM_011503,	Mm.7247	20911	0.452616	1.36852	0.4656	0.761038	1011.1	1052.7	412.6	343.1	750.5	715.4	825.467	603
ENSMUSG00000004631	Sgce	sarcoglycan, epsilon [Source:MGI Symbol;Acc:MGI:1329042]	6	4674350	4747207	-1	protein_coding	NM_001130188, NM_011360, , NM_001130189, NM_001130190, NM_001130191	Mm.8739	20392	0.377878	1.29943	0.682204	0.879387	391.6	239.1	375	317.2	409.8	47	335.233	258
ENSMUSG00000004633	Chn2	chimerin 2 [Source:MGI Symbol;Acc:MGI:1917243]	6	54039554	54301810	1	protein_coding	, NM_001163640, NM_001311133, NM_001311134, NM_023543		69993	0.279045	1.21339	0.793165	0.924944	479.5	577.6	177.3	181.2	812.8	22.9	411.467	338.967
ENSMUSG00000004637	Wwox	WW domain-containing oxidoreductase [Source:MGI Symbol;Acc:MGI:1931237]	8	114439655	115352708	1	protein_coding	NM_019573,	Mm.440420	80707	1.00501	2.00696	NA	NA	272.7	136.6	275	304.2	34	3.6	228.1	113.933
ENSMUSG00000004642	Slbp	stem-loop binding protein [Source:MGI Symbol;Acc:MGI:108402]	5	33634952	33652574	-1	protein_coding	, NM_001289724, NM_009193, NM_001289725		20492	-0.00988732	0.99317	0.988362	0.996214	1201.5	2311.3	1683.5	2925.8	1223.7	1083.3	1732.1	1744.27
ENSMUSG00000004661	Arid3b	AT rich interactive domain 3B (BRIGHT-like) [Source:MGI Symbol;Acc:MGI:1930768]	9	57790353	57836793	-1	protein_coding	, NM_019689	Mm.425588	56380	-0.355615	0.781537	0.632247	0.850558	278.2	174.8	90.2	233	383.8	78.4	181.067	231.733
ENSMUSG00000004665	Cnn2	calponin 2 [Source:MGI Symbol;Acc:MGI:105093]	10	79988584	79996062	1	protein_coding	NM_007725,		12798	-0.0787188	0.946898	0.896268	0.963564	2666.5	3418.2	1528.8	4803	1636.9	1602.1	2537.83	2680.67
ENSMUSG00000004667	Polr2e	polymerase (RNA) II (DNA directed) polypeptide E [Source:MGI Symbol;Acc:MGI:1913670]	10	80035949	80039795	-1	protein_coding	, NM_025554	Mm.18579	66420	-0.183043	0.880843	0.769013	0.914168	739.4	2493.1	1387	1247.7	1790.8	2205.3	1539.83	1747.93
ENSMUSG00000004668	Abca13	ATP-binding cassette, sub-family A (ABC1), member 13 [Source:MGI Symbol;Acc:MGI:2388707]	11	9191942	9684259	1	protein_coding	NM_178259,	Mm.39270	268379	-2.46141	0.181569	NA	NA	21	55.2	49.4	24.3	656.6	10.9	41.8667	230.6
ENSMUSG00000004677	Myo9b	myosin IXb [Source:MGI Symbol;Acc:MGI:106624]	8	71272714	71360713	1	protein_coding	, NM_015742, NM_001142323, NM_001142322	Mm.33779	17925	0.121675	1.088	0.879934	0.958212	687.2	283.3	549	113.3	731.3	551.3	506.5	465.3
ENSMUSG00000004698	Hdac9	histone deacetylase 9 [Source:MGI Symbol;Acc:MGI:1931221]	12	34047580	34917095	-1	protein_coding	NM_001271386, , NM_024124	Mm.310551	79221	-2.49486	0.177407	0.0466571	0.235036	210.5	2	61.2	569.6	305.6	668.3	91.2333	514.5
ENSMUSG00000004707	Ly9	lymphocyte antigen 9 [Source:MGI Symbol;Acc:MGI:96885]	1	171588624	171607410	-1	protein_coding	NM_008534, NM_001277968,	Mm.560	17085	-2.95403	0.129047	NA	NA	18.3	23.1	32.2	472.5	63.4	35	24.5333	190.3
ENSMUSG00000004709	Cd244	CD244 natural killer cell receptor 2B4 [Source:MGI Symbol;Acc:MGI:109294]	1	171559193	171609746	1	protein_coding	NM_018729,	Mm.2299	18106	-0.854798	0.552943	0.318982	0.659836	216.9	759.4	153.6	1063.2	607.9	372.8	376.633	681.3
ENSMUSG00000004730	Adgre1	adhesion G protein-coupled receptor E1 [Source:MGI Symbol;Acc:MGI:106912]	17	57358686	57483529	1	protein_coding	NM_010130,	Mm.2254	13733	-0.948991	0.517995	NA	NA	145.5	31.1	21.5	100.3	110.9	171.3	66.0333	127.5
ENSMUSG00000004748	Mtfp1	mitochondrial fission process 1 [Source:MGI Symbol;Acc:MGI:1916686]	11	4091480	4095445	-1	protein_coding	NM_026443,	Mm.41719	67900	1.7153	3.28364	0.32959	0.668727	60.4	229	0	0	1.1	86.9	96.4667	29.3333
ENSMUSG00000004768	Rab23	RAB23, member RAS oncogene family [Source:MGI Symbol;Acc:MGI:99833]	1	33719887	33742564	1	protein_coding	, NM_008999, NM_001159729	Mm.86744	19335	-0.720986	0.606683	0.657056	0.865509	95.2	72.3	29	56.6	267.2	0	65.5	107.933
ENSMUSG00000004771	Rab11a	RAB11A, member RAS oncogene family [Source:MGI Symbol;Acc:MGI:1858202]	9	64715299	64737758	-1	protein_coding	NM_017382,	Mm.1387	53869	0.635697	1.55369	0.282193	0.622557	3848.8	5763.7	2656.9	2417.7	3659.8	1819.2	4089.8	2632.23
ENSMUSG00000004788	Eif2b2	eukaryotic translation initiation factor 2B, subunit 2 beta [Source:MGI Symbol;Acc:MGI:2145118]	12	85219481	85226628	1	protein_coding	NM_145445,	Mm.29041	217715	1.03714	2.05216	NA	NA	232.4	124.6	270.7	3.2	24.9	277.5	209.233	101.867
ENSMUSG00000004789	Dlst	dihydrolipoamide S-succinyltransferase (E2 component of 2-oxo-glutarate complex) [Source:MGI Symbol;Acc:MGI:1926170]	12	85110833	85134845	1	protein_coding	NM_030225,	Mm.296221	78920	-0.221752	0.857524	0.663111	0.868277	441.1	633.8	372.8	621.4	410.9	656.3	482.567	562.867
ENSMUSG00000004798	Ulk2	unc-51 like kinase 2 [Source:MGI Symbol;Acc:MGI:1352758]	11	61775649	61855073	-1	protein_coding	NM_013881,	Mm.162025	29869	-0.101559	0.932025	NA	NA	351.4	489.2	371.7	328.5	519.6	452.4	404.1	433.5
ENSMUSG00000004837	Grap	GRB2-related adaptor protein [Source:MGI Symbol;Acc:MGI:1918770]	11	61653265	61672784	1	protein_coding	NM_027817,		71520	-5.24646	0.0263425	NA	NA	0.9	37.2	3.2	909.5	312.4	345	13.7667	522.3
ENSMUSG00000004843	Chmp2b	charged multivesicular body protein 2B [Source:MGI Symbol;Acc:MGI:1916192]	16	65539133	65562697	-1	protein_coding	NM_026879	Mm.432944	68942	0.135829	1.09872	0.868	0.954031	641.5	525.3	673.6	501.7	208.3	965.1	613.467	558.367
ENSMUSG00000004846	Plod3	procollagen-lysine, 2-oxoglutarate 5-dioxygenase 3 [Source:MGI Symbol;Acc:MGI:1347008]	5	136987019	136996648	1	protein_coding	NM_011962,	Mm.251003	26433	-1.80707	0.285771	0.15106	0.464245	3.7	34.2	37.6	1.6	57.7	203.9	25.1667	87.7333
ENSMUSG00000004849	Ap1s1	adaptor protein complex AP-1, sigma 1 [Source:MGI Symbol;Acc:MGI:1098244]	5	137034993	137046135	-1	protein_coding	NM_007457,	Mm.833	11769	1.28998	2.44525	0.129313	0.423079	372.4	354.6	245	114.9	106.4	176.1	324	132.467
ENSMUSG00000004865	Srpk1	serine/arginine-rich protein specific kinase 1 [Source:MGI Symbol;Acc:MGI:106908]	17	28587648	28622521	-1	protein_coding	NM_016795,	Mm.479188	20815	-0.352721	0.783106	0.43262	0.740744	919.6	799.6	876.7	1174.9	1266.7	873.4	865.3	1105
ENSMUSG00000004872	Pax3	paired box 3 [Source:MGI Symbol;Acc:MGI:97487]	1	78101267	78197134	-1	protein_coding	NM_001159520, NM_008781,	Mm.1371	18505	-3.52896	0.0866317	0.115692	0.396722	9.2	3	1.1	0	148.3	4.8	4.43333	51.0333
ENSMUSG00000004880	Lbr	lamin B receptor [Source:MGI Symbol;Acc:MGI:2138281]	1	181815335	181843046	-1	protein_coding	NM_133815,		98386	0.287967	1.22092	0.629023	0.849256	932.5	880.9	1044.3	896.5	878.4	565.8	952.567	780.233
ENSMUSG00000004895	Prcc	papillary renal cell carcinoma (translocation-associated) [Source:MGI Symbol;Acc:MGI:2137738]	3	87858903	87885608	-1	protein_coding	NM_033573	Mm.35089	94315	-0.713548	0.609819	0.68419	0.879954	11	48.2	40.8	0	78.1	85.7	33.3333	54.6
ENSMUSG00000004896	Rrnad1	ribosomal RNA adenine dimethylase domain containing 1 [Source:MGI Symbol;Acc:MGI:2387197]	3	87922601	87930717	-1	protein_coding	, NM_153562	Mm.296008	229503	-0.0901234	0.939442	0.941758	0.980414	167.5	40.2	153.6	228.2	1.1	155.6	120.433	128.3
ENSMUSG00000004897	Hdgf	hepatoma-derived growth factor [Source:MGI Symbol;Acc:MGI:1194494]	3	87906321	87916132	1	protein_coding	NM_008231,	Mm.292208	15191	1.45746	2.74625	0.0412292	0.21565	2441.4	1729.7	2117.6	1174.9	480	635.8	2096.23	763.567
ENSMUSG00000004929	Thop1	thimet oligopeptidase 1 [Source:MGI Symbol;Acc:MGI:1354165]	10	81070035	81082559	1	protein_coding	NM_022653,	Mm.26995	50492	2.54876	5.85132	NA	NA	32	83.4	74.1	1.6	30.6	0	63.1667	10.7333
ENSMUSG00000004931	Apba3	amyloid beta (A4) precursor protein-binding, family A, member 3 [Source:MGI Symbol;Acc:MGI:1888527]	10	81266960	81273246	1	protein_coding	, NM_018758	Mm.293931	57267	-1.15364	0.449491	0.325824	0.664891	66.8	3	87	56.6	146	146	52.2667	116.2
ENSMUSG00000004933	Matk	megakaryocyte-associated tyrosine kinase [Source:MGI Symbol;Acc:MGI:99259]	10	81252935	81263365	1	protein_coding	NM_001285855, NM_010768, , NM_001285854, NM_001285853	Mm.2918	17179	0.516649	1.43063	0.408929	0.724736	625.9	372.7	258.9	254.1	387.1	237.7	419.167	292.967
ENSMUSG00000004934	Pias4	protein inhibitor of activated STAT 4 [Source:MGI Symbol;Acc:MGI:2136940]	10	81153266	81167923	-1	protein_coding	NM_021501,		59004	-1.72708	0.302064	NA	NA	30.2	50.2	5.4	87.4	108.7	88.1	28.6	94.7333
ENSMUSG00000004936	Map2k1	mitogen-activated protein kinase kinase 1 [Source:MGI Symbol;Acc:MGI:1346866]	9	64185770	64253631	-1	protein_coding	NM_008927,	Mm.248907	26395	-1.51415	0.350104	0.0149401	0.109802	294.7	399.8	254.6	402.9	1445.6	861.4	316.367	903.3
ENSMUSG00000004937	Sgta	small glutamine-rich tetratricopeptide repeat (TPR)-containing, alpha [Source:MGI Symbol;Acc:MGI:1098703]	10	81044075	81060181	-1	protein_coding	NM_024499,	Mm.30068	52551	1.33957	2.53076	NA	NA	612.2	331.5	270.7	6.5	109.8	363.1	404.8	159.8
ENSMUSG00000004945	Tmem242	transmembrane protein 242 [Source:MGI Symbol;Acc:MGI:1917794]	17	5410870	5440259	-1	protein_coding	NM_027457,		70544	-0.803989	0.572763	0.253325	0.594216	517	234	651.1	286.4	1359.5	801	467.367	815.633
ENSMUSG00000004947	Dtx2	deltex 2, E3 ubiquitin ligase [Source:MGI Symbol;Acc:MGI:1921448]	5	135994800	136032872	1	protein_coding	NM_023742, NM_001256096, NM_001256098, NM_001256097,	Mm.275574	74198	0.00451011	1.00313	0.997279	0.999019	105.2	10	24.7	76.1	38.5	25.3	46.6333	46.6333
ENSMUSG00000004952	Rasa4	RAS p21 protein activator 4 [Source:MGI Symbol;Acc:MGI:1858600]	5	136083916	136111860	1	protein_coding	NM_133914, , NM_001039103	Mm.290655, Mm.488795	54153	-0.798433	0.574974	0.609997	0.842161	154.6	36.2	0	102	60	170.1	63.6	110.7
ENSMUSG00000004980	Hnrnpa2b1	heterogeneous nuclear ribonucleoprotein A2/B1 [Source:MGI Symbol;Acc:MGI:104819]	6	51460932	51469894	-1	protein_coding	NM_182650, NM_016806,		53379	0.567125	1.48157	0.164966	0.484491	13683	9563.6	11726.7	6942.4	10299	6363.7	11657.8	7868.37
ENSMUSG00000004994	Ccdc130	coiled-coil domain containing 130 [Source:MGI Symbol;Acc:MGI:1914986]	8	84257795	84270380	-1	protein_coding	NM_026350, NM_001294281,	Mm.30095	67736	-1.0448	0.484711	0.398978	0.719611	119.9	83.4	101	105.2	18.1	504.3	101.433	209.2
ENSMUSG00000004996	Mri1	methylthioribose-1-phosphate isomerase 1 [Source:MGI Symbol;Acc:MGI:1915123]	8	84249906	84257326	-1	protein_coding	NM_026423,	Mm.278085	67873	1.16349	2.23998	0.059888	0.27208	634.1	355.6	217	203.9	149.4	185.8	402.233	179.7
ENSMUSG00000005034	Prkacb	protein kinase, cAMP dependent, catalytic, beta [Source:MGI Symbol;Acc:MGI:97594]	3	146729574	146812990	-1	protein_coding	NM_011100, NM_001164198, NM_001164199, NM_001164200,	Mm.16766	18749	0.458099	1.37373	0.380042	0.70884	797.9	1301.8	792.9	849.6	872.8	383.6	964.2	702
ENSMUSG00000005043	Sgsh	N-sulfoglucosamine sulfohydrolase (sulfamidase) [Source:MGI Symbol;Acc:MGI:1350341]	11	119343425	119355536	-1	protein_coding	, NM_018822	Mm.103788	27029	-6.20841	0.0135233	NA	NA	3.7	0	1.1	150.5	146	59.1	1.6	118.533
ENSMUSG00000005054	Cstb	cystatin B [Source:MGI Symbol;Acc:MGI:109514]	10	78425669	78427622	1	protein_coding	NM_007793		13014	-0.686562	0.621333	0.241162	0.579185	2229.1	3088.8	2482.9	4183.2	3279.4	5092.1	2600.27	4184.9
ENSMUSG00000005057	Sh2b2	SH2B adaptor protein 2 [Source:MGI Symbol;Acc:MGI:1345171]	5	136218147	136246556	-1	protein_coding	, NM_018825, NM_001302938, NM_001302939	Mm.425294	23921	1.69292	3.23311	0.338834	0.676878	75	41.2	9.7	0	15.8	22.9	41.9667	12.9
ENSMUSG00000005069	Pex5	peroxisomal biogenesis factor 5 [Source:MGI Symbol;Acc:MGI:1098808]	6	124396816	124415067	-1	protein_coding	, NM_001277330, NM_175933, NM_001277805, NM_008995	Mm.22418	19305	-1.6307	0.322931	0.0792837	0.320458	106.1	70.3	138.6	45.3	172.1	757.6	105	325
ENSMUSG00000005078	Jkamp	JNK1/MAPK8-associated membrane protein [Source:MGI Symbol;Acc:MGI:1915057]	12	72085589	72101461	1	protein_coding	NM_001205067, NM_024205,	Mm.258935	104771	-0.135153	0.910574	0.853958	0.946358	309.3	383.7	478.1	362.5	600	323.3	390.367	428.6
ENSMUSG00000005087	Cd44	CD44 antigen [Source:MGI Symbol;Acc:MGI:88338]	2	102811141	102901665	-1	protein_coding	NM_009851, NM_001039150, NM_001039151, NM_001177787, NM_001177786, NM_001177785,	Mm.423621	12505	-0.751123	0.594141	0.123299	0.412496	2153.1	801.6	1551.4	2359.4	2991.9	2233	1502.03	2528.1
ENSMUSG00000005102	Eif2ak4	eukaryotic translation initiation factor 2 alpha kinase 4 [Source:MGI Symbol;Acc:MGI:1353427]	2	118388618	118475234	1	protein_coding	NM_013719, , NM_001177806	Mm.217616	27103	-1.40496	0.377628	0.231701	0.569011	134.5	19.1	268.6	224.9	680.3	212.3	140.733	372.5
ENSMUSG00000005103	Wdr1	WD repeat domain 1 [Source:MGI Symbol;Acc:MGI:1337100]	5	38526813	38563221	-1	protein_coding	NM_011715,	Mm.2654	22388	0.148143	1.10814	NA	NA	1414.7	1323.9	1345.1	535.6	640.7	2508.1	1361.23	1228.13
ENSMUSG00000005125	Ndrg1	N-myc downstream regulated gene 1 [Source:MGI Symbol;Acc:MGI:1341799]	15	66929321	66969640	-1	protein_coding	NM_008681,	Mm.30837	17988	0.136701	1.09939	0.886599	0.959757	443.8	426.9	571.6	514.6	755	42.2	480.767	437.267
ENSMUSG00000005131	4930550C14Rik	RIKEN cDNA 4930550C14 gene [Source:MGI Symbol;Acc:MGI:1922561]	9	53402325	53434402	1	protein_coding	, NM_029247	Mm.26078	75311	0.221644	1.16606	0.899807	0.964921	7.3	84.4	11.8	16.2	72.4	0	34.5	29.5333
ENSMUSG00000005142	Man2b1	mannosidase 2, alpha B1 [Source:MGI Symbol;Acc:MGI:107286]	8	85083270	85098282	1	protein_coding	, NM_010764		17159	-1.26461	0.416211	0.00555403	0.0553684	695.4	817.6	619.9	1498.5	2155.3	1470.6	710.967	1708.13
ENSMUSG00000005148	Klf5	Kruppel-like factor 5 [Source:MGI Symbol;Acc:MGI:1338056]	14	99298691	99313405	1	protein_coding	NM_009769		12224	1.11566	2.16694	NA	NA	351.4	228	184.8	349.5	0	3.6	254.733	117.7
ENSMUSG00000005150	Wdr83	WD repeat domain containing 83 [Source:MGI Symbol;Acc:MGI:1915086]	8	85075035	85081306	-1	protein_coding	, NM_026399	Mm.334680	67836	0.141325	1.10292	NA	NA	62.2	345.5	59.1	46.9	207.2	168.9	155.6	141
ENSMUSG00000005161	Prdx2	peroxiredoxin 2 [Source:MGI Symbol;Acc:MGI:109486]	8	84969587	84974834	1	protein_coding	NM_001317385, NM_011563,	Mm.347009	21672	0.666152	1.58684	0.189424	0.520265	3297	2785.4	2818.1	2395	756.2	2458.6	2966.83	1869.93
ENSMUSG00000005198	Polr2a	polymerase (RNA) II (DNA directed) polypeptide A [Source:MGI Symbol;Acc:MGI:98086]	11	69733997	69758637	-1	protein_coding	NM_001291068,	Mm.16533	20020	-0.25511	0.837923	0.684027	0.879892	625.9	457	795	524.3	332.8	1383.7	625.967	746.933
ENSMUSG00000005204	Senp3	SUMO/sentrin specific peptidase 3 [Source:MGI Symbol;Acc:MGI:2158736]	11	69673115	69682084	-1	protein_coding	NM_030702, , NM_001163571	Mm.284592	80886	-0.0439241	0.970013	NA	NA	214.1	187.8	320.2	82.5	549	112.2	240.7	247.9
ENSMUSG00000005225	Plekha8	pleckstrin homology domain containing, family A (phosphoinositide binding specific) member 8 [Source:MGI Symbol;Acc:MGI:2681164]	6	54595111	54645839	1	protein_coding	NM_001164361, NM_001001335	Mm.35416	231999	-0.369606	0.773994	0.745787	0.905398	102.5	116.5	22.6	89	203.8	19.3	80.5333	104.033
ENSMUSG00000005233	Spc25	SPC25, NDC80 kinetochore complex component, homolog (S. cerevisiae) [Source:MGI Symbol;Acc:MGI:1913692]	2	69193895	69206194	-1	protein_coding	NM_001305800, NM_001199123, , NM_001199124, NM_025565	Mm.272969	66442	4.06206	16.7032	2.40775e-05	0.000705252	1643.5	1947.7	2616.1	6.5	106.4	258.2	2069.1	123.7
ENSMUSG00000005262	Ufd1	ubiquitin recognition factor in ER-associated degradation 1 [Source:MGI Symbol;Acc:MGI:109353]	16	18811779	18835261	1	protein_coding	, NM_011672	Mm.237594	22230	0.00558682	1.00388	0.991766	0.996323	388.9	898	727.3	741.2	793.5	471.7	671.4	668.8
ENSMUSG00000005268	Prlr	prolactin receptor [Source:MGI Symbol;Acc:MGI:97763]	15	10177238	10349180	1	protein_coding	, NM_011169, NM_001253782, NM_001253781	Mm.10516	19116	-5.47057	0.0225525	0.00117365	0.0166045	2.7	3	4.3	14.6	132.4	298	3.33333	148.333
ENSMUSG00000005299	Letm1	leucine zipper-EF-hand containing transmembrane protein 1 [Source:MGI Symbol;Acc:MGI:1932557]	5	33739673	33782817	-1	protein_coding	NM_019694,	Mm.260538	56384	1.34512	2.54051	NA	NA	717.4	161.7	506	181.2	262.6	101.3	461.7	181.7
ENSMUSG00000005312	Ubqln1	ubiquilin 1 [Source:MGI Symbol;Acc:MGI:1860276]	13	58176156	58215653	-1	protein_coding	NM_026842, NM_152234,	Mm.182053	56085	0.181706	1.13422	0.837347	0.940177	511.5	307.4	444.8	223.3	49.8	840.8	421.233	371.3
ENSMUSG00000005338	Cadm3	cell adhesion molecule 3 [Source:MGI Symbol;Acc:MGI:2137858]	1	173333258	173367695	-1	protein_coding	NM_053199,		94332	-0.482733	0.715621	0.847059	0.942803	48.5	0	1.1	50.2	0	19.3	16.5333	23.1667
ENSMUSG00000005339	Fcer1a	Fc receptor, IgE, high affinity I, alpha polypeptide [Source:MGI Symbol;Acc:MGI:95494]	1	173221284	173227214	-1	protein_coding	NM_010184,	Mm.5266	14125	0.162847	1.11949	0.868456	0.954353	6593	13772.3	4393.1	12418.6	6675.4	3022	8252.8	7372
ENSMUSG00000005354	Txn2	thioredoxin 2 [Source:MGI Symbol;Acc:MGI:1929468]	15	77915047	77929006	-1	protein_coding	, NM_019913	Mm.291917	56551	-0.781775	0.581651	0.380052	0.70884	1023	1362.1	1251.6	2573	2993	686.4	1212.23	2084.13
ENSMUSG00000005362	Crbn	cereblon [Source:MGI Symbol;Acc:MGI:1913277]	6	106780201	106800077	-1	protein_coding	, NM_175357, NM_021449		58799	-1.85842	0.275778	0.0172329	0.121338	255.3	115.5	95.6	519.5	681.5	491	155.467	564
ENSMUSG00000005364	Il5ra	interleukin 5 receptor, alpha [Source:MGI Symbol;Acc:MGI:96558]	6	106710357	106749037	-1	protein_coding	NM_008370,	Mm.3448	16192	-9.20048	0.00169973	7.0139e-10	7.63472e-08	0	1	1.1	728.2	391.7	70	0.7	396.633
ENSMUSG00000005370	Msh6	mutS homolog 6 [Source:MGI Symbol;Acc:MGI:1343961]	17	87975050	87990883	1	protein_coding	NM_010830	Mm.18210	17688	-0.118503	0.921143	0.912042	0.969707	475.8	419.9	199.8	550.2	606.8	32.6	365.167	396.533
ENSMUSG00000005371	Fbxo11	F-box protein 11 [Source:MGI Symbol;Acc:MGI:2147134]	17	87990859	88065291	-1	protein_coding	, NM_001081034	Mm.386857	225055	-1.38825	0.382027	0.067182	0.29226	248	166.7	489.9	1137.6	201.5	1029	301.533	789.367
ENSMUSG00000005374	Tbl2	transducin (beta)-like 2 [Source:MGI Symbol;Acc:MGI:1351652]	5	135149657	135165760	1	protein_coding	NM_013763,		27368	1.96135	3.89427	NA	NA	152.8	17.1	123.6	0	54.3	20.5	97.8333	24.9333
ENSMUSG00000005378	Wbscr22	Williams Beuren syndrome chromosome region 22 [Source:MGI Symbol;Acc:MGI:1913388]	5	135052957	135064959	-1	protein_coding	, NM_025375	Mm.439878	66138	1.99055	3.97388	0.00499423	0.0511841	260.8	819.6	373.9	113.3	140.4	112.2	484.767	121.967
ENSMUSG00000005397	Nid1	nidogen 1 [Source:MGI Symbol;Acc:MGI:97342]	13	13437551	13512269	1	protein_coding	NM_010917,	Mm.4691	18073	-3.19771	0.108992	NA	NA	44.8	11	39.8	59.9	154	663.5	31.8667	292.467
ENSMUSG00000005410	Mcm5	minichromosome maintenance complex component 5 [Source:MGI Symbol;Acc:MGI:103197]	8	75109569	75128439	1	protein_coding	NM_001302540, NM_008566,	Mm.5048	17218	3.60425	12.1615	NA	NA	841.9	696.1	1014.2	34	45.3	130.3	850.733	69.8667
ENSMUSG00000005413	Hmox1	heme oxygenase 1 [Source:MGI Symbol;Acc:MGI:96163]	8	75093621	75100589	1	protein_coding	NM_010442,	Mm.276389	15368	-5.03825	0.0304324	NA	NA	9.2	0	5.4	9.7	0	468.1	4.86667	159.267
ENSMUSG00000005417	Mprip	myosin phosphatase Rho interacting protein [Source:MGI Symbol;Acc:MGI:1349438]	11	59661305	59780860	1	protein_coding	, NM_012027, NM_201245	Mm.2402	26936	0.0537766	1.03798	0.936562	0.977583	977.3	454	402.9	388.4	981.4	396.9	611.4	588.9
ENSMUSG00000005442	Cic	capicua transcriptional repressor [Source:MGI Symbol;Acc:MGI:1918972]	7	25267704	25294159	1	protein_coding	NM_001302811, , NM_027882	Mm.28833	71722	-0.98717	0.504466	NA	NA	98.8	67.3	85.9	69.6	235.5	194.2	84	166.433
ENSMUSG00000005447	Pafah1b3	platelet-activating factor acetylhydrolase, isoform 1b, subunit 3 [Source:MGI Symbol;Acc:MGI:108414]	7	25295049	25297986	-1	protein_coding	, NM_008776		18476	-0.438271	0.738019	0.670614	0.872382	433.7	313.4	78.4	417.5	10.2	691.3	275.167	373
ENSMUSG00000005465	Il27ra	interleukin 27 receptor, alpha [Source:MGI Symbol;Acc:MGI:1355318]	8	84030294	84042589	-1	protein_coding	NM_016671,	Mm.38386	50931	-0.860391	0.550803	NA	NA	45.8	38.2	85.9	16.2	263.8	27.7	56.6333	102.567
ENSMUSG00000005469	Prkaca	protein kinase, cAMP dependent, catalytic, alpha [Source:MGI Symbol;Acc:MGI:97592]	8	83972993	83996443	1	protein_coding	NM_008854, NM_001277898	Mm.19111	18747	1.5229	2.87369	0.0823791	0.327598	237	110.5	162.2	66.3	90.6	20.5	169.9	59.1333
ENSMUSG00000005470	Asf1b	anti-silencing function 1B histone chaperone [Source:MGI Symbol;Acc:MGI:1914179]	8	83955507	83970197	1	protein_coding	NM_024184,	Mm.29680	66929	2.64594	6.25904	0.0262998	0.161103	1058.7	378.7	716.6	3.2	12.5	328.1	718	114.6
ENSMUSG00000005481	Ddx39	DEAD (Asp-Glu-Ala-Asp) box polypeptide 39 [Source:MGI Symbol;Acc:MGI:1915528]	8	83715177	83726892	1	protein_coding	NM_197982,	Mm.28222	68278	0.593834	1.50925	0.206332	0.541545	1139.3	1538.9	1302.1	1105.3	800.3	732.3	1326.77	879.3
ENSMUSG00000005483	Dnajb1	DnaJ heat shock protein family (Hsp40) member B1 [Source:MGI Symbol;Acc:MGI:1931874]	8	83608193	83612653	1	protein_coding	NM_018808, NM_001308227		81489	-1.11598	0.461377	0.0409633	0.214678	1056	704.1	655.4	2464.6	1878	893.9	805.167	1745.5
ENSMUSG00000005501	Usp40	ubiquitin specific peptidase 40 [Source:MGI Symbol;Acc:MGI:2443184]	1	87945119	88008551	-1	protein_coding	, NM_001033291, NM_001198573		227334	2.04682	4.13195	0.106743	0.379777	350.5	538.4	754.2	0	104.1	293.2	547.7	132.433
ENSMUSG00000005506	Celf1	CUGBP, Elav-like family member 1 [Source:MGI Symbol;Acc:MGI:1342295]	2	90940382	91019497	1	protein_coding	, NM_001244903, NM_017368, NM_198683, NM_001244891	Mm.29495, Mm.490161	13046	0.371782	1.29395	0.483443	0.771268	1290.2	629.8	819.7	386.8	939.6	790.2	913.233	705.533
ENSMUSG00000005510	Ndufs3	NADH dehydrogenase (ubiquinone) Fe-S protein 3 [Source:MGI Symbol;Acc:MGI:1915599]	2	90894634	90904827	-1	protein_coding	, NM_026688		68349	-0.730406	0.602734	0.295872	0.635907	487.7	1046.7	625.3	1056.7	2077.2	448.8	719.9	1194.23
ENSMUSG00000005514	Por	P450 (cytochrome) oxidoreductase [Source:MGI Symbol;Acc:MGI:97744]	5	135670033	135735326	1	protein_coding	, NM_008898	Mm.3863, Mm.488967	18984	-0.540423	0.687569	0.614302	0.842377	115.3	123.6	108.5	113.3	3.4	388.5	115.8	168.4
ENSMUSG00000005533	Igf1r	insulin-like growth factor I receptor [Source:MGI Symbol;Acc:MGI:96433]	7	67952827	68233668	1	protein_coding	NM_010513,	Mm.275742	16001	0.177267	1.13074	NA	NA	749.4	1102.9	831.6	585.8	1418.4	369.2	894.633	791.133
ENSMUSG00000005534	Insr	insulin receptor [Source:MGI Symbol;Acc:MGI:96575]	8	3122061	3279617	-1	protein_coding	, NM_010568	Mm.268003, Mm.447615	16337	0.447385	1.36357	NA	NA	383.4	441	405	43.7	742.6	114.6	409.8	300.3
ENSMUSG00000005540	Fcer2a	Fc receptor, IgE, low affinity II, alpha polypeptide [Source:MGI Symbol;Acc:MGI:95497]	8	3681737	3694175	-1	protein_coding	NM_013517, NM_001253739, NM_001253737, NM_001253746, NM_001253745, NM_001253743, NM_001253747,	Mm.1233	14128	-3.63474	0.0805071	NA	NA	100.7	35.2	3.2	335	348.7	1045.9	46.3667	576.533
ENSMUSG00000005553	Atp4a	ATPase, H+/K+ exchanging, gastric, alpha polypeptide [Source:MGI Symbol;Acc:MGI:88113]	7	30712209	30725534	1	protein_coding	, NM_018731, NM_001290627	Mm.12821	11944	-0.122692	0.918472	0.960273	0.986859	41.2	0	70.9	0	17	105	37.3667	40.6667
ENSMUSG00000005566	Trim28	tripartite motif-containing 28 [Source:MGI Symbol;Acc:MGI:109274]	7	12999114	13031035	1	protein_coding	, NM_011588	Mm.15701	21849	0.00642623	1.00446	NA	NA	760.4	498.2	1026	385.1	610.2	1278.8	761.533	758.033
ENSMUSG00000005575	Ube2m	ubiquitin-conjugating enzyme E2M [Source:MGI Symbol;Acc:MGI:108278]	7	13035120	13038275	-1	protein_coding	, NM_145578, NM_001243968, NM_001168469		22192	0.473825	1.38879	NA	NA	466.7	574.6	430.8	466.1	503.7	90.5	490.7	353.433
ENSMUSG00000005580	Adcy9	adenylate cyclase 9 [Source:MGI Symbol;Acc:MGI:108450]	16	4287529	4420498	-1	protein_coding	NM_009624, NM_001291910,	Mm.439750	11515	3.53398	11.5833	NA	NA	27.5	210.9	179.4	35.6	1.1	0	139.267	12.2333
ENSMUSG00000005583	Mef2c	myocyte enhancer factor 2C [Source:MGI Symbol;Acc:MGI:99458]	13	83504034	83667080	1	protein_coding	, NM_001170537, NM_025282	Mm.24001, Mm.451574, Mm.487610	17260	0.857174	1.81149	0.0860018	0.336284	2570.4	2836.6	3814	1924.1	1104.8	2061.7	3073.67	1696.87
ENSMUSG00000005609	Ctr9	CTR9 homolog, Paf1/RNA polymerase II complex component [Source:MGI Symbol;Acc:MGI:109345]	7	111028951	111056377	1	protein_coding	NM_009431,		22083	0.942993	1.92251	0.400328	0.719701	565.5	485.2	393.2	0	438.1	312.5	481.3	250.2
ENSMUSG00000005610	Eif4g2	eukaryotic translation initiation factor 4, gamma 2 [Source:MGI Symbol;Acc:MGI:109207]	7	111067750	111083030	-1	protein_coding	NM_013507, NM_001040131,	Mm.185453	13690	0.17953	1.13251	0.631888	0.850443	7988.5	5478.4	6377.4	6712.6	4327.7	6483.1	6614.77	5841.13
ENSMUSG00000005611	Mrvi1	MRV integration site 1 [Source:MGI Symbol;Acc:MGI:1338023]	7	110868266	110982461	-1	protein_coding	, NM_194464, NM_010826	Mm.491237	17540	2.47789	5.57081	NA	NA	1164	1230.5	832.6	3.2	258.1	317.3	1075.7	192.867
ENSMUSG00000005615	Pcyt1a	phosphate cytidylyltransferase 1, choline, alpha isoform [Source:MGI Symbol;Acc:MGI:88557]	16	32430921	32475070	1	protein_coding	NM_009981, , NM_001163160, NM_001163159	Mm.98775	13026	-0.90689	0.533334	0.521387	0.795864	45.8	8	69.8	192.6	39.6	0	41.2	77.4
ENSMUSG00000005621	Zfp592	zinc finger protein 592 [Source:MGI Symbol;Acc:MGI:2443541]	7	80993681	81045164	1	protein_coding	NM_178707,	Mm.29525, Mm.455587	233410	-0.278168	0.824638	0.75135	0.907999	199.5	342.5	112.8	197.4	433.6	162.9	218.267	264.633
ENSMUSG00000005625	Psmd4	proteasome (prosome, macropain) 26S subunit, non-ATPase, 4 [Source:MGI Symbol;Acc:MGI:1201670]	3	95032694	95042614	-1	protein_coding	NM_001282017, NM_008951,	Mm.2261	19185	0.114608	1.08268	NA	NA	1783.5	1705.6	948.7	3569.9	356.6	173.7	1479.27	1366.73
ENSMUSG00000005640	Insrr	insulin receptor-related receptor [Source:MGI Symbol;Acc:MGI:1346037]	3	87796951	87816101	1	protein_coding	NM_011832,	Mm.42041	23920	-4.55894	0.042425	0.0145987	0.10872	0	3	18.3	432.1	67.9	0	7.1	166.667
ENSMUSG00000005656	Snx6	sorting nexin 6 [Source:MGI Symbol;Acc:MGI:1919433]	12	54746349	54795703	-1	protein_coding	NM_026998,	Mm.28240	72183	-0.542117	0.686762	0.321779	0.661657	711.9	941.2	492.1	1157.1	1223.7	743.1	715.067	1041.3
ENSMUSG00000005667	Mthfd2	methylenetetrahydrofolate dehydrogenase (NAD+ dependent), methenyltetrahydrofolate cyclohydrolase [Source:MGI Symbol;Acc:MGI:1338850]	6	83305691	83325908	-1	protein_coding	NM_008638,	Mm.443	17768	-0.481998	0.715985	0.624048	0.848246	392.6	109.5	283.6	9.7	622.6	464.5	261.9	365.6
ENSMUSG00000005672	Kit	KIT proto-oncogene receptor tyrosine kinase [Source:MGI Symbol;Acc:MGI:96677]	5	75574916	75656722	1	protein_coding	, NM_001122733, NM_021099	Mm.247073	16590	0.880606	1.84115	0.39574	0.718988	698.2	114.5	473.8	38.8	577.3	82	428.833	232.7
ENSMUSG00000005682	Pan2	PAN2 poly(A) specific ribonuclease subunit [Source:MGI Symbol;Acc:MGI:1918984]	10	128303335	128321358	1	protein_coding	NM_133992, , NM_001252326, NM_001252327	Mm.244183, Mm.489673	103135	-0.0684768	0.953644	0.943245	0.980749	377.9	344.5	151.5	27.5	636.2	252.1	291.3	305.267
ENSMUSG00000005683	Cs	citrate synthase [Source:MGI Symbol;Acc:MGI:88529]	10	128337734	128362479	1	protein_coding	NM_026444,	Mm.58836	12974	0.690171	1.61347	0.211951	0.547903	658.8	1324.9	912.1	310.7	616.9	866.2	965.267	597.933
ENSMUSG00000005686	Ampd3	adenosine monophosphate deaminase 3 [Source:MGI Symbol;Acc:MGI:1096344]	7	110768206	110812405	1	protein_coding	NM_001276301, , NM_009667	Mm.3238	11717	-1.75904	0.295444	0.285169	0.625385	32.9	93.4	58	381.9	242.2	0	61.4333	208.033
ENSMUSG00000005687	Bcas2	breast carcinoma amplified sequence 2 [Source:MGI Symbol;Acc:MGI:1915433]	3	103171655	103179166	1	protein_coding	NM_026602,	Mm.104919	68183	0.192223	1.14252	0.751312	0.907999	2927.3	3243.4	2432.4	4207.5	1155.8	2167.9	2867.7	2510.4
ENSMUSG00000005698	Ctcf	CCCTC-binding factor [Source:MGI Symbol;Acc:MGI:109447]	8	105636568	105682922	1	protein_coding	, NM_181322	Mm.269474	13018	0.279238	1.21355	0.680291	0.879387	1655.4	838.7	1253.8	1089.1	432.4	1567.1	1249.3	1029.53
ENSMUSG00000005718	Tfap4	transcription factor AP4 [Source:MGI Symbol;Acc:MGI:103239]	16	4544661	4559720	-1	protein_coding	NM_031182	Mm.273210	83383	1.05769	2.08159	0.454909	0.755451	67.7	47.2	58	0	24.9	57.9	57.6333	27.6
ENSMUSG00000005732	Ranbp1	RAN binding protein 1 [Source:MGI Symbol;Acc:MGI:96269]	16	18239784	18248732	-1	protein_coding	NM_011239,	Mm.235287	19385	0.884508	1.84613	0.125848	0.415487	6334.1	8243.7	5470.7	4063.5	3254.5	3541.9	6682.83	3619.97
ENSMUSG00000005763	Cd247	CD247 antigen [Source:MGI Symbol;Acc:MGI:88334]	1	165788681	165877277	1	protein_coding	NM_001113392, NM_001113391, NM_031162, , NM_001113393	Mm.217308	12503	-5.01416	0.0309448	NA	NA	22.9	4	4.3	977.4	7.9	25.3	10.4	336.867
ENSMUSG00000005774	Rfx5	regulatory factor X, 5 (influences HLA class II expression) [Source:MGI Symbol;Acc:MGI:1858421]	3	94954075	94961561	1	protein_coding	, NM_017395	Mm.24308	53970	-3.22485	0.106961	0.0683036	0.294018	0	15.1	23.6	93.9	264.9	2.4	12.9	120.4
ENSMUSG00000005779	Psmb4	proteasome (prosome, macropain) subunit, beta type 4 [Source:MGI Symbol;Acc:MGI:1098257]	3	94884093	94886961	-1	protein_coding	NM_008945,		19172	0.312863	1.24217	0.582304	0.826668	2312.4	3766.8	1751.2	2938.8	2664.7	700.9	2610.13	2101.47
ENSMUSG00000005802	Slc30a4	solute carrier family 30 (zinc transporter), member 4 [Source:MGI Symbol;Acc:MGI:1345282]	2	122681233	122702663	-1	protein_coding	NM_011774, NM_001290993	Mm.27801	22785	-2.33752	0.19785	0.153096	0.467295	13.7	67.3	3.2	56.6	369	0	28.0667	141.867
ENSMUSG00000005803	Sqor	sulfide quinone oxidoreductase [Source:MGI Symbol;Acc:MGI:1929899]	2	122765237	122809569	1	protein_coding	NM_001162503, , NM_021507	Mm.28986	59010	-1.53413	0.345288	NA	NA	183.9	120.5	15	0	919.2	6	106.467	308.4
ENSMUSG00000005804	Bloc1s6	biogenesis of lysosomal organelles complex-1, subunit 6, pallidin [Source:MGI Symbol;Acc:MGI:1927580]	2	122738503	122749475	1	protein_coding	NM_019788,	Mm.268921	18457	0.260378	1.19779	0.797691	0.92625	385.2	393.8	304	288.1	612.4	3.6	361	301.367
ENSMUSG00000005813	Metap1	methionyl aminopeptidase 1 [Source:MGI Symbol;Acc:MGI:1922874]	3	138458956	138489515	-1	protein_coding	NM_175224,		75624	-0.61258	0.654026	0.464819	0.761038	456.6	194.9	215.9	197.4	467.5	661.1	289.133	442
ENSMUSG00000005823	Gpr108	G protein-coupled receptor 108 [Source:MGI Symbol;Acc:MGI:1925558]	17	57234914	57247641	-1	protein_coding	NM_001308074, NM_030084, NM_001308072		78308	-1.1039	0.465257	0.462838	0.760628	336.7	109.5	53.7	992	0	83.2	166.633	358.4
ENSMUSG00000005836	Gata6	GATA binding protein 6 [Source:MGI Symbol;Acc:MGI:107516]	18	11052510	11085635	1	protein_coding	NM_010258		14465	-1.6497	0.318706	NA	NA	16.5	6	44	165.1	10.2	33.8	22.1667	69.7
ENSMUSG00000005846	Rsl1d1	ribosomal L1 domain containing 1 [Source:MGI Symbol;Acc:MGI:1913659]	16	11192970	11203331	-1	protein_coding	NM_025546,	Mm.28291	66409	0.0635367	1.04502	0.918252	0.970728	1730.4	2981.3	1698.6	2692.8	1690.1	1751.7	2136.77	2044.87
ENSMUSG00000005871	Apc	adenomatosis polyposis coli [Source:MGI Symbol;Acc:MGI:88039]	18	34220924	34322189	1	protein_coding	, NM_007462	Mm.384171	11789	0.65599	1.5757	NA	NA	215	235	392.1	93.9	354.3	85.7	280.7	177.967
ENSMUSG00000005873	Reep5	receptor accessory protein 5 [Source:MGI Symbol;Acc:MGI:1270152]	18	34344889	34373415	-1	protein_coding	NM_007874	Mm.280075	13476	-0.645471	0.639284	0.270112	0.610249	1267.4	2145.6	1157.1	3289.9	1796.5	2062.9	1523.37	2383.1
ENSMUSG00000005881	Ergic3	ERGIC and golgi 3 [Source:MGI Symbol;Acc:MGI:1913616]	2	156008045	156018279	1	protein_coding	NM_025516,		66366	-0.103579	0.930721	0.884931	0.959039	1205.1	284.3	539.3	263.8	609	1306.5	676.233	726.433
ENSMUSG00000005882	Uqcc1	ubiquinol-cytochrome c reductase complex assembly factor 1 [Source:MGI Symbol;Acc:MGI:1929472]	2	155846894	155930310	-1	protein_coding	, NM_018888	Mm.158827	56046	1.84983	3.60457	NA	NA	364.2	150.7	380.3	29.1	197	21.7	298.4	82.6
ENSMUSG00000005886	Ncoa2	nuclear receptor coactivator 2 [Source:MGI Symbol;Acc:MGI:1276533]	1	13139105	13374083	-1	protein_coding	NM_001302702, NM_008678,		17978	-0.680829	0.623807	0.286311	0.625895	763.2	761.4	811.1	809.1	2214.2	720.2	778.567	1247.83
ENSMUSG00000005893	Nr2c2	nuclear receptor subfamily 2, group C, member 2 [Source:MGI Symbol;Acc:MGI:1352466]	6	92091390	92174294	1	protein_coding	NM_011630,	Mm.87062	22026	-1.35403	0.391197	0.212449	0.548661	295.6	80.4	34.4	260.5	114.3	674.4	136.8	349.733
ENSMUSG00000005899	Smpd4	sphingomyelin phosphodiesterase 4 [Source:MGI Symbol;Acc:MGI:1924876]	16	17619354	17644828	1	protein_coding	NM_029945, , NM_001164610, NM_001164611, NM_001164609	Mm.34659	77626	0.160875	1.11797	NA	NA	195.8	138.6	274	283.2	24.9	236.5	202.8	181.533
ENSMUSG00000005907	Pex1	peroxisomal biogenesis factor 1 [Source:MGI Symbol;Acc:MGI:1918632]	5	3596066	3637232	1	protein_coding	NM_027777, NM_001293806,	Mm.379196	71382	0.618311	1.53508	NA	NA	366	134.6	167.6	34	195.8	205.1	222.733	144.967
ENSMUSG00000005936	Kctd20	potassium channel tetramerisation domain containing 20 [Source:MGI Symbol;Acc:MGI:1914239]	17	28951950	28969549	1	protein_coding	, NM_025888	Mm.435	66989	0.205643	1.1532	0.801464	0.927786	642.4	312.4	261.1	470.9	405.3	178.5	405.3	351.567
ENSMUSG00000005947	Itgae	integrin alpha E, epithelial-associated [Source:MGI Symbol;Acc:MGI:1298377]	11	73090583	73147446	1	protein_coding	NM_172944, NM_008399	Mm.96	16407	-1.26129	0.417172	0.475799	0.76712	7.3	44.2	88.1	229.8	0	105	46.5333	111.6
ENSMUSG00000005949	Ctns	cystinosis, nephropathic [Source:MGI Symbol;Acc:MGI:1932872]	11	73183596	73199042	-1	protein_coding	NM_031251,		83429	2.3937	5.25502	NA	NA	71.4	126.6	34.4	3.2	23.8	16.9	77.4667	14.6333
ENSMUSG00000005968	Tuft1	tuftelin 1 [Source:MGI Symbol;Acc:MGI:109572]	3	94612757	94658872	-1	protein_coding	NM_011656, NM_001293728,	Mm.10214	22156	-1.33345	0.396817	0.456145	0.756174	28.4	8	0	19.4	54.3	18.1	12.1333	30.6
ENSMUSG00000005973	Rcn1	reticulocalbin 1 [Source:MGI Symbol;Acc:MGI:104559]	2	105386291	105399319	-1	protein_coding	NM_009037,		19672	0.0660572	1.04685	0.95136	0.983724	276.3	472.1	285.8	322	497	168.9	344.733	329.3
ENSMUSG00000005981	Trap1	TNF receptor-associated protein 1 [Source:MGI Symbol;Acc:MGI:1915265]	16	4039971	4077827	-1	protein_coding	NM_026508,	Mm.123366	68015	3.84119	14.3323	1.15123e-05	0.000376957	298.3	201.9	350.2	0	26	32.6	283.467	19.5333
ENSMUSG00000005982	Naa60	N(alpha)-acetyltransferase 60, NatF catalytic subunit [Source:MGI Symbol;Acc:MGI:1922013]	16	3872375	3904780	1	protein_coding	, NM_001290689, NM_029090	Mm.28403	74763	-1.35454	0.39106	NA	NA	35.7	49.2	3.2	165.1	26	35	29.3667	75.3667
ENSMUSG00000005983	1700037C18Rik	RIKEN cDNA 1700037C18 gene [Source:MGI Symbol;Acc:MGI:1920511]	16	3895179	3908689	-1	protein_coding	, NM_028484	Mm.486226	73261	-2.33456	0.198256	0.128514	0.421602	10.1	96.4	0	367.3	91.7	78.4	35.5	179.133
ENSMUSG00000006005	Tpr	translocated promoter region, nuclear basket protein [Source:MGI Symbol;Acc:MGI:1922066]	1	150392838	150449935	1	protein_coding	NM_133780,	Mm.174256	108989	0.050537	1.03565	0.924143	0.972559	1085.3	568.5	659.7	846.4	817.3	570.6	771.167	744.767
ENSMUSG00000006010	BC003331	cDNA sequence BC003331 [Source:MGI Symbol;Acc:MGI:2385108]	1	150361305	150393080	-1	protein_coding	NM_145511, NM_001077237,	Mm.222093	226499	1.14349	2.20915	0.0298681	0.174284	641.5	517.3	286.9	317.2	175.5	162.9	481.9	218.533
ENSMUSG00000006014	Prg4	proteoglycan 4 (megakaryocyte stimulating factor, articular superficial zone protein) [Source:MGI Symbol;Acc:MGI:1891344]	1	150449412	150466165	-1	protein_coding	NM_001110146, NM_021400,	Mm.329131	96875	-3.66398	0.078892	0.00304634	0.0350046	4.6	32.1	0	113.3	277.3	74.8	12.2333	155.133
ENSMUSG00000006019	Dhx34	DEAH (Asp-Glu-Ala-His) box polypeptide 34 [Source:MGI Symbol;Acc:MGI:1918973]	7	16197147	16222037	-1	protein_coding	, NM_001285931, NM_001285932, NM_027883	Mm.75259	71723	-1.73732	0.299927	NA	NA	6.4	6	20.4	0	100.7	8.4	10.9333	36.3667
ENSMUSG00000006021	Kptn	kaptin [Source:MGI Symbol;Acc:MGI:1890380]	7	16119895	16127516	1	protein_coding	, NM_133727	Mm.41101	70394	0.0450195	1.0317	NA	NA	35.7	143.6	156.9	0	2.3	323.3	112.067	108.533
ENSMUSG00000006024	Napa	N-ethylmaleimide sensitive fusion protein attachment protein alpha [Source:MGI Symbol;Acc:MGI:104563]	7	16098458	16117975	1	protein_coding	NM_025898,	Mm.104540	108124	-1.24719	0.421269	0.047325	0.23751	659.8	703.1	495.3	2348.1	1215.8	848.1	619.4	1470.67
ENSMUSG00000006050	Sra1	steroid receptor RNA activator 1 [Source:MGI Symbol;Acc:MGI:1344414]	18	36666681	36679366	-1	protein_coding	NM_025291, NM_001164406, , NM_146085	Mm.29058	24068, 225372	-0.295784	0.81463	NA	NA	1296.6	712.2	1650.2	888.4	1884.8	1717.9	1219.67	1497.03
ENSMUSG00000006057	Atp5g1	ATP synthase, H+ transporting, mitochondrial F0 complex, subunit C1 (subunit 9) [Source:MGI Symbol;Acc:MGI:107653]	11	96068852	96075670	-1	protein_coding	NM_007506, , NM_001161419	Mm.258	11951	1.01545	2.02153	0.0710042	0.300405	5262.5	6601.4	7240.2	3082.8	2384	3983.5	6368.03	3150.1
ENSMUSG00000006058	Snf8	SNF8, ESCRT-II complex subunit, homolog (S. cerevisiae) [Source:MGI Symbol;Acc:MGI:1343161]	11	96034885	96047430	1	protein_coding	NM_033568,	Mm.372235	27681	-1.64184	0.320447	0.0232826	0.150132	363.3	132.6	141.8	284.8	577.3	1128	212.567	663.367
ENSMUSG00000006095	Tbcb	tubulin folding cofactor B [Source:MGI Symbol;Acc:MGI:1913661]	7	30224131	30232272	-1	protein_coding	NM_025548,		66411	1.32748	2.50963	0.0267259	0.162473	1314	1635.3	1561.1	946.7	499.2	352.3	1503.47	599.4
ENSMUSG00000006127	Inpp5k	inositol polyphosphate 5-phosphatase K [Source:MGI Symbol;Acc:MGI:1194899]	11	75630988	75648871	1	protein_coding	NM_008916,	Mm.1458	19062	0.750569	1.68246	0.2054	0.541322	567.3	204.9	327.7	281.6	238.9	133.9	366.633	218.133
ENSMUSG00000006134	Crkl	v-crk avian sarcoma virus CT10 oncogene homolog-like [Source:MGI Symbol;Acc:MGI:104686]	16	17451987	17486255	1	protein_coding	NM_007764	Mm.21048	12929	-0.265133	0.832122	0.768134	0.913844	290.1	325.4	574.8	234.6	1033.5	161.7	396.767	476.6
ENSMUSG00000006169	Clint1	clathrin interactor 1 [Source:MGI Symbol;Acc:MGI:2144243]	11	45852051	45910625	1	protein_coding	, NM_001045520	Mm.169673	216705	0.422962	1.34068	0.339255	0.676878	1427.5	1536.8	1478.3	686.1	1283.7	1342.7	1480.87	1104.17
ENSMUSG00000006191	Cdkal1	CDK5 regulatory subunit associated protein 1-like 1 [Source:MGI Symbol;Acc:MGI:1921765]	13	29191746	29855674	-1	protein_coding	, NM_144536, NM_001308486	Mm.212227	68916	-1.00319	0.498895	0.320747	0.661187	244.3	52.2	241.7	391.6	463	224.4	179.4	359.667
ENSMUSG00000006215	Zbtb17	zinc finger and BTB domain containing 17 [Source:MGI Symbol;Acc:MGI:107410]	4	141444654	141467930	1	protein_coding	NM_009541,		22642	0.132911	1.0965	NA	NA	103.4	51.2	35.5	40.5	34	98.9	63.3667	57.8
ENSMUSG00000006262	Mob1b	MOB kinase activator 1B [Source:MGI Symbol;Acc:MGI:1915723]	5	88720855	88764220	1	protein_coding	, NM_026735		68473	1.42679	2.68849	0.000601429	0.00994766	1516.3	1359.1	1116.3	356	610.2	517.5	1330.57	494.567
ENSMUSG00000006273	Atp6v1b2	ATPase, H+ transporting, lysosomal V1 subunit B2 [Source:MGI Symbol;Acc:MGI:109618]	8	69088646	69113711	1	protein_coding	NM_007509,		11966	-0.885786	0.541193	0.175283	0.499285	603	370.7	326.6	890	1210.1	302.8	433.433	800.967
ENSMUSG00000006276	Eps15l1	epidermal growth factor receptor pathway substrate 15-like 1 [Source:MGI Symbol;Acc:MGI:104582]	8	72340999	72421460	-1	protein_coding	NM_007944, NM_001289859, , NM_001122832		13859	0.0845801	1.06038	0.922304	0.971513	307.5	122.5	321.2	30.7	178.9	498.2	250.4	235.933
ENSMUSG00000006281	Tep1	telomerase associated protein 1 [Source:MGI Symbol;Acc:MGI:109573]	14	50824062	50870560	-1	protein_coding	NM_009351	Mm.318736	21745	-1.6938	0.309112	NA	NA	237	252.1	124.6	492	401.9	1091.8	204.567	661.9
ENSMUSG00000006288	Ttc5	tetratricopeptide repeat domain 5 [Source:MGI Symbol;Acc:MGI:2683584]	14	50765415	50785518	-1	protein_coding	NM_001080949		219022	-1.5058	0.352135	0.182982	0.511068	169.3	43.2	152.6	173.2	5.7	857.7	121.7	345.533
ENSMUSG00000006289	Osgep	O-sialoglycoprotein endopeptidase [Source:MGI Symbol;Acc:MGI:1913496]	14	50906478	50924893	-1	protein_coding	, NM_133676	Mm.274791	66246	0.465324	1.38063	0.295987	0.635907	594.8	676	603.8	647.3	329.4	382.4	624.867	453.033
ENSMUSG00000006299	Aamp	angio-associated migratory protein [Source:MGI Symbol;Acc:MGI:107809]	1	74279840	74284738	-1	protein_coding	NM_146110, , NM_001190444	Mm.379371	227290	0.236372	1.17803	0.768306	0.913844	320.3	394.8	103.1	155.4	75.8	463.3	272.733	231.5
ENSMUSG00000006301	Tmbim1	transmembrane BAX inhibitor motif containing 1 [Source:MGI Symbol;Acc:MGI:1916910]	1	74288247	74305622	-1	protein_coding	NM_027154,	Mm.261182	69660	0.671279	1.59248	0.662486	0.868277	334	64.3	263.2	364.1	2.3	49.5	220.5	138.633
ENSMUSG00000006304	Arpc2	actin related protein 2/3 complex, subunit 2 [Source:MGI Symbol;Acc:MGI:1923959]	1	74236084	74268209	1	protein_coding	, NM_029711	Mm.486320	76709	-0.166313	0.891117	0.711081	0.892452	9347.4	11033.1	9576.9	13409	12394.3	7815	9985.8	11206.1
ENSMUSG00000006307	Kmt2b	lysine (K)-specific methyltransferase 2B [Source:MGI Symbol;Acc:MGI:109565]	7	30568858	30588726	-1	protein_coding	NM_001290573, NM_029274,	Mm.168688	75410	-1.19236	0.437586	0.127474	0.419105	301.1	30.1	287.9	540.5	257	617.7	206.367	471.733
ENSMUSG00000006310	Zbtb32	zinc finger and BTB domain containing 32 [Source:MGI Symbol;Acc:MGI:1891838]	7	30589681	30598909	-1	protein_coding	NM_021397,	Mm.116789, Mm.452815	58206	-4.38964	0.0477076	1.52623e-05	0.00048592	0	10	7.5	27.5	284.1	53.1	5.83333	121.567
ENSMUSG00000006315	Tmem147	transmembrane protein 147 [Source:MGI Symbol;Acc:MGI:1915011]	7	30727701	30729540	-1	protein_coding	, NM_027215		69804	0.628691	1.54616	0.142613	0.448135	3190.8	3896.3	4330.8	1998.6	2421.4	2964.1	3805.97	2461.37
ENSMUSG00000006333	Rps9	ribosomal protein S9 [Source:MGI Symbol;Acc:MGI:1924096]	7	3703993	3706897	1	protein_coding	NM_029767,	Mm.13944	76846	-0.485453	0.714273	0.17554	0.499285	12718.5	13459.9	8818.4	17954.7	15608.1	15434.5	11665.6	16332.4
ENSMUSG00000006335	Tfpt	TCF3 (E2A) fusion partner [Source:MGI Symbol;Acc:MGI:1916964]	7	3620324	3629929	-1	protein_coding	NM_023524, NM_001290381,	Mm.358730	69714	0.0122422	1.00852	0.990401	0.996214	205	378.7	355.6	424	502.6	4.8	313.1	310.467
ENSMUSG00000006356	Crip2	cysteine rich protein 2 [Source:MGI Symbol;Acc:MGI:1915587]	12	113140236	113145506	1	protein_coding	NM_024223,		68337	-3.84126	0.0697697	NA	NA	13.7	5	0	236.3	0	33.8	6.23333	90.0333
ENSMUSG00000006360	Crip1	cysteine-rich protein 1 (intestinal) [Source:MGI Symbol;Acc:MGI:88501]	12	113146316	113153879	1	protein_coding	, NM_007763		12925	-0.769938	0.586443	0.0905059	0.345673	10448.2	14508.6	9820.8	23115.3	14891.5	21296.3	11592.5	19767.7
ENSMUSG00000006362	Cbfa2t3	core-binding factor, runt domain, alpha subunit 2, translocated to, 3 (human) [Source:MGI Symbol;Acc:MGI:1338013]	8	122625141	122699109	-1	protein_coding	NM_009824, NM_177289, NM_001109873,	Mm.194339	12398	0.547369	1.46142	0.282021	0.622547	1054.2	1261.6	1280.6	493.6	826.4	1140	1198.8	820
ENSMUSG00000006373	Pgrmc1	progesterone receptor membrane component 1 [Source:MGI Symbol;Acc:MGI:1858305]	X	36598206	36606079	1	protein_coding	NM_016783	Mm.9052	53328	-0.368148	0.774777	0.554994	0.811172	1206.1	1204.4	1402	2658.8	1493.1	769.7	1270.83	1640.53
ENSMUSG00000006378	Gcat	glycine C-acetyltransferase (2-amino-3-ketobutyrate-coenzyme A ligase) [Source:MGI Symbol;Acc:MGI:1349389]	15	79030874	79042531	1	protein_coding	NM_001161712, NM_013847	Mm.237085	26912	-2.63707	0.160754	0.233038	0.570726	1.8	12.1	1.1	0	36.2	56.7	5	30.9667
ENSMUSG00000006389	Mpl	myeloproliferative leukemia virus oncogene [Source:MGI Symbol;Acc:MGI:97076]	4	118442415	118457513	-1	protein_coding	NM_010823, NM_001285497, NM_001122949, NM_001285496,		17480	2.31781	4.98576	0.000957049	0.0140676	2244.7	1428.4	1719	85.8	262.6	732.3	1797.37	360.233
ENSMUSG00000006390	Elovl1	elongation of very long chain fatty acids (FEN1/Elo2, SUR4/Elo3, yeast)-like 1 [Source:MGI Symbol;Acc:MGI:1858959]	4	118428093	118432953	1	protein_coding	NM_019422, NM_001039175, , NM_001039176		54325	0.00859976	1.00598	0.992213	0.996323	944.3	121.5	413.6	985.5	312.4	173.7	493.133	490.533
ENSMUSG00000006392	Med8	mediator complex subunit 8 [Source:MGI Symbol;Acc:MGI:1915269]	4	118409337	118415782	1	protein_coding	NM_020000, NM_001290688, , NM_173719		80509	1.76354	3.39531	0.00743275	0.0690551	1416.5	1672.4	877.8	632.7	410.9	125.5	1322.23	389.7
ENSMUSG00000006395	Hyi	hydroxypyruvate isomerase (putative) [Source:MGI Symbol;Acc:MGI:1915430]	4	118359990	118362744	1	polymorphic_pseudogene		Mm.193212	68180	-0.868114	0.547863	NA	NA	79.6	75.3	190.2	103.6	54.3	471.7	115.033	209.867
ENSMUSG00000006398	Cdc20	cell division cycle 20 [Source:MGI Symbol;Acc:MGI:1859866]	4	118432901	118437352	-1	protein_coding	NM_023223,	Mm.289747	107995	0.894005	1.85833	0.466825	0.761343	159.2	193.9	473.8	1.6	292.1	150.8	275.633	148.167
ENSMUSG00000006412	Pfdn2	prefoldin 2 [Source:MGI Symbol;Acc:MGI:1276111]	1	171345670	171359254	1	protein_coding	NM_011070,		18637	0.619685	1.53654	0.185807	0.514853	924.2	811.6	537.2	472.5	429	577.9	757.667	493.133
ENSMUSG00000006418	Rnf114	ring finger protein 114 [Source:MGI Symbol;Acc:MGI:1933159]	2	167492645	167516173	1	protein_coding	NM_030743,	Mm.22225	81018	0.423662	1.34133	0.538439	0.801775	513.4	727.2	359.9	275.1	223	694.9	533.5	397.667
ENSMUSG00000006423	C330007P06Rik	RIKEN cDNA C330007P06 gene [Source:MGI Symbol;Acc:MGI:1924894]	X	36823737	36874111	-1	protein_coding	, NM_029951	Mm.290704	77644	-0.0785562	0.947005	0.938905	0.978852	59.5	40.2	182.6	171.5	89.4	37.4	94.1	99.4333
ENSMUSG00000006435	Neurl1a	neuralized E3 ubiquitin protein ligase 1A [Source:MGI Symbol;Acc:MGI:1334263]	19	47178820	47259440	1	protein_coding	NM_021360, NM_001163480	Mm.313651	18011	3.32019	9.98799	NA	NA	97	79.4	102.1	0	1.1	26.5	92.8333	9.2
ENSMUSG00000006442	Srm	spermidine synthase [Source:MGI Symbol;Acc:MGI:102690]	4	148591503	148594993	1	protein_coding	NM_009272,	Mm.10	20810	2.01754	4.04894	NA	NA	1422	1643.3	1007.8	224.9	12.5	768.5	1357.7	335.3
ENSMUSG00000006456	Rbm14	RNA binding motif protein 14 [Source:MGI Symbol;Acc:MGI:1929092]	19	4800569	4811634	-1	protein_coding	NM_019869,	Mm.276338	56275	0.0556515	1.03933	0.962937	0.987805	182.1	122.5	276.1	171.5	0	387.2	193.567	186.233
ENSMUSG00000006463	Zdhhc24	zinc finger, DHHC domain containing 24 [Source:MGI Symbol;Acc:MGI:1917855]	19	4878668	4885397	1	protein_coding	NM_001168516, NM_027476, NM_001168517,	Mm.36885, Mm.392101	70605	2.17517	4.5164	0.11973	0.405363	167.5	52.2	117.1	1.6	70.2	2.4	112.267	24.7333
ENSMUSG00000006476	Nsmf	NMDA receptor synaptonuclear signaling and neuronal migration factor [Source:MGI Symbol;Acc:MGI:1861755]	2	25054355	25062881	1	protein_coding	NM_001039386, , NM_001039387, NM_001177654, NM_020276, NM_001177655	Mm.42956	56876	-1.4259	0.372187	0.289053	0.629358	13.7	0	8.6	4.9	45.3	9.7	7.43333	19.9667
ENSMUSG00000006494	Pdk1	pyruvate dehydrogenase kinase, isoenzyme 1 [Source:MGI Symbol;Acc:MGI:1926119]	2	71873224	71903858	1	protein_coding	NM_172665,	Mm.34411	228026	-1.15333	0.449587	0.143109	0.449062	269.9	79.4	163.3	192.6	416.6	530.8	170.867	380
ENSMUSG00000006498	Ptbp1	polypyrimidine tract binding protein 1 [Source:MGI Symbol;Acc:MGI:97791]	10	79854427	79864771	1	protein_coding	NM_001077363, , NM_008956, NM_001283013	Mm.265610	19205	0.518865	1.43283	0.665122	0.869592	100.7	113.5	134.3	0	124.5	118.2	116.167	80.9
ENSMUSG00000006517	Mvd	mevalonate (diphospho) decarboxylase [Source:MGI Symbol;Acc:MGI:2179327]	8	122433601	122443422	-1	protein_coding	, NM_138656	Mm.28146	192156	0.897818	1.86325	0.461066	0.760418	5.5	7	7.5	0	7.9	2.4	6.66667	3.43333
ENSMUSG00000006519	Cyba	cytochrome b-245, alpha polypeptide [Source:MGI Symbol;Acc:MGI:1316658]	8	122424776	122432930	-1	protein_coding	NM_001301284, NM_007806,		13057	-1.78242	0.290696	0.000112382	0.00261628	3946.7	4376.5	3072.7	14512.6	11215.9	13474.1	3798.63	13067.5
ENSMUSG00000006526	Tmem110	transmembrane protein 110 [Source:MGI Symbol;Acc:MGI:1921500]	14	30825594	30877209	1	protein_coding	NM_028839	Mm.143025	69179	0.798035	1.73873	0.70883	0.891004	75	0	173	48.5	0	94.1	82.6667	47.5333
ENSMUSG00000006527	Sfmbt1	Scm-like with four mbt domains 1 [Source:MGI Symbol;Acc:MGI:1859609]	14	30714849	30822721	1	protein_coding	NM_001166532, NM_019460, NM_001166531	Mm.294662	54650	1.75705	3.38006	NA	NA	225.1	227	93.5	61.5	18.1	82	181.867	53.8667
ENSMUSG00000006574	Slc4a1	solute carrier family 4 (anion exchanger), member 1 [Source:MGI Symbol;Acc:MGI:109393]	11	102348824	102366203	-1	protein_coding	NM_011403,	Mm.7248	20533	-0.495225	0.709451	0.81013	0.931829	30.2	15.1	48.3	0	13.6	118.2	31.2	43.9333
ENSMUSG00000006585	Cdt1	chromatin licensing and DNA replication factor 1 [Source:MGI Symbol;Acc:MGI:1914427]	8	122568015	122573554	1	protein_coding	NM_026014,	Mm.21873	67177	-0.19036	0.876387	0.811232	0.93221	139.1	375.7	380.3	77.7	672.4	270.2	298.367	340.1
ENSMUSG00000006589	Aprt	adenine phosphoribosyl transferase [Source:MGI Symbol;Acc:MGI:88061]	8	122574635	122576909	-1	protein_coding	, NM_009698		11821	-0.234924	0.84973	0.684033	0.879892	1618.7	941.2	843.4	899.8	1913.1	1191.9	1134.43	1334.93
ENSMUSG00000006599	Gtf2h1	general transcription factor II H, polypeptide 1 [Source:MGI Symbol;Acc:MGI:1277216]	7	46796103	46823800	1	protein_coding	NM_008186, , NM_001291075	Mm.22700	14884	0.47473	1.38966	NA	NA	203.1	750.3	159	106.8	133.6	559.8	370.8	266.733
ENSMUSG00000006649	Nphs1	nephrosis 1, nephrin [Source:MGI Symbol;Acc:MGI:1859637]	7	30458315	30487223	1	protein_coding	, NM_019459		54631	-3.50413	0.0881355	NA	NA	1.8	4	7.5	150.5	1.1	0	4.43333	50.5333
ENSMUSG00000006673	Qrich1	glutamine-rich 1 [Source:MGI Symbol;Acc:MGI:1916482]	9	108516806	108560163	1	protein_coding	, NM_175143, NM_001114119	Mm.335449	69232	-0.658987	0.633323	0.283908	0.624156	459.4	174.8	354.5	284.8	578.5	697.3	329.567	520.2
ENSMUSG00000006676	Usp19	ubiquitin specific peptidase 19 [Source:MGI Symbol;Acc:MGI:1918722]	9	108490602	108502337	1	protein_coding	NM_027804, NM_145407, NM_001168372, NM_001168371, NM_001168373,	Mm.289706	71472	-0.386308	0.765085	0.597645	0.834828	238.8	191.9	544.7	108.4	624.9	540.5	325.133	424.6
ENSMUSG00000006678	Pola1	polymerase (DNA directed), alpha 1 [Source:MGI Symbol;Acc:MGI:99660]	X	93304767	93632155	-1	protein_coding	NM_008892,	Mm.1923	18968	2.12566	4.36404	NA	NA	520.7	678	799.3	40.5	5.7	411.4	666	152.533
ENSMUSG00000006699	Cdc42	cell division cycle 42 [Source:MGI Symbol;Acc:MGI:106211]	4	137319696	137357720	-1	protein_coding	NM_009861, NM_001243769	Mm.1022	12540	-0.708552	0.611934	NA	NA	5437.3	8044.8	7401.3	15142.1	9135.3	9850.1	6961.13	11375.8
ENSMUSG00000006705	Pknox1	Pbx/knotted 1 homeobox [Source:MGI Symbol;Acc:MGI:1201409]	17	31564749	31607684	1	protein_coding	, NM_016670	Mm.259295	18771	1.44014	2.71348	0.216852	0.553293	370.6	120.5	190.2	53.4	3.4	194.2	227.1	83.6667
ENSMUSG00000006715	Gmnn	geminin [Source:MGI Symbol;Acc:MGI:1927344]	13	24751845	24761923	-1	protein_coding	, NM_020567	Mm.12239	57441	1.7431	3.34754	0.0353204	0.194392	1013	3215.3	1787.7	1170	117.7	510.3	2005.33	599.333
ENSMUSG00000006717	Acot13	acyl-CoA thioesterase 13 [Source:MGI Symbol;Acc:MGI:1914084]	13	24817948	24831540	-1	protein_coding	NM_025790,		66834	-0.335125	0.792715	0.603965	0.839491	520.7	1073.8	795	962.9	948.6	1102.6	796.5	1004.7
ENSMUSG00000006728	Cdk4	cyclin-dependent kinase 4 [Source:MGI Symbol;Acc:MGI:88357]	10	127063534	127067920	1	protein_coding	NM_009870,		12567	1.22063	2.33048	0.0141485	0.107043	2991.3	4070.1	3458.4	1492	879.6	2142.5	3506.6	1504.7
ENSMUSG00000006731	B4galnt1	beta-1,4-N-acetyl-galactosaminyl transferase 1 [Source:MGI Symbol;Acc:MGI:1342057]	10	127165225	127172330	1	protein_coding	NM_008080, NM_027739, , NM_001244617, NM_001244618	Mm.386762	14421	-0.418392	0.748258	0.772818	0.915448	65.9	46.2	12.9	14.6	12.5	139.9	41.6667	55.6667
ENSMUSG00000006732	Mettl1	methyltransferase like 1 [Source:MGI Symbol;Acc:MGI:1339986]	10	127041414	127046365	1	protein_coding	, NM_010792		17299	3.21724	9.30009	0.000209947	0.00414492	496.9	367.6	208.4	63.1	3.4	49.5	357.633	38.6667
ENSMUSG00000006736	Tspan31	tetraspanin 31 [Source:MGI Symbol;Acc:MGI:1914375]	10	127067280	127070264	-1	protein_coding	NM_025982,		67125	0.686028	1.60885	NA	NA	31.1	331.5	280.4	330.1	1.1	68.8	214.333	133.333
ENSMUSG00000006740	Kif5b	kinesin family member 5B [Source:MGI Symbol;Acc:MGI:1098268]	18	6201002	6242174	-1	protein_coding	NM_008448,	Mm.223744, Mm.458279	16573	1.05553	2.07848	0.0222426	0.145662	2228.2	1647.3	1804.9	1056.7	1086.7	589.9	1893.47	911.1
ENSMUSG00000006763	Saal1	serum amyloid A-like 1 [Source:MGI Symbol;Acc:MGI:1926185]	7	46686108	46710680	-1	protein_coding	NM_030233,	Mm.289866	78935	1.65302	3.14492	0.126056	0.415798	579.2	276.2	167.6	64.7	1.1	259.4	341	108.4
ENSMUSG00000006782	Cnp	2',3'-cyclic nucleotide 3' phosphodiesterase [Source:MGI Symbol;Acc:MGI:88437]	11	100574904	100591729	1	protein_coding	NM_009923, NM_001146318,	Mm.15711	12799	-1.77752	0.291685	0.00745011	0.0691367	167.5	82.4	177.3	135.9	564.9	762.4	142.4	487.733
ENSMUSG00000006784	Ttc25	tetratricopeptide repeat domain 25 [Source:MGI Symbol;Acc:MGI:1921657]	11	100545607	100572568	1	protein_coding	NM_028918,	Mm.31590	74407	-3.02817	0.122583	0.155438	0.469815	0	1	4.3	6.5	36.2	0	1.76667	14.2333
ENSMUSG00000006800	Sulf2	sulfatase 2 [Source:MGI Symbol;Acc:MGI:1919293]	2	166073089	166155663	-1	protein_coding	NM_001252579, NM_028072, , NM_001252578	Mm.1011	72043	-4.02456	0.0614452	0.0216148	0.142828	5.5	20.1	0	8.1	46.4	361.9	8.53333	138.8
ENSMUSG00000006818	Sod2	superoxide dismutase 2, mitochondrial [Source:MGI Symbol;Acc:MGI:98352]	17	13007839	13018119	1	protein_coding	NM_013671	Mm.290876	20656	0.0666048	1.04725	0.938692	0.978792	1937.2	1661.4	1566.4	1131.2	3152.6	647.8	1721.67	1643.87
ENSMUSG00000006850	Tmco6	transmembrane and coiled-coil domains 6 [Source:MGI Symbol;Acc:MGI:1919233]	18	36735068	36742391	1	protein_coding	NM_028036	Mm.135188	71983	-1.75928	0.295395	0.260696	0.601004	0	81.4	29	4.9	287.5	80.8	36.8	124.4
ENSMUSG00000006906	Stambp	STAM binding protein [Source:MGI Symbol;Acc:MGI:1917777]	6	83543211	83572729	-1	protein_coding	, NM_024239	Mm.32801, Mm.489465	70527	-0.7142	0.609543	0.520564	0.795663	492.3	256.1	108.5	882	2.3	522.4	285.633	468.9
ENSMUSG00000006920	Ezh1	enhancer of zeste 1 polycomb repressive complex 2 subunit [Source:MGI Symbol;Acc:MGI:1097695]	11	101191115	101226463	-1	protein_coding	NM_007970,	Mm.5027	14055	-1.30391	0.405027	NA	NA	92.4	205.9	204.1	58.3	618.1	563.4	167.467	413.267
ENSMUSG00000006932	Ctnnb1	catenin (cadherin associated protein), beta 1 [Source:MGI Symbol;Acc:MGI:88276]	9	120929216	120960507	1	protein_coding	, NM_007614, NM_001165902	Mm.291928	12387	1.34411	2.53873	0.0455181	0.231178	628.6	446	246	105.2	133.6	281.1	440.2	173.3
ENSMUSG00000006941	Eif1b	eukaryotic translation initiation factor 1B [Source:MGI Symbol;Acc:MGI:1916219]	9	120492232	120495330	1	protein_coding	, NM_026892		68969	0.881091	1.84177	0.264297	0.603783	1718.5	1376.1	1560	1119.8	91.7	1316.2	1551.53	842.567
ENSMUSG00000006998	Psmd2	proteasome (prosome, macropain) 26S subunit, non-ATPase, 2 [Source:MGI Symbol;Acc:MGI:1096584]	16	20651652	20663414	1	protein_coding	NM_134101,	Mm.243234	21762	1.03411	2.04785	NA	NA	1077.9	594.6	505	1.6	426.8	634.6	725.833	354.333
ENSMUSG00000007029	Vars	valyl-tRNA synthetase [Source:MGI Symbol;Acc:MGI:90675]	17	35000987	35016322	1	protein_coding	NM_011690,	Mm.28420	22321	-0.949004	0.51799	0.135371	0.434766	213.2	225	341.6	818.8	296.6	390.9	259.933	502.1
ENSMUSG00000007035	Msh5	mutS homolog 5 [Source:MGI Symbol;Acc:MGI:1329021]	17	35028605	35046745	-1	protein_coding	, NM_013600, NM_001146215	Mm.24192	17687	1.80297	3.48938	NA	NA	323	17.1	37.6	105.2	1.1	2.4	125.9	36.2333
ENSMUSG00000007036	Abhd16a	abhydrolase domain containing 16A [Source:MGI Symbol;Acc:MGI:99476]	17	35089263	35102987	1	protein_coding	, NM_178592	Mm.43745	193742	2.21307	4.6366	NA	NA	502.4	314.4	340.6	135.9	24.9	89.3	385.8	83.3667
ENSMUSG00000007038	Neu1	neuraminidase 1 [Source:MGI Symbol;Acc:MGI:97305]	17	34931253	34935953	1	protein_coding	NM_010893,		18010	-1.40156	0.378521	0.120275	0.406042	45.8	111.5	110.7	296.1	310.2	101.3	89.3333	235.867
ENSMUSG00000007039	Ddah2	dimethylarginine dimethylaminohydrolase 2 [Source:MGI Symbol;Acc:MGI:1859016]	17	35059035	35062095	1	protein_coding	NM_001190449, NM_016765,		51793	1.44283	2.71853	0.355064	0.689398	73.2	11	50.5	0	1.1	48.3	44.9	16.4667
ENSMUSG00000007041	Clic1	chloride intracellular channel 1 [Source:MGI Symbol;Acc:MGI:2148924]	17	35049966	35058749	1	protein_coding	NM_033444,	Mm.29524	114584	-0.496242	0.708951	NA	NA	2661	4020.9	3608.8	9313.1	2437.2	2766.2	3430.23	4838.83
ENSMUSG00000007050	Lsm2	LSM2 homolog, U6 small nuclear RNA and mRNA degradation associated [Source:MGI Symbol;Acc:MGI:90676]	17	34981862	34985891	1	protein_coding	, NM_001204274, NM_001110101, NM_030597, NM_001204273		27756	0.892597	1.85651	0.115402	0.395894	2022.3	1859.3	2613.9	1302.7	1608.6	587.5	2165.17	1166.27
ENSMUSG00000007080	Pole	polymerase (DNA directed), epsilon [Source:MGI Symbol;Acc:MGI:1196391]	5	110286306	110337474	1	protein_coding	NM_011132,	Mm.35061	18973	0.61201	1.52839	NA	NA	172	257.1	274	119.8	240	100.1	234.367	153.3
ENSMUSG00000007338	Mrpl49	mitochondrial ribosomal protein L49 [Source:MGI Symbol;Acc:MGI:108180]	19	6053630	6057751	-1	protein_coding	NM_026246	Mm.181290	18120	0.218546	1.16356	0.688439	0.881967	459.4	651.9	381.4	344.7	601.1	336.6	497.567	427.467
ENSMUSG00000007379	Dennd2c	DENN/MADD domain containing 2C [Source:MGI Symbol;Acc:MGI:3036254]	3	103102604	103169769	1	protein_coding	, NM_177857	Mm.293641	329727	-0.509291	0.702567	NA	NA	183.9	94.4	55.9	144	220.7	111	111.4	158.567
ENSMUSG00000007411	Mark3	MAP/microtubule affinity regulating kinase 3 [Source:MGI Symbol;Acc:MGI:1341865]	12	111574523	111656221	1	protein_coding	NM_022801, NM_021516,		17169	-1.37803	0.384743	0.022376	0.146061	365.1	181.8	254.6	584.2	277.3	1222.1	267.167	694.533
ENSMUSG00000007415	Gatad1	GATA zinc finger domain containing 1 [Source:MGI Symbol;Acc:MGI:1914460]	5	3632932	3657185	-1	protein_coding	, NM_026033	Mm.178424	67210	1.47184	2.77376	0.00527773	0.0534744	1293.9	1238.5	1313.9	666.7	337.3	383.6	1282.1	462.533
ENSMUSG00000007458	M6pr	mannose-6-phosphate receptor, cation dependent [Source:MGI Symbol;Acc:MGI:96904]	6	122308720	122317680	1	protein_coding	NM_010749,	Mm.249225, Mm.297872	17113	0.280611	1.21471	0.595947	0.834264	687.2	659.9	1104.4	417.5	566	1033.9	817.167	672.467
ENSMUSG00000007476	Lrrc8a	leucine rich repeat containing 8A [Source:MGI Symbol;Acc:MGI:2652847]	2	30237715	30263790	1	protein_coding	, NM_177725	Mm.389232	241296	-0.154201	0.89863	NA	NA	120.8	144.6	77.4	171.5	105.3	105	114.267	127.267
ENSMUSG00000007564	Ppp2r1a	protein phosphatase 2, regulatory subunit A, alpha [Source:MGI Symbol;Acc:MGI:1926334]	17	20945311	20965916	1	protein_coding	NM_016891,	Mm.294138	51792	-0.442901	0.735654	0.533193	0.801187	468.5	266.2	646.8	513	418.8	945.8	460.5	625.867
ENSMUSG00000007570	Fance	Fanconi anemia, complementation group E [Source:MGI Symbol;Acc:MGI:1920025]	17	28313530	28326568	1	protein_coding	NM_001163819, , NM_001163820		NA	-2.113	0.231166	0.114823	0.395424	43.9	3	68.8	103.6	335.1	61.5	38.5667	166.733
ENSMUSG00000007589	Tinf2	Terf1 (TRF1)-interacting nuclear factor 2 [Source:MGI Symbol;Acc:MGI:107246]	14	55679083	55681817	-1	protein_coding	NM_145705		28113	2.84271	7.17364	0.0392111	0.20848	308.4	68.3	221.3	9.7	1.1	72.4	199.333	27.7333
ENSMUSG00000007603	Dus3l	dihydrouridine synthase 3-like (S. cerevisiae) [Source:MGI Symbol;Acc:MGI:2147092]	17	56764751	56770092	1	protein_coding	NM_144858	Mm.293973	224907	0.450493	1.36651	0.592717	0.832819	58.6	111.5	64.5	29.1	97.4	44.6	78.2	57.0333
ENSMUSG00000007613	Tgfbr1	transforming growth factor, beta receptor I [Source:MGI Symbol;Acc:MGI:98728]	4	47353222	47414931	1	protein_coding	NM_009370, NM_001312868, , NM_001312869	Mm.197552	21812	-0.425738	0.744458	0.560028	0.813255	352.3	234	336.3	768.7	276.2	195.4	307.533	413.433
ENSMUSG00000007617	Homer1	homer scaffolding protein 1 [Source:MGI Symbol;Acc:MGI:1347345]	13	93299635	93405129	1	protein_coding	, NM_011982, NM_147176, NM_001284189, NM_152134		26556	-1.81451	0.284301	0.0481791	0.240299	193.1	82.4	177.3	66.3	1204.5	320.9	150.933	530.567
ENSMUSG00000007656	Arpp19	cAMP-regulated phosphoprotein 19 [Source:MGI Symbol;Acc:MGI:1891691]	9	75037614	75060313	1	protein_coding	, NM_021548, NM_001142655	Mm.247837	59046	-0.115247	0.923224	0.819449	0.934204	3743.5	4842.6	3541.1	4516.6	3696	4923.3	4042.4	4378.63
ENSMUSG00000007659	Bcl2l1	BCL2-like 1 [Source:MGI Symbol;Acc:MGI:88139]	2	152780668	152831728	-1	protein_coding	NM_009743, , NM_001289716, NM_001289717	Mm.238213	12048	0.545054	1.45907	NA	NA	265.4	84.4	254.6	84.1	46.4	283.5	201.467	138
ENSMUSG00000007670	Khsrp	KH-type splicing regulatory protein [Source:MGI Symbol;Acc:MGI:1336214]	17	57021058	57031507	-1	protein_coding	NM_010613		16549	0.123708	1.08953	0.894145	0.962717	88.8	78.3	224.5	286.4	31.7	42.2	130.533	120.1
ENSMUSG00000007721	Ccdc124	coiled-coil domain containing 124 [Source:MGI Symbol;Acc:MGI:1916403]	8	70868227	70873935	-1	protein_coding	NM_026964,		234388	0.00488813	1.00339	0.992781	0.996323	1845.7	1429.4	1024.9	660.3	1555.4	2068.9	1433.33	1428.2
ENSMUSG00000007739	Cct4	chaperonin containing Tcp1, subunit 4 (delta) [Source:MGI Symbol;Acc:MGI:104689]	11	22990519	23003780	1	protein_coding	NM_009837,		12464	0.932213	1.9082	0.164926	0.484491	3500.1	3298.7	3486.3	1577.8	404.1	3408	3428.37	1796.63
ENSMUSG00000007777	0610009B22Rik	RIKEN cDNA 0610009B22 gene [Source:MGI Symbol;Acc:MGI:1913300]	11	51685386	51688874	-1	protein_coding	NM_025319,		66050	1.44431	2.72132	0.230093	0.567135	507.9	1155.1	2080	1043.8	324.9	7.2	1247.67	458.633
ENSMUSG00000007812	Zfp655	zinc finger protein 655 [Source:MGI Symbol;Acc:MGI:1919861]	5	145231715	145247302	1	protein_coding	NM_001083958, NM_028298,	Mm.206555	72611	-0.346543	0.786466	0.611117	0.842161	238.8	240.1	467.3	569.6	229.8	404.1	315.4	401.167
ENSMUSG00000007815	Rhoa	ras homolog family member A [Source:MGI Symbol;Acc:MGI:1096342]	9	108306129	108337934	1	protein_coding	NM_016802, , NM_001313962, NM_001313961	Mm.757	11848	-0.476778	0.718581	0.379107	0.70884	519.8	599.7	598.4	988.8	690.5	711.8	572.633	797.033
ENSMUSG00000007817	Zmiz1	zinc finger, MIZ-type containing 1 [Source:MGI Symbol;Acc:MGI:3040693]	14	25459185	25666743	1	protein_coding	, NM_183208, NM_001310666	Mm.227484	328365	-0.606039	0.656998	0.411169	0.726305	202.2	231	347	82.5	658.8	445.2	260.067	395.5
ENSMUSG00000007827	Ankrd26	ankyrin repeat domain 26 [Source:MGI Symbol;Acc:MGI:1917887]	6	118501308	118562226	-1	protein_coding	NM_001081112,		232339	-0.147549	0.902783	0.918101	0.970728	131.8	371.7	305.1	1.6	297.7	596	269.533	298.433
ENSMUSG00000007833	Aldh16a1	aldehyde dehydrogenase 16 family, member A1 [Source:MGI Symbol;Acc:MGI:1916998]	7	45140684	45154584	-1	protein_coding	, NM_145954	Mm.82139	69748	-0.604226	0.657824	0.564601	0.816053	76.9	11	196.6	34	260.4	137.5	94.8333	143.967
ENSMUSG00000007836	Hnrnpa0	heterogeneous nuclear ribonucleoprotein A0 [Source:MGI Symbol;Acc:MGI:1924384]	13	58125879	58128556	-1	protein_coding	NM_029872	Mm.490274	77134	2.46431	5.51863	9.84356e-07	4.47965e-05	2734.2	2547.3	2376.5	644.1	438.1	306.4	2552.67	462.867
ENSMUSG00000007850	Hnrnph1	heterogeneous nuclear ribonucleoprotein H1 [Source:MGI Symbol;Acc:MGI:1891925]	11	50376990	50386528	1	protein_coding	, NM_021510	Mm.21740	59013	-0.0587542	0.960093	0.91468	0.97038	2195.2	1818.1	3239.2	3521.3	1572.4	2461	2417.5	2518.23
ENSMUSG00000007872	Id3	inhibitor of DNA binding 3 [Source:MGI Symbol;Acc:MGI:96398]	4	136143497	136145755	1	protein_coding	NM_008321,		15903	-7.8001	0.00448679	7.30787e-12	1.22635e-09	4.6	12.1	4.3	2344.9	223	2095.5	7	1554.47
ENSMUSG00000007880	Arid1a	AT rich interactive domain 1A (SWI-like) [Source:MGI Symbol;Acc:MGI:1935147]	4	133679008	133756769	-1	protein_coding	, NM_001080819	Mm.22478	93760	-0.394523	0.760741	0.436519	0.74291	990.1	1099.9	1697.5	2056.8	1741	1181	1262.5	1659.6
ENSMUSG00000007888	Crlf1	cytokine receptor-like factor 1 [Source:MGI Symbol;Acc:MGI:1340030]	8	70493158	70504081	1	protein_coding	NM_018827,	Mm.335584	12931	-4.33931	0.0494012	0.0540968	0.258146	11.9	2	5.4	0	96.2	294.4	6.43333	130.2
ENSMUSG00000007891	Ctsd	cathepsin D [Source:MGI Symbol;Acc:MGI:88562]	7	142375911	142388038	-1	protein_coding	NM_009983,	Mm.231395	13033	0.351716	1.27608	0.60204	0.837842	898.6	1078.8	751	636	604.5	897.5	909.467	712.667
ENSMUSG00000007892	Rplp1	ribosomal protein, large, P1 [Source:MGI Symbol;Acc:MGI:1927099]	9	61913284	61914542	-1	protein_coding	NM_018853		56040	-0.0723021	0.951119	0.870409	0.954487	13850.4	11834.7	10724.3	12968.8	10414.5	14897.6	12136.5	12760.3
ENSMUSG00000007950	Abhd8	abhydrolase domain containing 8 [Source:MGI Symbol;Acc:MGI:1918946]	8	71456705	71463655	-1	protein_coding	NM_022419,	Mm.276383	64296	4.70278	26.0423	0.00358736	0.0400331	117.1	47.2	26.9	6.5	0	1.2	63.7333	2.56667
ENSMUSG00000007987	Ift22	intraflagellar transport 22 [Source:MGI Symbol;Acc:MGI:1914536]	5	136908150	136915404	1	protein_coding	NM_026073,		67286	-0.595029	0.662031	0.557136	0.812273	326.7	411.8	212.7	964.5	15.8	457.2	317.067	479.167
ENSMUSG00000008035	Mid1ip1	Mid1 interacting protein 1 (gastrulation specific G12-like (zebrafish)) [Source:MGI Symbol;Acc:MGI:1915291]	X	10715013	10719690	1	protein_coding	, NM_001166635, NM_026524		68041	2.08076	4.2303	NA	NA	217.8	121.5	116	12.9	55.5	38.6	151.767	35.6667
ENSMUSG00000008036	Ap2s1	adaptor-related protein complex 2, sigma 1 subunit [Source:MGI Symbol;Acc:MGI:2141861]	7	16738410	16749294	1	protein_coding	NM_198613,		232910	0.0128089	1.00892	0.981093	0.994342	1344.2	1863.3	2184.2	2168.5	1016.5	2159.4	1797.23	1781.47
ENSMUSG00000008136	Fhl2	four and a half LIM domains 2 [Source:MGI Symbol;Acc:MGI:1338762]	1	43123074	43196984	-1	protein_coding	NM_010212, NM_001289533,		14200	-1.55375	0.340623	0.308277	0.650046	44.8	65.3	33.3	129.5	280.7	10.9	47.8	140.367
ENSMUSG00000008140	Emc10	ER membrane protein complex subunit 10 [Source:MGI Symbol;Acc:MGI:1916933]	7	44489937	44496529	-1	protein_coding	NM_197991,	Mm.294759	69683	0.770757	1.70617	NA	NA	716.5	368.6	312.6	97.1	233.2	488.6	465.9	272.967
ENSMUSG00000008193	Spib	Spi-B transcription factor (Spi-1/PU.1 related) [Source:MGI Symbol;Acc:MGI:892986]	7	44525993	44532071	-1	protein_coding	NM_019866,	Mm.8012	272382	-5.74889	0.0185956	NA	NA	18.3	21.1	4.3	561.5	853.5	941	14.5667	785.333
ENSMUSG00000008200	Fnbp4	formin binding protein 4 [Source:MGI Symbol;Acc:MGI:1860513]	2	90745370	90781021	1	protein_coding	NM_018828,		55935	-0.740139	0.598681	NA	NA	552.7	496.2	456.6	1024.4	1049.4	441.5	501.833	838.433
ENSMUSG00000008206	Cers4	ceramide synthase 4 [Source:MGI Symbol;Acc:MGI:1914510]	8	4493026	4531680	1	protein_coding	, NM_026058		67260	-0.728805	0.603404	0.505413	0.783616	318.4	46.2	50.5	260.5	23.8	404.1	138.367	229.467
ENSMUSG00000008226	Scrn3	secernin 3 [Source:MGI Symbol;Acc:MGI:1921866]	2	73312601	73337818	1	protein_coding	NM_029022,	Mm.247457	74616	1.54778	2.92367	NA	NA	189.4	92.4	169.7	0	2.3	152	150.5	51.4333
ENSMUSG00000008301	Phax	phosphorylated adaptor for RNA export [Source:MGI Symbol;Acc:MGI:1891839]	18	56562443	56587712	1	protein_coding	NM_001162989, , NM_019996	Mm.214569	56698	-0.810181	0.57031	0.4931	0.776438	191.2	565.5	164.4	3.2	443.7	1167.8	307.033	538.233
ENSMUSG00000008305	Tle1	transducin-like enhancer of split 1 [Source:MGI Symbol;Acc:MGI:104636]	4	72117142	72200919	-1	protein_coding	NM_011599, NM_001285529, NM_001285532, NM_001285531, , NM_001285530	Mm.278444	21885	0.321013	1.24921	0.777129	0.916692	250.7	99.4	77.4	144	120	78.4	142.5	114.133
ENSMUSG00000008318	Relt	RELT tumor necrosis factor receptor [Source:MGI Symbol;Acc:MGI:2443373]	7	100845847	100863446	-1	protein_coding	NM_177073,	Mm.40336	320100	-1.72256	0.303011	0.0843929	0.332274	3.7	78.3	73.1	182.9	253.6	74.8	51.7	170.433
ENSMUSG00000008333	Snrpb2	U2 small nuclear ribonucleoprotein B [Source:MGI Symbol;Acc:MGI:104805]	2	143063039	143072853	1	protein_coding	NM_021335,		20639	0.65092	1.57017	0.246314	0.586652	3458.9	3591	3195.2	1846.4	3458.3	1219.7	3415.03	2174.8
ENSMUSG00000008348	Ubc	ubiquitin C [Source:MGI Symbol;Acc:MGI:98889]	5	125385965	125390202	-1	protein_coding	, NM_019639	Mm.419997	22190	-1.36117	0.389266	0.00402883	0.0436541	1261.9	960.3	806.8	3179.9	2567.4	2035.2	1009.67	2594.17
ENSMUSG00000008373	Prpf31	pre-mRNA processing factor 31 [Source:MGI Symbol;Acc:MGI:1916238]	7	3629985	3642486	1	protein_coding	NM_027328, , NM_001159714	Mm.246863	68988	0.250065	1.18926	0.697066	0.886575	424.6	192.9	516.8	508.1	237.7	208.7	378.1	318.167
ENSMUSG00000008384	Sertad1	SERTA domain containing 1 [Source:MGI Symbol;Acc:MGI:1913438]	7	27486910	27490316	1	protein_coding	NM_018820,	Mm.153684	55942	-1.21607	0.430455	0.321998	0.661657	75	483.2	76.3	1291.4	2.3	181	211.5	491.567
ENSMUSG00000008393	Carhsp1	calcium regulated heat stable protein 1 [Source:MGI Symbol;Acc:MGI:1196368]	16	8658587	8672153	-1	protein_coding	NM_025821	Mm.142095	52502	-1.62552	0.324093	0.143615	0.449773	59.5	61.3	36.5	365.7	115.5	4.8	52.4333	162
ENSMUSG00000008398	Elk3	ELK3, member of ETS oncogene family [Source:MGI Symbol;Acc:MGI:101762]	10	93247414	93311135	-1	protein_coding	NM_013508, NM_001322265, NM_001322268, , NM_001282967	Mm.4454	13713	0.661676	1.58192	0.381904	0.709868	540.8	201.9	84.9	242.7	203.8	77.2	275.867	174.567
ENSMUSG00000008429	Herpud2	HERPUD family member 2 [Source:MGI Symbol;Acc:MGI:1915393]	9	25108132	25151820	-1	protein_coding	NM_020586,	Mm.142843	80517	1.19477	2.28908	0.148551	0.45922	95.2	545.4	300.8	236.3	44.1	131.5	313.8	137.3
ENSMUSG00000008435	Rdh13	retinol dehydrogenase 13 (all-trans and 9-cis) [Source:MGI Symbol;Acc:MGI:1918732]	7	4424770	4445649	-1	protein_coding	, NM_001290411, NM_001290409, NM_175372	Mm.413106	108841	1.65109	3.14072	NA	NA	410.9	125.6	146.1	48.5	2.3	166.5	227.533	72.4333
ENSMUSG00000008450	Nutf2	nuclear transport factor 2 [Source:MGI Symbol;Acc:MGI:1915301]	8	105860580	105879330	1	protein_coding	NM_026532,		68051, 621832	0.76738	1.70218	0.368661	0.699709	560	824.7	1038.9	817.2	177.7	429.5	807.867	474.8
ENSMUSG00000008475	Arpc5	actin related protein 2/3 complex, subunit 5 [Source:MGI Symbol;Acc:MGI:1915021]	1	152766542	152775597	1	protein_coding	NM_026369,	Mm.288974	67771	-0.717917	0.607974	NA	NA	4836.1	5844	4164.2	11441.1	6091.3	6884.8	4948.1	8139.07
ENSMUSG00000008489	Elavl2	ELAV (embryonic lethal, abnormal vision, Drosophila)-like 2 (Hu antigen B) [Source:MGI Symbol;Acc:MGI:1100887]	4	91250763	91400785	-1	protein_coding	NM_207686, NM_010486, , NM_207685, NM_001177883	Mm.318042, Mm.425196	15569	-1.02968	0.48982	0.671004	NA	32	1	0	0	38.5	29	11	22.5
ENSMUSG00000008496	Pou2f2	POU domain, class 2, transcription factor 2 [Source:MGI Symbol;Acc:MGI:101897]	7	25087344	25179726	-1	protein_coding	NM_001163556, NM_011138, , NM_001163554, NM_001163555		18987	-3.89736	0.0671084	NA	NA	95.2	11	39.8	428.8	584.1	1164.2	48.6667	725.7
ENSMUSG00000008540	Mgst1	microsomal glutathione S-transferase 1 [Source:MGI Symbol;Acc:MGI:1913850]	6	138140316	138156755	1	protein_coding	NM_019946,		56615	-1.81663	0.283883	0.144596	0.451794	8.2	323.4	627.4	479	1820.3	1078.5	319.667	1125.93
ENSMUSG00000008575	Nfib	nuclear factor I/B [Source:MGI Symbol;Acc:MGI:103188]	4	82290173	82705750	-1	protein_coding	NM_001286127, , NM_001113210, NM_001286131, NM_001113209, NM_008687		18028	-1.6184	0.325697	0.477845	0.76712	53.1	0	24.7	0	19.2	219.6	25.9333	79.6
ENSMUSG00000008604	Ubqln4	ubiquilin 4 [Source:MGI Symbol;Acc:MGI:2150152]	3	88553758	88569725	1	protein_coding	NM_033526,	Mm.303059	94232	0.805724	1.74802	NA	NA	110.7	144.6	210.6	8.1	243.4	14.5	155.3	88.6667
ENSMUSG00000008658	Rbfox1	RNA binding protein, fox-1 homolog (C. elegans) 1 [Source:MGI Symbol;Acc:MGI:1926224]	16	6809222	7412479	1	protein_coding	NM_183188, NM_021477		268859	0.165672	1.12169	0.925977	NA	33.9	1	6.4	0	29.4	7.2	13.7667	12.2
ENSMUSG00000008668	Rps18	ribosomal protein S18 [Source:MGI Symbol;Acc:MGI:98146]	17	33951999	33956001	-1	protein_coding	, NM_011296	Mm.439950	20084	-0.227175	0.854306	0.571173	0.820838	11115.3	11986.4	11283	14676.1	11769.5	13803.4	11461.6	13416.3
ENSMUSG00000008682	Rpl10	ribosomal protein L10 [Source:MGI Symbol;Acc:MGI:105943]	X	74270812	74273135	1	protein_coding	NM_052835,		110954, 434434	-0.131212	0.913064	0.764786	0.913088	8222.8	9187.9	8706.7	11284.2	8127.8	9192.6	8705.8	9534.87
ENSMUSG00000008683	Rps15a	ribosomal protein S15A [Source:MGI Symbol;Acc:MGI:2389091]	7	118104372	118116188	-1	protein_coding	NM_170669,	Mm.288212	267019	-0.348673	0.785306	0.374572	0.70347	9632	7008.2	8813	10860.2	11223.8	10327.9	8484.4	10804
ENSMUSG00000008690	Ncaph2	non-SMC condensin II complex, subunit H2 [Source:MGI Symbol;Acc:MGI:1289164]	15	89355719	89372826	1	protein_coding	NM_001271600, NM_001115132, NM_001271601,	Mm.143167	52683	0.627581	1.54497	0.436889	0.742998	500.5	138.6	491	390	210.6	131.5	376.7	244.033
ENSMUSG00000008730	Hipk1	homeodomain interacting protein kinase 1 [Source:MGI Symbol;Acc:MGI:1314873]	3	103739815	103791563	-1	protein_coding	NM_001301304, NM_001301306, NM_010432,	Mm.20827	15257	0.316677	1.24546	0.564042	0.81583	2065.3	1012.5	1744.8	1874	1043.7	955.5	1607.53	1291.07
ENSMUSG00000008763	Man1a2	mannosidase, alpha, class 1A, member 2 [Source:MGI Symbol;Acc:MGI:104676]	3	100562208	100685503	-1	protein_coding	NM_010763,	Mm.271617	17156	-0.582921	0.667611	0.551809	0.808594	232.4	155.7	528.6	17.8	1125.2	229.2	305.567	457.4
ENSMUSG00000008822	Acyp1	acylphosphatase 1, erythrocyte (common) type [Source:MGI Symbol;Acc:MGI:1913454]	12	85272398	85288438	-1	protein_coding	NM_025421,		66204	0.0103371	1.00719	0.984699	0.995451	938.9	1602.1	1391.3	836.6	1541.8	1524.9	1310.77	1301.1
ENSMUSG00000008855	Hdac5	histone deacetylase 5 [Source:MGI Symbol;Acc:MGI:1333784]	11	102194432	102230166	-1	protein_coding	, NM_001284248, NM_001077696, NM_010412, NM_001284250, NM_001284249		15184	-0.0604793	0.958945	0.945458	0.981218	135.4	128.6	53.7	25.9	132.4	172.5	105.9	110.267
ENSMUSG00000008859	Rala	v-ral simian leukemia viral oncogene A (ras related) [Source:MGI Symbol;Acc:MGI:1927243]	13	17880571	17944239	-1	protein_coding	NM_019491,	Mm.27348	56044	-1.92846	0.26271	0.000193142	0.00386869	579.2	295.3	450.2	2276.9	1421.8	1345.1	441.567	1681.27
ENSMUSG00000008892	Vdac3	voltage-dependent anion channel 3 [Source:MGI Symbol;Acc:MGI:106922]	8	22577075	22593813	-1	protein_coding	NM_001198998, NM_011696,	Mm.227704, Mm.473519	22335	1.62949	3.09404	0.00709691	0.0668604	1538.2	1706.6	1943.5	550.2	478.8	647.8	1729.43	558.933
ENSMUSG00000008958	Vps72	vacuolar protein sorting 72 [Source:MGI Symbol;Acc:MGI:1202305]	3	95111022	95123051	1	protein_coding	NM_009336,	Mm.133919	21427	0.0355435	1.02494	0.970096	0.991375	60.4	211.9	179.4	221.7	169.8	49.5	150.567	147
ENSMUSG00000008976	Gabpa	GA repeat binding protein, alpha [Source:MGI Symbol;Acc:MGI:95610]	16	84834925	84863779	1	protein_coding	, NM_008065	Mm.18974	14390	-0.672293	0.627509	0.455811	0.755931	61.3	498.2	264.3	896.5	356.6	60.3	274.6	437.8
ENSMUSG00000009013	Dynll1	dynein light chain LC8-type 1 [Source:MGI Symbol;Acc:MGI:1861457]	5	115297110	115300999	-1	protein_coding	NM_019682,	Mm.256858	56455	-0.23931	0.847151	0.749342	0.907116	5896.7	6081.1	11129.4	9589.8	7296.9	10389.4	7702.4	9092.03
ENSMUSG00000009030	Pdcl	phosducin-like [Source:MGI Symbol;Acc:MGI:1914716]	2	37350074	37359332	-1	protein_coding	NM_026176,	Mm.30709	67466	-0.223401	0.856544	0.8179	0.933387	328.5	167.7	666.1	69.6	944.1	342.6	387.433	452.1
ENSMUSG00000009035	Tmem184b	transmembrane protein 184b [Source:MGI Symbol;Acc:MGI:2445179]	15	79360684	79403303	-1	protein_coding	NM_001253820, NM_001253819, NM_172608, NM_001253817		223693	-0.476693	0.718623	NA	NA	169.3	51.2	23.6	16.2	294.3	29	81.3667	113.167
ENSMUSG00000009073	Nf2	neurofibromin 2 [Source:MGI Symbol;Acc:MGI:97307]	11	4765845	4849536	-1	protein_coding	NM_010898, NM_001252250, NM_001252252, NM_001252253, , NM_001252251		18016	0.596715	1.51227	0.654871	0.865177	190.3	85.4	267.5	0	27.2	331.8	181.067	119.667
ENSMUSG00000009076	Zmat5	zinc finger, matrin type 5 [Source:MGI Symbol;Acc:MGI:1914428]	11	4704678	4737669	1	protein_coding	NM_026015,		67178	-0.434155	0.740127	0.462483	0.760628	269.9	624.8	363.1	393.2	508.3	797.4	419.267	566.3
ENSMUSG00000009079	Ewsr1	Ewing sarcoma breakpoint region 1 [Source:MGI Symbol;Acc:MGI:99960]	11	5069689	5099266	-1	protein_coding	, NM_001283061, NM_007968, NM_001283063, NM_001283062		14030	1.34767	2.54501	0.01313	0.101597	598.5	722.2	526.4	289.7	185.6	250.9	615.7	242.067
ENSMUSG00000009090	Ap1b1	adaptor protein complex AP-1, beta 1 subunit [Source:MGI Symbol;Acc:MGI:1096368]	11	4986824	5042791	1	protein_coding	, NM_001243043, NM_001243044, NM_007454		11764	-0.838005	0.559417	0.176917	0.501091	157.4	150.7	125.7	110	426.8	237.7	144.6	258.167
ENSMUSG00000009092	Derl3	Der1-like domain family, member 3 [Source:MGI Symbol;Acc:MGI:1917627]	10	75893413	75895941	1	protein_coding	NM_024440,	Mm.275878	70377	-5.09871	0.0291834	1.85519e-06	7.90664e-05	5.5	56.3	4.3	66.3	587.5	1608.1	22.0333	753.967
ENSMUSG00000009112	Bcl2l13	BCL2-like 13 (apoptosis facilitator) [Source:MGI Symbol;Acc:MGI:2136959]	6	120836212	120892842	1	protein_coding	, NM_153516	Mm.27990	94044	-0.445695	0.73423	0.507482	0.785504	210.5	200.9	164.4	504.9	173.2	107.4	191.933	261.833
ENSMUSG00000009145	Dqx1	DEAQ RNA-dependent ATPase [Source:MGI Symbol;Acc:MGI:2136388]	6	83057844	83067318	1	protein_coding	NM_033606,	Mm.140332	93838	2.21424	4.64037	0.255206	0.597062	0.9	1061.7	27.9	1.6	233.2	0	363.5	78.2667
ENSMUSG00000009207	Lnpk	lunapark, ER junction formation factor [Source:MGI Symbol;Acc:MGI:1918115]	2	74520291	74579435	-1	protein_coding	NM_001110209, NM_027133,		69605	2.43979	5.42561	NA	NA	376.1	389.7	370.7	6.5	21.5	181	378.833	69.6667
ENSMUSG00000009291	Pttg1ip	pituitary tumor-transforming 1 interacting protein [Source:MGI Symbol;Acc:MGI:2652132]	10	77581720	77598732	1	protein_coding	NM_145925,	Mm.28853	108705	0.283879	1.21746	0.676679	0.877015	1766.1	1241.5	973.4	1571.3	355.5	1343.9	1327	1090.23
ENSMUSG00000009292	Trpm2	transient receptor potential cation channel, subfamily M, member 2 [Source:MGI Symbol;Acc:MGI:1351901]	10	77907722	77970563	-1	protein_coding	NM_138301,	Mm.276762	28240	-3.23294	0.106362	0.0352784	0.194392	77.8	22.1	0	187.7	559.2	193	33.3	313.3
ENSMUSG00000009293	Ube2g2	ubiquitin-conjugating enzyme E2G 2 [Source:MGI Symbol;Acc:MGI:1343188]	10	77622275	77645993	1	protein_coding	NM_019803,	Mm.458125	22213	0.525365	1.4393	0.470448	0.763667	215	137.6	145	163.4	137	45.8	165.867	115.4
ENSMUSG00000009350	Mpo	myeloperoxidase [Source:MGI Symbol;Acc:MGI:97137]	11	87793581	87804413	1	protein_coding	NM_010824,	Mm.4668	17523	3.24602	9.48743	0.0227415	0.148094	706.4	304.4	33.3	19.4	36.2	54.3	348.033	36.6333
ENSMUSG00000009406	Elk1	ELK1, member of ETS oncogene family [Source:MGI Symbol;Acc:MGI:101833]	X	20933395	20950608	-1	protein_coding	NM_007922,	Mm.405823	13712	-1.57045	0.336704	0.311267	0.652972	35.7	69.3	3.2	9.7	178.9	132.7	36.0667	107.1
ENSMUSG00000009418	Nav1	neuron navigator 1 [Source:MGI Symbol;Acc:MGI:2183683]	1	135434580	135607295	-1	protein_coding	NM_173437,	Mm.34977	215690	0.270193	1.20597	NA	NA	528.9	235	349.2	377.1	355.5	190.6	371.033	307.733
ENSMUSG00000009470	Tnpo1	transportin 1 [Source:MGI Symbol;Acc:MGI:2681523]	13	98839019	98926384	-1	protein_coding	NM_001048267, NM_178716,		238799	0.402822	1.32209	NA	NA	1100.8	880.9	737	579.3	1116.2	360.7	906.233	685.4
ENSMUSG00000009487	Otog	otogelin [Source:MGI Symbol;Acc:MGI:1202064]	7	46240987	46311434	1	protein_coding	NM_013624,	Mm.8020	18419	-0.666848	0.629881	NA	NA	72.3	1	1.1	0	2.3	115.8	24.8	39.3667
ENSMUSG00000009535	Rnmt	RNA (guanine-7-) methyltransferase [Source:MGI Symbol;Acc:MGI:1915147]	18	68300355	68324852	1	protein_coding	NM_026440, NM_001170953,	Mm.27544	67897	0.143449	1.10454	0.854036	0.946358	879.4	235	487.8	678.1	500.3	272.6	534.067	483.667
ENSMUSG00000009549	Srp14	signal recognition particle 14 [Source:MGI Symbol;Acc:MGI:107169]	2	118475850	118479711	-1	protein_coding	NM_009273,		20813	-0.310516	0.806354	NA	NA	4199.2	5558.7	5216	7696.5	5313.6	5560.2	4991.3	6190.1
ENSMUSG00000009555	Cdk9	cyclin-dependent kinase 9 (CDC2-related kinase) [Source:MGI Symbol;Acc:MGI:1328368]	2	32705784	32713076	-1	protein_coding	, NM_130860	Mm.27557	107951	-0.885465	0.541313	NA	NA	87.8	228	193.4	713.7	127.9	100.1	169.733	313.9
ENSMUSG00000009563	Tor2a	torsin family 2, member A [Source:MGI Symbol;Acc:MGI:1353596]	2	32757234	32762244	1	protein_coding	NM_152800,	Mm.200695	30933	-0.752728	0.59348	0.546476	0.805992	120.8	39.2	140.7	425.6	79.2	2.4	100.233	169.067
ENSMUSG00000009566	Fpgs	folylpolyglutamyl synthetase [Source:MGI Symbol;Acc:MGI:95576]	2	32682609	32704145	-1	protein_coding	NM_010236,	Mm.3830	14287	-0.151708	0.900184	0.920009	0.971351	52.2	27.1	85.9	178	0	6	55.0667	61.3333
ENSMUSG00000009569	Mkl2	MKL/myocardin-like 2 [Source:MGI Symbol;Acc:MGI:3050795]	16	13256481	13417529	1	protein_coding	NM_153588, NM_001122667, , NM_181860	Mm.270643	239719	-0.662988	0.631569	0.528505	0.798745	55.8	52.2	222.4	32.4	399.6	90.5	110.133	174.167
ENSMUSG00000009575	Cbx5	chromobox 5 [Source:MGI Symbol;Acc:MGI:109372]	15	103191544	103239816	-1	protein_coding	NM_001076789, NM_007626, NM_001110216,	Mm.262059	12419	2.29202	4.8974	0.00880915	0.0777193	668	1757.8	1292.5	375.4	27.2	357.1	1239.43	253.233
ENSMUSG00000009585	Apobec3	apolipoprotein B mRNA editing enzyme, catalytic polypeptide 3 [Source:MGI Symbol;Acc:MGI:1933111]	15	79891659	79915906	1	protein_coding	, NM_001160415, NM_030255		80287	-3.33654	0.098992	1.55684e-13	4.44722e-11	234.3	189.8	212.7	2890.2	1556.5	1988.1	212.267	2144.93
ENSMUSG00000009621	Vav2	vav 2 oncogene [Source:MGI Symbol;Acc:MGI:102718]	2	27262104	27427033	-1	protein_coding	, NM_009500	Mm.179011	22325	-2.69263	0.154681	0.0142619	0.107565	22.9	2	63.4	27.5	159.6	382.4	29.4333	189.833
ENSMUSG00000009630	Ppp2cb	protein phosphatase 2 (formerly 2A), catalytic subunit, beta isoform [Source:MGI Symbol;Acc:MGI:1321161]	8	33599625	33619441	1	protein_coding	NM_017374		19053	0.371834	1.294	0.51463	0.791097	556.4	1198.3	773.5	513	791.3	649	842.733	651.1
ENSMUSG00000009633	G0s2	G0/G1 switch gene 2 [Source:MGI Symbol;Acc:MGI:1316737]	1	193272161	193273217	-1	protein_coding	NM_008059		14373	-3.4515	0.0914106	NA	NA	0.9	1	64.5	700.7	24.9	0	22.1333	241.867
ENSMUSG00000009640	Dmap1	DNA methyltransferase 1-associated protein 1 [Source:MGI Symbol;Acc:MGI:1913483]	4	117674681	117682273	-1	protein_coding	, NM_023178		66233	0.3739	1.29585	0.682124	0.879387	115.3	181.8	27.9	76.1	56.6	118.2	108.333	83.6333
ENSMUSG00000009647	Mcu	mitochondrial calcium uniporter [Source:MGI Symbol;Acc:MGI:3026965]	10	59446984	59616692	-1	protein_coding	, NM_001033259	Mm.296470	215999	-0.202495	0.869046	0.748072	0.906791	174.8	516.3	281.5	453.1	177.7	488.6	324.2	373.133
ENSMUSG00000009654	Oit3	oncoprotein induced transcript 3 [Source:MGI Symbol;Acc:MGI:1201782]	10	59422958	59441778	-1	protein_coding	NM_010959,	Mm.123013	18302	-0.846758	0.556033	0.642433	0.857284	5.5	30.1	66.6	25.9	151.7	6	34.0667	61.2
ENSMUSG00000009681	Bcr	breakpoint cluster region [Source:MGI Symbol;Acc:MGI:88141]	10	75060592	75184921	1	protein_coding	NM_001081412,	Mm.333722	110279	0.652695	1.5721	0.548617	0.807112	298.3	184.8	189.1	166.7	251.3	9.7	224.067	142.567
ENSMUSG00000009687	Fxyd5	FXYD domain-containing ion transport regulator 5 [Source:MGI Symbol;Acc:MGI:1201785]	7	31032722	31042481	-1	protein_coding	NM_001111073, NM_008761, NM_001287213, , NM_001287217		18301	-0.721058	0.606652	0.276395	0.617593	11598.4	19318	11960.9	33736	28938.6	8004.4	14292.4	23559.7
ENSMUSG00000009733	Tfcp2	transcription factor CP2 [Source:MGI Symbol;Acc:MGI:98509]	15	100502799	100552008	-1	protein_coding	NM_033476, NM_001289603	Mm.219040	21422	3.86051	14.5255	NA	NA	9.2	68.3	8.6	0	4.5	1.2	28.7	1.9
ENSMUSG00000009739	Pou6f1	POU domain, class 6, transcription factor 1 [Source:MGI Symbol;Acc:MGI:102935]	15	100575318	100599984	-1	protein_coding	NM_010127, , NM_001304965	Mm.28825	19009	-3.77619	0.0729885	0.026423	0.161731	1.8	2	7.5	113.3	4.5	37.4	3.76667	51.7333
ENSMUSG00000009741	Ubp1	upstream binding protein 1 [Source:MGI Symbol;Acc:MGI:104889]	9	113930934	113977202	1	protein_coding	, NM_001083319, NM_013699	Mm.28052	22221	-1.12217	0.459402	NA	NA	136.3	97.4	148.3	242.7	387.1	201.5	127.333	277.1
ENSMUSG00000009772	Nuak2	NUAK family, SNF1-like kinase, 2 [Source:MGI Symbol;Acc:MGI:1921387]	1	132316126	132333488	1	protein_coding	NM_001195025, NM_028778,	Mm.100666	74137	-2.42454	0.186269	NA	NA	4.6	81.4	85.9	131.1	744.9	45.8	57.3	307.267
ENSMUSG00000009828	Ick	intestinal cell kinase [Source:MGI Symbol;Acc:MGI:1934157]	9	78109192	78172107	1	protein_coding	NM_019987, , NM_001163780	Mm.288719	56542	-1.53929	0.344055	0.333735	0.671891	33.9	37.2	64.5	0	383.8	9.7	45.2	131.167
ENSMUSG00000009863	Sdhb	succinate dehydrogenase complex, subunit B, iron sulfur (Ip) [Source:MGI Symbol;Acc:MGI:1914930]	4	140961203	140979193	1	protein_coding	NM_023374,		67680	0.0727786	1.05174	0.91788	0.970728	2796.4	6037.9	4947.5	4160.6	6279.2	2663.7	4593.93	4367.83
ENSMUSG00000009894	Snap47	synaptosomal-associated protein, 47 [Source:MGI Symbol;Acc:MGI:1915076]	11	59407134	59451186	-1	protein_coding	NM_144521,		67826	0.42132	1.33915	NA	NA	166.5	197.9	182.6	4.9	345.3	57.9	182.333	136.033
ENSMUSG00000009905	Kdsr	3-ketodihydrosphingosine reductase [Source:MGI Symbol;Acc:MGI:1918000]	1	106720459	106759727	-1	protein_coding	NM_027534, NM_001316750,	Mm.458911	70750	1.39909	2.63735	0.0295312	0.173504	648.8	798.6	313.7	210.4	218.5	238.9	587.033	222.6
ENSMUSG00000009907	Vps4b	vacuolar protein sorting 4B [Source:MGI Symbol;Acc:MGI:1100499]	1	106764071	106796728	-1	protein_coding	, NM_009190		20479	0.690319	1.61364	0.212811	0.549246	2006.7	1476.6	696.2	754.1	551.3	1284.8	1393.17	863.4
ENSMUSG00000009927	Rps25	ribosomal protein S25 [Source:MGI Symbol;Acc:MGI:1922867]	9	44407139	44410427	1	protein_coding	NM_024266,		75617	-0.043248	0.970468	0.921281	0.971405	3507.4	4087.2	4191.1	4277.1	3368.9	4498.6	3928.57	4048.2
ENSMUSG00000009995	Taz	tafazzin [Source:MGI Symbol;Acc:MGI:109626]	X	74281912	74290151	1	protein_coding	, NM_181516, NM_001242615, NM_001242616, NM_001173547, NM_001290738	Mm.268483, Mm.415383	66826	-1.67278	0.313648	NA	NA	129	285.3	270.7	606.8	664.5	912	228.333	727.767
ENSMUSG00000010025	Aldh3a2	aldehyde dehydrogenase family 3, subfamily A2 [Source:MGI Symbol;Acc:MGI:1353452]	11	61223417	61267464	-1	protein_coding	, NM_007437	Mm.488772	11671	-0.546426	0.684714	0.609516	0.842161	223.3	161.7	92.4	236.3	13.6	447.6	159.133	232.5
ENSMUSG00000010045	Tmem115	transmembrane protein 115 [Source:MGI Symbol;Acc:MGI:1930765]	9	107533945	107538673	1	protein_coding	NM_019704	Mm.260153	56395	-0.521843	0.696482	NA	NA	167.5	142.6	132.1	255.7	267.2	112.2	147.4	211.7
ENSMUSG00000010047	Hyal2	hyaluronoglucosaminidase 2 [Source:MGI Symbol;Acc:MGI:1196334]	9	107567945	107572779	1	protein_coding	, NM_010489	Mm.4834	15587	-2.88321	0.13554	NA	NA	1.8	15.1	26.9	37.2	32.8	252.1	14.6	107.367
ENSMUSG00000010048	Ifrd2	interferon-related developmental regulator 2 [Source:MGI Symbol;Acc:MGI:1316708]	9	107587642	107593385	1	protein_coding	NM_025903,	Mm.215335, Mm.475142	15983	1.66437	3.16976	NA	NA	28.4	31.1	85.9	0	2.3	43.4	48.4667	15.2333
ENSMUSG00000010054	Tusc2	tumor suppressor candidate 2 [Source:MGI Symbol;Acc:MGI:1931086]	9	107563255	107566112	1	protein_coding	NM_019742,	Mm.21739	80385	-0.835035	0.560569	NA	NA	75	248.1	50.5	276.7	232.1	158	124.533	222.267
ENSMUSG00000010057	Nprl2	nitrogen permease regulator-like 2 [Source:MGI Symbol;Acc:MGI:1914482]	9	107542226	107545706	1	protein_coding	NM_018879,	Mm.11337	56032	-1.36959	0.387	0.111968	0.389589	59.5	46.2	65.5	189.3	166.4	86.9	57.0667	147.533
ENSMUSG00000010066	Cacna2d2	calcium channel, voltage-dependent, alpha 2/delta subunit 2 [Source:MGI Symbol;Acc:MGI:1929813]	9	107399612	107529343	1	protein_coding	, NM_001174047, NM_020263, NM_001174048, NM_001174050, NM_001174049	Mm.273084	56808	-4.06337	0.0598141	0.0562505	0.26351	23.8	8	0	29.1	503.7	0	10.6	177.6
ENSMUSG00000010095	Slc3a2	solute carrier family 3 (activators of dibasic and neutral amino acid transport), member 2 [Source:MGI Symbol;Acc:MGI:96955]	19	8706882	8723369	-1	protein_coding	NM_001161413, , NM_008577	Mm.4114	17254	-0.329387	0.795875	0.628556	0.849256	1065.1	786.5	547.9	725	933.9	1356	799.833	1004.97
ENSMUSG00000010097	Nxf1	nuclear RNA export factor 1 [Source:MGI Symbol;Acc:MGI:1858330]	19	8757073	8772475	1	protein_coding	NM_016813, NM_001276704, , NM_025791	Mm.7271	53319, 66836	-0.00681898	0.995285	0.989435	0.996214	649.7	805.6	319.1	530.8	665.6	586.3	591.467	594.233
ENSMUSG00000010110	Stx5a	syntaxin 5A [Source:MGI Symbol;Acc:MGI:1928483]	19	8741413	8756069	1	protein_coding	, NM_001167799, NM_019829	Mm.153061, Mm.454464	56389	0.757989	1.69113	NA	NA	253.5	227	493.1	72.8	140.4	361.9	324.533	191.7
ENSMUSG00000010142	Tnfrsf13b	tumor necrosis factor receptor superfamily, member 13b [Source:MGI Symbol;Acc:MGI:1889411]	11	61126755	61149372	1	protein_coding	, NM_021349		57916	-2.06519	0.238954	0.00943574	0.0811151	252.6	477.1	171.9	221.7	1574.6	1976.1	300.533	1257.47
ENSMUSG00000010277	2610507B11Rik	RIKEN cDNA 2610507B11 gene [Source:MGI Symbol;Acc:MGI:1919753]	11	78261752	78290623	1	protein_coding	, NM_001002004	Mm.237103	72503	-0.874482	0.54545	0.283213	0.623472	97	339.5	215.9	72.8	820.7	301.6	217.467	398.367
ENSMUSG00000010290	AI597479	expressed sequence AI597479 [Source:MGI Symbol;Acc:MGI:2138299]	1	43098710	43115947	1	protein_coding	NM_133818	Mm.28817	98404	-0.537548	0.688941	NA	NA	123.5	6	153.6	0	212.8	197.8	94.3667	136.867
ENSMUSG00000010358	Ifi35	interferon-induced protein 35 [Source:MGI Symbol;Acc:MGI:1917360]	11	101448407	101458698	1	protein_coding	NM_027320,	Mm.45558	70110	-1.25562	0.418813	0.0819272	0.326754	340.4	750.3	480.2	1624.7	463	1663.6	523.633	1250.43
ENSMUSG00000010362	Rdm1	RAD52 motif 1 [Source:MGI Symbol;Acc:MGI:1913849]	11	101627195	101636100	1	protein_coding	, NM_025654		66599	0.986213	1.98098	0.441515	0.745265	0	274.2	398.6	197.4	127.9	14.5	224.267	113.267
ENSMUSG00000010376	Nedd8	neural precursor cell expressed, developmentally down-regulated gene 8 [Source:MGI Symbol;Acc:MGI:97301]	14	55662265	55671906	-1	protein_coding	, NM_008683		18002	0.242722	1.18322	NA	NA	7679.2	9456.1	8881.8	7711	7035.4	7241.9	8672.37	7329.43
ENSMUSG00000010392	Gosr1	golgi SNAP receptor complex member 1 [Source:MGI Symbol;Acc:MGI:1858260]	11	76726602	76763579	-1	protein_coding	NM_016810,	Mm.20931	53334	-0.735802	0.600484	0.266638	0.606715	336.7	207.9	460.9	967.7	520.7	187	335.167	558.467
ENSMUSG00000010406	Mrpl52	mitochondrial ribosomal protein L52 [Source:MGI Symbol;Acc:MGI:1916086]	14	54426909	54429756	1	protein_coding	NM_026851,		68836	0.111791	1.08057	0.839162	0.940511	2019.5	1736.7	1541.7	1433.8	923.7	2545.5	1765.97	1634.33
ENSMUSG00000010453	Kansl3	KAT8 regulatory NSL complex subunit 3 [Source:MGI Symbol;Acc:MGI:1918055]	1	36335730	36369181	-1	protein_coding	, NM_172652, NM_001310513	Mm.24734	226976	0.262918	1.1999	NA	NA	248.9	134.6	278.3	0	38.5	512.7	220.6	183.733
ENSMUSG00000010517	Faf1	Fas-associated factor 1 [Source:MGI Symbol;Acc:MGI:109419]	4	109676588	109963960	1	protein_coding	NM_007983,	Mm.318259	14084	-0.925686	0.52643	0.28167	0.622286	119.9	338.5	351.3	84.1	1169.4	283.5	269.9	512.333
ENSMUSG00000010538	Tsacc	TSSK6 activating co-chaperone [Source:MGI Symbol;Acc:MGI:1924177]	3	88282757	88296999	-1	protein_coding	, NM_029801		76927	0.245242	1.18529	0.834585	0.939301	147.3	132.6	353.5	328.5	1.1	205.1	211.133	178.233
ENSMUSG00000010554	Mettl16	methyltransferase like 16 [Source:MGI Symbol;Acc:MGI:1914743]	11	74770830	74828525	1	protein_coding	, NM_026197		67493	1.65645	3.15239	0.095116	0.356685	308.4	183.8	304	166.7	4.5	82	265.4	84.4
ENSMUSG00000010607	Pigyl	phosphatidylinositol glycan anchor biosynthesis, class Y-like [Source:MGI Symbol;Acc:MGI:1913518]	9	22156846	22158358	1	protein_coding	NM_001082532,		66268	0.561701	1.47601	NA	NA	1226.2	1447.4	936.8	1386.9	448.3	611.6	1203.47	815.6
ENSMUSG00000010608	Rbm25	RNA binding motif protein 25 [Source:MGI Symbol;Acc:MGI:1914289]	12	83631236	83683123	1	protein_coding	, NM_027349	Mm.46005, Mm.471361	67039	-0.174488	0.886082	NA	NA	2528.3	947.2	1782.4	2773.7	1926.7	1234.1	1752.63	1978.17
ENSMUSG00000010609	Psen2	presenilin 2 [Source:MGI Symbol;Acc:MGI:109284]	1	180227004	180263438	-1	protein_coding	, NM_001128605, NM_011183	Mm.330850	19165	-0.26848	0.830194	0.69312	0.885524	235.2	251.1	283.6	286.4	234.3	406.6	256.633	309.1
ENSMUSG00000010663	Fads1	fatty acid desaturase 1 [Source:MGI Symbol;Acc:MGI:1923517]	19	10182888	10196870	1	protein_coding	NM_146094	Mm.30158	76267	0.679795	1.60191	NA	NA	147.3	478.1	431.9	629.5	4.5	26.5	352.433	220.167
ENSMUSG00000010751	Tnfrsf22	tumor necrosis factor receptor superfamily, member 22 [Source:MGI Symbol;Acc:MGI:1930270]	7	143634806	143649661	-1	protein_coding	NM_001311145, NM_023680,	Mm.261384	79202	-2.25689	0.209223	NA	NA	6.4	37.2	0	113.3	95.1	0	14.5333	69.4667
ENSMUSG00000010755	Cars	cysteinyl-tRNA synthetase [Source:MGI Symbol;Acc:MGI:1351477]	7	143557230	143600090	-1	protein_coding	NM_013742, , NM_001252593	Mm.125659	27267	0.017007	1.01186	NA	NA	528.9	33.1	78.4	22.7	77	533.2	213.467	210.967
ENSMUSG00000010911	Apip	APAF1 interacting protein [Source:MGI Symbol;Acc:MGI:1926788]	2	103073675	103092644	1	protein_coding	NM_019735,		56369	0.945507	1.92587	NA	NA	1575.7	1758.8	1340.8	872.2	1021.1	534.4	1558.43	809.233
ENSMUSG00000010914	Pdhx	pyruvate dehydrogenase complex, component X [Source:MGI Symbol;Acc:MGI:1351627]	2	103021075	103073513	-1	protein_coding	NM_175094,	Mm.315011	27402	1.24787	2.3749	0.194305	0.526528	177.5	388.7	315.9	79.3	73.6	218.4	294.033	123.767
ENSMUSG00000010936	Vac14	Vac14 homolog (S. cerevisiae) [Source:MGI Symbol;Acc:MGI:2157980]	8	110618585	110720398	1	protein_coding	, NM_146216		234729	0.0697276	1.04952	0.934428	0.976586	317.5	95.4	151.5	90.6	63.4	383.6	188.133	179.2
ENSMUSG00000011096	Akt1s1	AKT1 substrate 1 (proline-rich) [Source:MGI Symbol;Acc:MGI:1914855]	7	44848991	44855421	1	protein_coding	, NM_001290695, NM_001290694, NM_001253920, NM_026270	Mm.148007	67605	4.22723	18.7293	0.00224027	0.0276346	22	137.6	125.7	14.6	0	1.2	95.1	5.26667
ENSMUSG00000011114	Tbrg1	transforming growth factor beta regulated gene 1 [Source:MGI Symbol;Acc:MGI:1100877]	9	37648763	37657312	-1	protein_coding	NM_025289,		21376	0.945181	1.92543	0.0852691	0.334882	443.8	451	424.4	105.2	315.8	263	439.733	228
ENSMUSG00000011148	Adssl1	adenylosuccinate synthetase like 1 [Source:MGI Symbol;Acc:MGI:87947]	12	112620045	112641360	1	protein_coding	NM_007421,	Mm.3440	11565	-2.86485	0.137276	0.00410917	0.0442505	36.6	115.5	31.2	687.8	499.2	148.4	61.1	445.133
ENSMUSG00000011158	Brf1	BRF1, RNA polymerase III transcription initiation factor 90 kDa subunit [Source:MGI Symbol;Acc:MGI:1919558]	12	112960085	113000704	-1	protein_coding	NM_028193,	Mm.196721	72308	1.41234	2.66168	0.0951023	0.356685	217.8	236.1	222.4	169.9	9.1	76	225.433	85
ENSMUSG00000011179	Odc1	ornithine decarboxylase, structural 1 [Source:MGI Symbol;Acc:MGI:97402]	12	17544794	17551505	1	protein_coding	NM_013614,		18263	0.598006	1.51362	0.326027	0.664891	546.3	454	539.3	626.3	160.7	231.6	513.2	339.533
ENSMUSG00000011256	Adam19	a disintegrin and metallopeptidase domain 19 (meltrin beta) [Source:MGI Symbol;Acc:MGI:105377]	11	46055992	46147343	1	protein_coding	NM_001291890, NM_001291891, NM_009616, NM_001311209,	Mm.89940	11492	-3.07061	0.11903	0.00132692	0.018311	24.7	34.2	2.1	53.4	164.1	295.6	20.3333	171.033
ENSMUSG00000011257	Pabpc4	poly(A) binding protein, cytoplasmic 4 [Source:MGI Symbol;Acc:MGI:2385206]	4	123262351	123298925	1	protein_coding	, NM_130881, NM_148917	Mm.277091	230721	1.20563	2.30639	0.0177912	0.124292	423.7	346.5	510.3	195.8	202.6	156.8	426.833	185.067
ENSMUSG00000011263	Exoc3l2	exocyst complex component 3-like 2 [Source:MGI Symbol;Acc:MGI:1921713]	7	19463331	19496762	1	protein_coding		Mm.333647	74463	6.29114	78.3108	NA	NA	197.7	218	165.5	0	1.1	6	193.733	2.36667
ENSMUSG00000011267	Zfp296	zinc finger protein 296 [Source:MGI Symbol;Acc:MGI:1926956]	7	19577287	19580656	1	protein_coding	NM_022409,		63872	-0.460345	0.726812	0.683353	0.87986	110.7	102.5	15	119.8	50.9	143.6	76.0667	104.767
ENSMUSG00000011306	Sugp1	SURP and G patch domain containing 1 [Source:MGI Symbol;Acc:MGI:1917866]	8	70042813	70072347	1	protein_coding	NM_027481,		70616	0.568162	1.48263	0.548129	0.807112	224.2	234	92.4	59.9	17	294.4	183.533	123.767
ENSMUSG00000011382	Dhdh	dihydrodiol dehydrogenase (dimeric) [Source:MGI Symbol;Acc:MGI:1919005]	7	45470987	45488805	-1	protein_coding	NM_027903,		71755	1.33186	2.51727	0.333131	0.671346	42.1	60.3	23.6	32.4	1.1	16.9	42	16.8
ENSMUSG00000011427	Zfp790	zinc finger protein 790 [Source:MGI Symbol;Acc:MGI:1923431]	7	29816114	29831005	1	protein_coding	NM_001145880, NM_146185,		233056	0.104699	1.07527	0.954662	0.985408	25.6	60.3	69.8	144	1.1	0	51.9	48.3667
ENSMUSG00000011752	Pgam1	phosphoglycerate mutase 1 [Source:MGI Symbol;Acc:MGI:97552]	19	41911871	41918664	1	protein_coding	NM_023418	Mm.391589	18648	-0.308232	0.807631	0.780465	0.918697	80.5	45.2	60.2	186.1	34	10.9	61.9667	77
ENSMUSG00000011831	Evi5	ecotropic viral integration site 5 [Source:MGI Symbol;Acc:MGI:104736]	5	107744795	107875107	-1	protein_coding	NM_007964,	Mm.35796	14020	-3.57437	0.0839474	0.0189018	0.130601	12.8	36.2	3.2	21	0	600.8	17.4	207.267
ENSMUSG00000011832	Evi5l	ecotropic viral integration site 5 like [Source:MGI Symbol;Acc:MGI:2442167]	8	4166567	4211257	1	protein_coding	, NM_001039578	Mm.437106, Mm.483068, Mm.489946	213027	-0.830125	0.562481	NA	NA	98.8	94.4	0	1.6	29.4	312.5	64.4	114.5
ENSMUSG00000011837	Snapc2	small nuclear RNA activating complex, polypeptide 2 [Source:MGI Symbol;Acc:MGI:1914861]	8	4253080	4256220	1	protein_coding	NM_133968,	Mm.28452, Mm.440404	102209	-0.360828	0.778718	0.812225	0.932499	64.1	44.2	14	48.5	1.1	107.4	40.7667	52.3333
ENSMUSG00000011877	Git1	G protein-coupled receptor kinase-interactor 1 [Source:MGI Symbol;Acc:MGI:1927140]	11	77493562	77507786	1	protein_coding	NM_001004144,	Mm.290182	216963	2.0378	4.10618	0.0397194	0.21021	115.3	62.3	226.7	45.3	13.6	39.8	134.767	32.9
ENSMUSG00000011884	Gltp	glycolipid transfer protein [Source:MGI Symbol;Acc:MGI:1929253]	5	114669398	114690984	-1	protein_coding	NM_019821,	Mm.275766	56356	-1.30639	0.404332	0.019311	0.132722	425.5	280.2	351.3	901.4	933.9	779.3	352.333	871.533
ENSMUSG00000011958	Bnip2	BCL2/adenovirus E1B interacting protein 2 [Source:MGI Symbol;Acc:MGI:109327]	9	69989466	70008317	1	protein_coding	NM_016787, NM_001008238,		12175	0.85104	1.8038	NA	NA	1001.1	520.3	940.1	793	223	349.9	820.5	455.3
ENSMUSG00000011960	Ccnt1	cyclin T1 [Source:MGI Symbol;Acc:MGI:1328363]	15	98538689	98570923	-1	protein_coding	, NM_009833	Mm.488962	12455	-0.265549	0.831882	0.75883	0.910472	148.2	265.2	405	310.7	112.1	561	272.8	327.933
ENSMUSG00000012076	Brms1l	breast cancer metastasis-suppressor 1-like [Source:MGI Symbol;Acc:MGI:1196337]	12	55836324	55869736	1	protein_coding	NM_001037756,	Mm.24761, Mm.488174	52592	-0.318004	0.802179	NA	NA	190.3	160.7	281.5	665.1	17	107.4	210.833	263.167
ENSMUSG00000012114	Med15	mediator complex subunit 15 [Source:MGI Symbol;Acc:MGI:2137379]	16	17651221	17722930	-1	protein_coding	NM_001040683, NM_001285886, NM_001285884, NM_033609		94112	0.352043	1.27637	0.737474	0.90183	191.2	199.9	289	69.6	58.9	404.1	226.7	177.533
ENSMUSG00000012117	Dhdds	dehydrodolichyl diphosphate synthase [Source:MGI Symbol;Acc:MGI:1914672]	4	133969028	134000918	-1	protein_coding	, NM_026144		67422	0.544905	1.45892	0.661314	0.867835	65	40.2	185.9	116.5	0	83.2	97.0333	66.5667
ENSMUSG00000012126	Ubxn11	UBX domain protein 11 [Source:MGI Symbol;Acc:MGI:1914836]	4	134102570	134127593	1	protein_coding	, NM_026257	Mm.282029	67586	-1.61224	0.327091	0.21878	0.554199	16.5	76.3	58	179.6	31.7	249.7	50.2667	153.667
ENSMUSG00000012405	Rpl15	ribosomal protein L15 [Source:MGI Symbol;Acc:MGI:1913730]	14	18267823	18271391	-1	protein_coding	NM_025586,	Mm.2050	66480	0.418905	1.33691	NA	NA	3971.4	4473.9	4242.7	3573.1	1795.4	4122.2	4229.33	3163.57
ENSMUSG00000012422	Tmem167	transmembrane protein 167 [Source:MGI Symbol;Acc:MGI:1913324]	13	90089123	90143907	1	protein_coding	NM_025335,		66074	-0.0768717	0.948111	0.870831	0.954487	3491	4761.2	4061.1	4277.1	4133	4577	4104.43	4329.03
ENSMUSG00000012429	Mplkip	M-phase specific PLK1 intereacting protein [Source:MGI Symbol;Acc:MGI:1913558]	13	17695192	17699748	1	protein_coding	, NM_025479	Mm.291109	66308	0.478373	1.39317	0.494588	0.776742	846.4	1058.7	1290.3	1047	1053.9	193	1065.13	764.633
ENSMUSG00000012443	Kif11	kinesin family member 11 [Source:MGI Symbol;Acc:MGI:1098231]	19	37376403	37421859	1	protein_coding	NM_010615	Mm.42203	16551	3.7087	13.0747	0.00025478	0.00484022	808.9	98.4	886.4	12.9	23.8	100.1	597.9	45.6
ENSMUSG00000012483	Rpa3	replication protein A3 [Source:MGI Symbol;Acc:MGI:1915490]	6	8255936	8259173	-1	protein_coding	NM_026632,		68240	1.66031	3.16084	0.00166507	0.0218439	4241.3	4557.3	4568.2	1328.6	1874.6	1025.4	4455.6	1409.53
ENSMUSG00000012535	Tnpo3	transportin 3 [Source:MGI Symbol;Acc:MGI:1196412]	6	29540827	29609887	-1	protein_coding	NM_177296,	Mm.276381, Mm.439108	320938	1.43766	2.70881	0.0460818	0.232941	323.9	194.9	138.6	97.1	74.7	71.2	219.133	81
ENSMUSG00000012609	Ttll5	tubulin tyrosine ligase-like family, member 5 [Source:MGI Symbol;Acc:MGI:2443657]	12	85824659	86061893	1	protein_coding	, NM_001081423	Mm.132172	320244	0.128092	1.09285	0.902156	0.965825	224.2	95.4	80.6	6.5	131.3	228	133.4	121.933
ENSMUSG00000012640	Zfp715	zinc finger protein 715 [Source:MGI Symbol;Acc:MGI:1917180]	7	43296197	43313294	-1	protein_coding	, NM_027264	Mm.45367	69930	-0.627078	0.647487	0.488255	0.773408	228.8	468.1	715.5	66.3	1315.4	798.6	470.8	726.767
ENSMUSG00000012819	Cdh23	cadherin 23 (otocadherin) [Source:MGI Symbol;Acc:MGI:1890219]	10	60302748	60696490	-1	protein_coding	, NM_023370, NM_001252635	Mm.440327	22295	-2.65776	0.158465	1.72686e-05	0.000537061	61.3	80.4	38.7	265.4	395.1	477.7	60.1333	379.4
ENSMUSG00000012848	Rps5	ribosomal protein S5 [Source:MGI Symbol;Acc:MGI:1097682]	7	12922290	12926686	1	protein_coding	, NM_009095		20103	-0.0947991	0.936403	0.764648	0.913088	18029.5	16770.7	15989.8	18491.9	18652.1	17095.7	16930	18079.9
ENSMUSG00000013033	Adgrl1	adhesion G protein-coupled receptor L1 [Source:MGI Symbol;Acc:MGI:1929461]	8	83900105	83941954	1	protein_coding	NM_181039,	Mm.260733	330814	4.19701	18.3411	3.19377e-05	0.000899505	160.1	230	411.5	32.4	0	12.1	267.2	14.8333
ENSMUSG00000013089	Etv5	ets variant 5 [Source:MGI Symbol;Acc:MGI:1096867]	16	22381309	22439719	-1	protein_coding	NM_023794,	Mm.155708	104156	-0.231544	0.851723	0.870846	0.954487	41.2	54.2	32.2	0	110.9	38.6	42.5333	49.8333
ENSMUSG00000013155	Enkd1	enkurin domain containing 1 [Source:MGI Symbol;Acc:MGI:2142593]	8	105703651	105708210	-1	protein_coding	, NM_198299	Mm.276087	102124	0.566848	1.48128	NA	NA	45.8	62.3	69.8	0	105.3	14.5	59.3	39.9333
ENSMUSG00000013160	Atp6v0d1	ATPase, H+ transporting, lysosomal V0 subunit D1 [Source:MGI Symbol;Acc:MGI:1201778]	8	105524465	105566047	-1	protein_coding	NM_013477,	Mm.17708	11972	-0.305528	0.809146	0.655785	0.865488	508.8	346.5	481.3	904.6	105.3	643	445.533	550.967
ENSMUSG00000013236	Ptprs	protein tyrosine phosphatase, receptor type, S [Source:MGI Symbol;Acc:MGI:97815]	17	56412426	56476483	-1	protein_coding	NM_001252455, NM_001252453, NM_001252456, NM_011218,	Mm.258771	19280	3.26756	9.63019	3.13122e-06	0.00012611	590.2	956.3	298.7	92.2	58.9	41	615.067	64.0333
ENSMUSG00000013275	Slc41a1	solute carrier family 41, member 1 [Source:MGI Symbol;Acc:MGI:2444823]	1	131827493	131848865	1	protein_coding	, NM_173865	Mm.389181	98396	-0.0475999	0.967545	0.971176	0.991408	22	94.4	157.9	205.5	1.1	77.2	91.4333	94.6
ENSMUSG00000013415	Igf2bp1	insulin-like growth factor 2 mRNA binding protein 1 [Source:MGI Symbol;Acc:MGI:1890357]	11	95957163	96005940	-1	protein_coding	NM_009951,	Mm.491157	140486	-1.44825	0.366466	0.502398	0.78139	10.1	108.5	0	0	275.1	48.3	39.5333	107.8
ENSMUSG00000013465	Nelfb	negative elongation factor complex member B [Source:MGI Symbol;Acc:MGI:1931035]	2	25199712	25211489	-1	protein_coding	NM_001310157, NM_021393,	Mm.116418	58202	0.29518	1.22704	0.737411	0.90183	405.4	290.3	425.4	80.9	241.1	591.1	373.7	304.367
ENSMUSG00000013495	Tmem175	transmembrane protein 175 [Source:MGI Symbol;Acc:MGI:1919642]	5	108629770	108648782	1	protein_coding	, NM_001163531, NM_001163532, NM_028223		72392	0.866698	1.82348	NA	NA	428.3	457	50.5	474.2	1.1	38.6	311.933	171.3
ENSMUSG00000013523	Bcas1	breast carcinoma amplified sequence 1 [Source:MGI Symbol;Acc:MGI:1924210]	2	170346991	170427845	-1	protein_coding	, NM_029815, NM_001164369		76960	-1.80528	0.286125	0.315959	0.657635	0	32.1	5.4	53.4	29.4	48.3	12.5	43.7
ENSMUSG00000013539	Tango2	transport and golgi organization 2 [Source:MGI Symbol;Acc:MGI:101825]	16	18300825	18348103	-1	protein_coding	, NM_138583	Mm.265990	27883	-0.0973974	0.934718	0.914806	0.97038	371.5	292.3	768.2	1042.2	80.4	410.2	477.333	510.933
ENSMUSG00000013593	Ndufs2	NADH dehydrogenase (ubiquinone) Fe-S protein 2 [Source:MGI Symbol;Acc:MGI:2385112]	1	171234853	171251388	-1	protein_coding	, NM_153064		226646	0.104196	1.0749	0.85261	0.946358	779.6	564.5	446.9	747.6	399.6	520	597	555.733
ENSMUSG00000013622	Atraid	all-trans retinoic acid induced differentiation factor [Source:MGI Symbol;Acc:MGI:1918918]	5	31048312	31054623	1	protein_coding	, NM_212470, NM_027855	Mm.28144	381629	-0.505189	0.704568	0.489655	0.774425	1415.6	1143.1	526.4	1797.9	1565.6	1015.8	1028.37	1459.77
ENSMUSG00000013629	Cad	carbamoyl-phosphate synthetase 2, aspartate transcarbamylase, and dihydroorotase [Source:MGI Symbol;Acc:MGI:1916969]	5	31054780	31078479	1	protein_coding	NM_023525, NM_001289522, , NM_001289523	Mm.305535	69719	0.402224	1.32154	0.529865	0.798963	185.8	400.8	202	302.6	121.1	173.7	262.867	199.133
ENSMUSG00000013662	Atad1	ATPase family, AAA domain containing 1 [Source:MGI Symbol;Acc:MGI:1915229]	19	32672563	32712298	-1	protein_coding	NM_026487		67979	-0.591638	0.663589	NA	NA	520.7	736.3	903.5	558.3	2093.1	603.2	720.167	1084.87
ENSMUSG00000013663	Pten	phosphatase and tensin homolog [Source:MGI Symbol;Acc:MGI:109583]	19	32757497	32826160	1	protein_coding	NM_008960,	Mm.245395	19211	-0.928384	0.525446	0.0603442	0.273075	441.1	316.4	481.3	882	449.4	1026.6	412.933	786
ENSMUSG00000013701	Timm23	translocase of inner mitochondrial membrane 23 [Source:MGI Symbol;Acc:MGI:1858317]	14	32180162	32201898	-1	protein_coding	NM_016897,	Mm.303703	53600	-0.21188	0.863411	0.75604	0.910061	159.2	447	179.4	322	380.4	207.5	261.867	303.3
ENSMUSG00000013707	Tnfaip8l2	tumor necrosis factor, alpha-induced protein 8-like 2 [Source:MGI Symbol;Acc:MGI:1917019]	3	95139521	95142360	-1	protein_coding	NM_027206	Mm.34368	69769	0.540261	1.45424	0.663577	0.868277	946.2	488.2	78.4	409.4	237.7	393.3	504.267	346.8
ENSMUSG00000013736	Trnt1	tRNA nucleotidyl transferase, CCA-adding, 1 [Source:MGI Symbol;Acc:MGI:1917297]	6	106769120	106782474	1	protein_coding	NM_001242360, NM_027296, , NM_001242358	Mm.196332	70047	-0.600017	0.659746	0.322945	0.662589	249.8	621.8	427.6	645.7	404.1	919.3	433.067	656.367
ENSMUSG00000013787	Ehmt2	euchromatic histone lysine N-methyltransferase 2 [Source:MGI Symbol;Acc:MGI:2148922]	17	34898469	34914052	1	protein_coding	NM_001286575, NM_147151, NM_001286573, NM_145830,	Mm.35345	110147	-0.438644	0.737828	NA	NA	316.6	136.6	197.7	1.6	244.5	635.8	216.967	293.967
ENSMUSG00000013822	Elof1	ELF1 homolog, elongation factor 1 [Source:MGI Symbol;Acc:MGI:1913376]	9	22112989	22117172	-1	protein_coding	NM_170777,		66126	1.05301	2.07485	0.188199	0.518626	287.3	1556.9	1529.9	438.6	269.4	918.1	1124.7	542.033
ENSMUSG00000013833	Med16	mediator complex subunit 16 [Source:MGI Symbol;Acc:MGI:2158394]	10	79894708	79908923	-1	protein_coding	NM_001163276, NM_198107,	Mm.260089	216154	0.240108	1.18108	NA	NA	85.1	49.2	59.1	0	139.2	24.1	64.4667	54.4333
ENSMUSG00000013846	St3gal1	ST3 beta-galactoside alpha-2,3-sialyltransferase 1 [Source:MGI Symbol;Acc:MGI:98304]	15	67102875	67113992	-1	protein_coding	NM_009177		20442	-0.881761	0.542704	NA	NA	302	385.7	406.1	137.6	348.7	1528.5	364.6	671.6
ENSMUSG00000013858	Tmem259	transmembrane protein 259 [Source:MGI Symbol;Acc:MGI:2177957]	10	79974948	79984330	-1	protein_coding	, NM_001003949		216157	0.610882	1.52719	NA	NA	228.8	128.6	62.3	24.3	83.8	166.5	139.9	91.5333
ENSMUSG00000013878	Rnf170	ring finger protein 170 [Source:MGI Symbol;Acc:MGI:1924983]	8	26119368	26151790	1	protein_coding	NM_029965,	Mm.291906	77733	1.81092	3.50866	0.0430631	0.222783	97	37.2	44	34	7.9	9.7	59.4	17.2
ENSMUSG00000013974	Mcemp1	mast cell expressed membrane protein 1 [Source:MGI Symbol;Acc:MGI:1916439]	8	3665754	3669259	1	protein_coding	NM_026985	Mm.175176	69189	-7.36222	0.00607785	0.000165338	0.00348637	4.6	2	0	757.3	0	335.4	2.2	364.233
ENSMUSG00000013997	Nit1	nitrilase 1 [Source:MGI Symbol;Acc:MGI:1350916]	1	171338008	171345646	-1	protein_coding	NM_001242580, NM_012049,	Mm.270139	27045	-3.90024	0.0669748	0.00273585	0.0320715	12.8	1	62.3	941.8	174.3	19.3	25.3667	378.467
ENSMUSG00000014030	Pax5	paired box 5 [Source:MGI Symbol;Acc:MGI:97489]	4	44524757	44710487	-1	protein_coding	NM_008782,		18507	-3.35145	0.0979747	NA	NA	118	21.1	4.3	493.6	362.2	610.4	47.8	488.733
ENSMUSG00000014039	Prdm15	PR domain containing 15 [Source:MGI Symbol;Acc:MGI:1930121]	16	97791467	97851850	-1	protein_coding	, NM_144789	Mm.328741	114604	-0.371608	0.77292	0.660066	0.867155	234.3	209.9	154.7	137.6	534.3	102.5	199.633	258.133
ENSMUSG00000014074	Rnf168	ring finger protein 168 [Source:MGI Symbol;Acc:MGI:1917488]	16	32277459	32301434	1	protein_coding	, NM_027355	Mm.228263	70238	0.164197	1.12054	0.831979	0.938693	246.2	122.5	149.3	111.7	249	101.3	172.667	154
ENSMUSG00000014075	Tctex1d2	Tctex1 domain containing 2 [Source:MGI Symbol;Acc:MGI:1913311]	16	32419702	32429099	1	protein_coding	NM_025329,	Mm.302693	66061	-0.356152	0.781246	0.68563	0.880962	477.7	129.6	275	58.3	876.2	194.2	294.1	376.233
ENSMUSG00000014077	Chp1	calcineurin-like EF hand protein 1 [Source:MGI Symbol;Acc:MGI:1927185]	2	119547697	119587027	1	protein_coding	NM_019769,		56398	0.0858289	1.0613	0.926969	0.974134	298.3	579.6	132.1	364.1	31.7	556.1	336.667	317.3
ENSMUSG00000014164	Klhl3	kelch-like 3 [Source:MGI Symbol;Acc:MGI:2445185]	13	58000228	58113592	-1	protein_coding	NM_001195075,		100503085	0.395214	1.31514	0.873127	NA	59.5	5	1.1	0	31.7	18.1	21.8667	16.6
ENSMUSG00000014177	Tvp23b	trans-golgi network vesicle protein 23B [Source:MGI Symbol;Acc:MGI:1914760]	11	62879455	62916780	1	protein_coding	NM_026210,	Mm.9806	67510	-0.553994	0.681132	0.305902	0.647069	433.7	677	627.4	470.9	1156.9	922.9	579.367	850.233
ENSMUSG00000014195	Dnajc7	DnaJ heat shock protein family (Hsp40) member C7 [Source:MGI Symbol;Acc:MGI:1928373]	11	100582818	100620168	-1	protein_coding	, NM_019795	Mm.402409	56354	-2.30889	0.201816	4.59029e-05	0.0012284	205.9	379.7	215.9	1339.9	1555.4	1076.1	267.167	1323.8
ENSMUSG00000014226	Cacybp	calcyclin binding protein [Source:MGI Symbol;Acc:MGI:1270839]	1	160202367	160212875	-1	protein_coding	NM_009786,	Mm.10702	12301	-0.262799	0.833469	0.728574	0.898723	2952.9	4242.9	6935	7173.8	6605.3	3175.2	4710.27	5651.43
ENSMUSG00000014232	Cluap1	clusterin associated protein 1 [Source:MGI Symbol;Acc:MGI:1924029]	16	3908801	3941147	1	protein_coding	, NM_029738		76779	0.241727	1.18241	0.827523	0.938102	22.9	276.2	277.2	236.3	216.2	35	192.1	162.5
ENSMUSG00000014243	Zswim7	zinc finger SWIM-type containing 7 [Source:MGI Symbol;Acc:MGI:1916997]	11	62267224	62281375	-1	protein_coding	NM_027198	Mm.141150	69747	0.616804	1.53347	0.515394	0.791666	422.8	269.2	680.1	275.1	357.7	261.8	457.367	298.2
ENSMUSG00000014294	Ndufa2	NADH dehydrogenase (ubiquinone) 1 alpha subcomplex, 2 [Source:MGI Symbol;Acc:MGI:1343103]	18	36742332	36744557	-1	protein_coding	NM_010885		17991	0.420514	1.3384	0.2377	0.575149	5724.6	8114.1	8292	4587.8	5735.9	6210.5	7376.9	5511.4
ENSMUSG00000014301	Pam16	presequence translocase-asssociated motor 16 homolog (S. cerevisiae) [Source:MGI Symbol;Acc:MGI:1913699]	16	4616464	4624988	-1	protein_coding	, NM_025571		66449	0.476493	1.39136	0.505374	0.783616	918.7	611.7	1014.2	414.3	766.4	647.8	848.2	609.5
ENSMUSG00000014313	Cox6c	cytochrome c oxidase subunit VIc [Source:MGI Symbol;Acc:MGI:104614]	15	35925886	35938246	-1	protein_coding	, NM_053071		12864	0.578762	1.49357	NA	NA	12676.4	10624.3	13978.6	7364.7	7347.9	10247	12426.4	8319.87
ENSMUSG00000014349	Ube2z	ubiquitin-conjugating enzyme E2Z [Source:MGI Symbol;Acc:MGI:1343160]	11	96047432	96065388	-1	protein_coding	NM_172300	Mm.38802	268470	-1.2568	0.41847	0.0655664	0.287813	175.7	269.2	128.9	694.2	463	214.7	191.267	457.3
ENSMUSG00000014353	Tmem87b	transmembrane protein 87B [Source:MGI Symbol;Acc:MGI:1919727]	2	128818118	128854261	1	protein_coding	NM_028248,	Mm.259688	72477	-0.130856	0.913289	NA	NA	66.8	22.1	186.9	0	258.1	43.4	91.9333	100.5
ENSMUSG00000014355	Anapc1	anaphase promoting complex subunit 1 [Source:MGI Symbol;Acc:MGI:103097]	2	128610104	128687391	-1	protein_coding	NM_008569,	Mm.277408	17222	1.04903	2.06913	0.0755432	0.312107	491.4	775.5	874.5	200.7	481.1	352.3	713.8	344.7
ENSMUSG00000014361	Mertk	c-mer proto-oncogene tyrosine kinase [Source:MGI Symbol;Acc:MGI:96965]	2	128698956	128802894	1	protein_coding	NM_008587,		17289	-0.669549	0.628703	NA	NA	43	0	10.7	0	77	8.4	17.9	28.4667
ENSMUSG00000014402	Tsg101	tumor susceptibility gene 101 [Source:MGI Symbol;Acc:MGI:106581]	7	46888949	46919969	-1	protein_coding	NM_021884,	Mm.241334	22088	-0.462223	0.725867	0.474457	0.765668	428.3	516.3	780	1404.7	241.1	731.1	574.867	792.3
ENSMUSG00000014418	Hps5	HPS5, biogenesis of lysosomal organelles complex 2 subunit 2 [Source:MGI Symbol;Acc:MGI:2180307]	7	46760466	46796064	-1	protein_coding	, NM_001005248, NM_001005247, NM_001167864	Mm.379442	246694	-0.0210039	0.985547	0.984036	0.995143	58.6	44.2	240.7	50.2	19.2	278.7	114.5	116.033
ENSMUSG00000014426	Map3k4	mitogen-activated protein kinase kinase kinase 4 [Source:MGI Symbol;Acc:MGI:1346875]	17	12227621	12318660	-1	protein_coding	NM_011948	Mm.28587	26407	-1.56715	0.337474	0.19038	0.521071	59.5	84.4	95.6	27.5	459.6	222	79.8333	236.367
ENSMUSG00000014453	Blk	B lymphoid kinase [Source:MGI Symbol;Acc:MGI:88169]	14	63372836	63417037	-1	protein_coding	NM_007549,	Mm.3962	12143	-7.40903	0.00588383	NA	NA	3.7	17.1	6.4	1605.3	1678.8	1325.8	9.06667	1536.63
ENSMUSG00000014470	Rnf166	ring finger protein 166 [Source:MGI Symbol;Acc:MGI:1915968]	8	122466147	122476064	-1	protein_coding	NM_001033142,	Mm.34356	68718	0.332297	1.25902	NA	NA	354.1	318.4	260	372.2	38.5	330.5	310.833	247.067
ENSMUSG00000014496	Ankrd28	ankyrin repeat domain 28 [Source:MGI Symbol;Acc:MGI:2145661]	14	31700015	31830415	-1	protein_coding	NM_001024604	Mm.37660	105522	0.613597	1.53007	0.412616	0.726952	733.9	292.3	664	263.8	149.4	691.3	563.4	368.167
ENSMUSG00000014503	Pkd2l2	polycystic kidney disease 2-like 2 [Source:MGI Symbol;Acc:MGI:1858231]	18	34409423	34442789	1	protein_coding	NM_001163004, NM_016927		53871	-2.78832	0.144754	0.0371526	0.201389	57.6	10	2.1	343.1	22.6	118.2	23.2333	161.3
ENSMUSG00000014504	Srp19	signal recognition particle 19 [Source:MGI Symbol;Acc:MGI:1913634]	18	34330847	34336599	1	protein_coding	, NM_025527		66384	-0.153223	0.899239	0.718189	0.895802	2454.2	3352.9	2876.1	3421	3847.7	2387.4	2894.4	3218.7
ENSMUSG00000014547	Wdfy2	WD repeat and FYVE domain containing 2 [Source:MGI Symbol;Acc:MGI:2442811]	14	62837678	62961509	1	protein_coding	NM_175546,		268752	-0.980948	0.506647	0.464137	0.761038	116.2	80.4	31.2	6.5	293.2	149.6	75.9333	149.767
ENSMUSG00000014550	Rbsn	rabenosyn, RAB effector [Source:MGI Symbol;Acc:MGI:1925537]	6	92186712	92214925	-1	protein_coding	NM_030081,	Mm.290734	78287	-1.7796	0.291264	0.219502	0.554759	77.8	163.7	9.7	602	253.6	7.2	83.7333	287.6
ENSMUSG00000014551	Mrps25	mitochondrial ribosomal protein S25 [Source:MGI Symbol;Acc:MGI:1928140]	6	92169525	92184033	-1	protein_coding	NM_025578,	Mm.476867	64658	2.38443	5.22136	NA	NA	1222.5	1264.6	1221.6	200.7	141.5	367.9	1236.23	236.7
ENSMUSG00000014554	Dguok	deoxyguanosine kinase [Source:MGI Symbol;Acc:MGI:1351602]	6	83480217	83506969	-1	protein_coding	NM_013764, NM_001162521,		27369	-1.18195	0.440756	0.035205	0.194392	672.6	962.3	427.6	1662	1367.5	1650.3	687.5	1559.93
ENSMUSG00000014592	Camta1	calmodulin binding transcription activator 1 [Source:MGI Symbol;Acc:MGI:2140230]	4	150917322	151861876	-1	protein_coding	, NM_001081557, NM_001195565	Mm.318846	100072	1.28197	2.43171	0.0163156	0.116984	1802.7	1248.6	1601.9	393.2	872.8	646.6	1551.07	637.533
ENSMUSG00000014599	Csf1	colony stimulating factor 1 (macrophage) [Source:MGI Symbol;Acc:MGI:1339753]	3	107741048	107760469	-1	protein_coding	NM_001113529, NM_007778, , NM_001113530	Mm.795	12977	-2.28306	0.205461	NA	NA	162	273.2	131.1	525.9	1607.4	622.5	188.767	918.6
ENSMUSG00000014601	Strip1	striatin interacting protein 1 [Source:MGI Symbol;Acc:MGI:2443884]	3	107612532	107631694	-1	protein_coding	, NM_153563	Mm.278643	229707	-0.0233497	0.983946	NA	NA	421.8	185.8	116	64.7	352.1	318.5	241.2	245.1
ENSMUSG00000014606	Slc25a11	solute carrier family 25 (mitochondrial carrier oxoglutarate carrier), member 11 [Source:MGI Symbol;Acc:MGI:1915113]	11	70644196	70647479	-1	protein_coding	NM_024211,	Mm.296082	67863	1.2281	2.34258	0.0583952	0.268036	628.6	1323.9	523.2	231.4	555.8	269	825.233	352.067
ENSMUSG00000014633	Cmc2	COX assembly mitochondrial protein 2 [Source:MGI Symbol;Acc:MGI:1913781]	8	116888685	116921455	-1	protein_coding	, NM_026844	Mm.4011	66531	1.40044	2.63982	NA	NA	1067	1434.4	1629.8	66.3	1150.1	347.4	1377.07	521.267
ENSMUSG00000014668	Chfr	checkpoint with forkhead and ring finger domains [Source:MGI Symbol;Acc:MGI:2444898]	5	110135842	110171972	1	protein_coding	, NM_001289579, NM_001289577, NM_001289578, NM_172717, NM_001289580	Mm.30264	231600	-0.00981751	0.993218	0.991223	0.996323	327.6	558.5	299.7	19.4	791.3	382.4	395.267	397.7
ENSMUSG00000014725	Adam28	a disintegrin and metallopeptidase domain 28 [Source:MGI Symbol;Acc:MGI:105988]	14	68606027	68655842	-1	protein_coding	NM_001048175, NM_010082, NM_183366,	Mm.117450	13522	4.31771	19.9416	0.0637023	0.28209	0	139.6	40.8	8.1	1.1	0	60.1333	3.06667
ENSMUSG00000014748	Tex261	testis expressed gene 261 [Source:MGI Symbol;Acc:MGI:1096575]	6	83768885	83775813	-1	protein_coding	NM_009357,	Mm.391476	21766	-0.608299	0.65597	0.467092	0.76147	334	443	464.1	1373.9	67.9	451.2	413.7	631
ENSMUSG00000014763	Fam120b	family with sequence similarity 120, member B [Source:MGI Symbol;Acc:MGI:1914794]	17	15396246	15433580	1	protein_coding	NM_024203		67544	-1.36319	0.388722	0.210906	0.546486	118	77.3	82.7	9.7	502.6	202.7	92.6667	238.333
ENSMUSG00000014767	Tbp	TATA box binding protein [Source:MGI Symbol;Acc:MGI:101838]	17	15499888	15528379	1	protein_coding	, NM_013684	Mm.244820	21374	0.838389	1.78805	NA	NA	798.9	669	547.9	171.5	90.6	865	671.933	375.7
ENSMUSG00000014769	Psmb1	proteasome (prosome, macropain) subunit, beta type 1 [Source:MGI Symbol;Acc:MGI:104884]	17	15475721	15498276	-1	protein_coding	NM_011185		19170	-0.0995378	0.933332	NA	NA	6408.2	9320.5	9243.8	9478.2	8644	8634.1	8324.17	8918.77
ENSMUSG00000014778	Fhod1	formin homology 2 domain containing 1 [Source:MGI Symbol;Acc:MGI:2679008]	8	105329163	105347953	-1	protein_coding	, NM_177699		234686	-0.130244	0.913677	NA	NA	303.8	497.2	195.5	98.7	72.4	919.3	332.167	363.467
ENSMUSG00000014850	Msh3	mutS homolog 3 [Source:MGI Symbol;Acc:MGI:109519]	13	92211872	92355003	-1	protein_coding	NM_010829, , NM_001311120	Mm.343101	17686	-0.628474	0.64686	NA	NA	85.1	95.4	141.8	72.8	398.5	26.5	107.433	165.933
ENSMUSG00000014856	Tmem208	transmembrane protein 208 [Source:MGI Symbol;Acc:MGI:1913570]	8	105326354	105335219	1	protein_coding	NM_025486,		66320	0.245046	1.18513	0.686236	0.881178	1488.8	2834.6	2330.3	1456.4	1574.6	2582.9	2217.9	1871.3
ENSMUSG00000014859	E2f4	E2F transcription factor 4 [Source:MGI Symbol;Acc:MGI:103012]	8	105297663	105305370	1	protein_coding	NM_148952,	Mm.34554	104394	0.481265	1.39597	0.371111	0.700924	298.3	263.2	268.6	168.3	236.6	189.4	276.7	198.1
ENSMUSG00000014867	Surf4	surfeit gene 4 [Source:MGI Symbol;Acc:MGI:98445]	2	26920040	26933928	-1	protein_coding	NM_011512,	Mm.300594	20932	0.715776	1.64237	0.297583	0.637252	616.8	746.3	671.5	388.4	240	610.4	678.2	412.933
ENSMUSG00000014873	Surf2	surfeit gene 2 [Source:MGI Symbol;Acc:MGI:98444]	2	26916367	26920183	1	protein_coding	NM_013678,	Mm.389260	20931	-0.447348	0.73339	0.706016	0.8897	79.6	114.5	142.9	278.3	139.2	42.2	112.333	153.233
ENSMUSG00000014905	Dnajb9	DnaJ heat shock protein family (Hsp40) member B9 [Source:MGI Symbol;Acc:MGI:1351618]	12	44205559	44210326	-1	protein_coding	NM_013760,		27362	-1.90992	0.266107	0.000499033	0.00857081	550	345.5	276.1	2296.3	864.9	1243.8	390.533	1468.33
ENSMUSG00000014907	Naf1	nuclear assembly factor 1 ribonucleoprotein [Source:MGI Symbol;Acc:MGI:2682306]	8	66860217	66890564	1	protein_coding	NM_001163564,	Mm.334561	234344	0.786899	1.72536	0.461002	0.760418	325.8	404.8	398.6	513	2.3	139.9	376.4	218.4
ENSMUSG00000014932	Yes1	YES proto-oncogene 1, Src family tyrosine kinase [Source:MGI Symbol;Acc:MGI:99147]	5	32611171	32687057	1	protein_coding	NM_001205132, NM_009535, , NM_001205133		22612	-1.5497	0.34158	0.487606	0.773408	0	6	8.6	17.8	24.9	0	4.86667	14.2333
ENSMUSG00000014956	Ppp1cb	protein phosphatase 1, catalytic subunit, beta isoform [Source:MGI Symbol;Acc:MGI:104871]	5	32458843	32517433	1	protein_coding	NM_172707,		19046	0.580383	1.49525	0.25259	0.593874	3606.3	2646.8	3504.6	2116.7	2723.6	1685.3	3252.57	2175.2
ENSMUSG00000014959	Gorasp2	golgi reassembly stacking protein 2 [Source:MGI Symbol;Acc:MGI:2135962]	2	70661576	70712636	1	protein_coding	, NM_027352	Mm.271950	70231	0.474196	1.38914	0.369115	0.700294	894.9	644.9	1258.1	441.8	1018.8	552.5	932.633	671.033
ENSMUSG00000014980	Tsen15	tRNA splicing endonuclease subunit 15 [Source:MGI Symbol;Acc:MGI:1913887]	1	152370735	152386688	-1	protein_coding	NM_025677,		66637	-0.0842188	0.943295	NA	NA	189.4	235	220.2	286.4	289.8	107.4	214.867	227.867
ENSMUSG00000015002	Efr3a	EFR3 homolog A [Source:MGI Symbol;Acc:MGI:1923990]	15	65787034	65873816	1	protein_coding	, NM_133766	Mm.260647, Mm.489197	76740	-0.317987	0.802188	NA	NA	1191.4	632.8	993.8	1461.3	714.3	1337.9	939.333	1171.17
ENSMUSG00000015013	Trappc2l	trafficking protein particle complex 2-like [Source:MGI Symbol;Acc:MGI:1916295]	8	122611640	122616660	1	protein_coding	, NM_021502	Mm.38746	59005	-0.63981	0.641798	NA	NA	1559.3	1375.1	893.9	1492	3075.7	1397	1276.1	1988.23
ENSMUSG00000015016	Acsf3	acyl-CoA synthetase family member 3 [Source:MGI Symbol;Acc:MGI:2182591]	8	122775486	122817880	1	protein_coding	, NM_144932	Mm.334875	257633	1.59747	3.02612	0.295368	0.635907	81.4	143.6	45.1	0	21.5	67.6	90.0333	29.7
ENSMUSG00000015023	Ddx19a	DEAD (Asp-Glu-Ala-Asp) box polypeptide 19a [Source:MGI Symbol;Acc:MGI:99526]	8	110974996	110997800	-1	protein_coding	NM_007916,	Mm.287901	13680	0.592887	1.50826	0.401949	0.720634	313	202.9	163.3	114.9	92.8	242.5	226.4	150.067
ENSMUSG00000015053	Gata2	GATA binding protein 2 [Source:MGI Symbol;Acc:MGI:95662]	6	88193891	88207032	1	protein_coding	, NM_008090	Mm.491156	14461	0.695045	1.61894	NA	NA	2168.7	2166.6	1492.3	954.8	1648.2	996.5	1942.53	1199.83
ENSMUSG00000015087	Rabl6	RAB, member RAS oncogene family-like 6 [Source:MGI Symbol;Acc:MGI:2442633]	2	25583018	25608521	-1	protein_coding	NM_001024616,	Mm.29600	227624	0.171631	1.12633	NA	NA	99.7	182.8	228.8	6.5	41.9	405.3	170.433	151.233
ENSMUSG00000015092	Edf1	endothelial differentiation-related factor 1 [Source:MGI Symbol;Acc:MGI:1891227]	2	25557847	25562082	1	protein_coding	NM_021519,		59022	-0.260748	0.834655	0.687189	0.881422	2155.9	3619.1	2341	2864.3	3510.4	3348.9	2705.33	3241.2
ENSMUSG00000015095	Fbxw5	F-box and WD-40 domain protein 5 [Source:MGI Symbol;Acc:MGI:1354731]	2	25500750	25505471	1	protein_coding	NM_013908,	Mm.29170	30839	-0.0802114	0.945919	0.896335	0.963564	175.7	382.7	182.6	333.4	175.5	275.1	247	261.333
ENSMUSG00000015120	Ube2i	ubiquitin-conjugating enzyme E2I [Source:MGI Symbol;Acc:MGI:107365]	17	25261916	25274622	-1	protein_coding	NM_011665, , NM_001177609, NM_001177610		22196	-0.568807	0.674174	0.577872	0.824646	539	724.2	387.8	375.4	1091.3	982	550.333	816.233
ENSMUSG00000015126	Tsr3	TSR3 20S rRNA accumulation [Source:MGI Symbol;Acc:MGI:1915577]	17	25240170	25242798	1	protein_coding	NM_026676, NM_001163718		68327	-0.968695	0.510968	NA	NA	72.3	2	95.6	331.7	1.1	0	56.6333	110.933
ENSMUSG00000015133	Lrrk1	leucine-rich repeat kinase 1 [Source:MGI Symbol;Acc:MGI:2142227]	7	66226912	66388350	-1	protein_coding	, NM_146191	Mm.33284	233328	-1.80289	0.2866	0.0355846	0.195122	41.2	85.4	175.1	98.7	447.1	505.5	100.567	350.433
ENSMUSG00000015143	Actn1	actinin, alpha 1 [Source:MGI Symbol;Acc:MGI:2137706]	12	80167547	80260371	-1	protein_coding	NM_134156,	Mm.253564	109711	1.11044	2.15912	0.148764	0.459248	851	283.3	304	97.1	306.8	261.8	479.433	221.9
ENSMUSG00000015149	Sirt2	sirtuin 2 [Source:MGI Symbol;Acc:MGI:1927664]	7	28766735	28788661	1	protein_coding	NM_001122765, NM_022432, NM_001122766,	Mm.272443	64383	0.159894	1.1172	0.810506	0.931862	275.4	488.2	236.4	385.1	182.3	328.1	333.333	298.5
ENSMUSG00000015165	Hnrnpl	heterogeneous nuclear ribonucleoprotein L [Source:MGI Symbol;Acc:MGI:104816]	7	28808541	28822266	1	protein_coding	, NM_177301	Mm.9043	15388	0.319166	1.24761	NA	NA	427.3	357.6	383.5	153.7	578.5	203.9	389.467	312.033
ENSMUSG00000015176	Nolc1	nucleolar and coiled-body phosphoprotein 1 [Source:MGI Symbol;Acc:MGI:1918019]	19	46075863	46085530	1	protein_coding	, NM_053086, NM_001039351, NM_001039353, NM_001039352		70769	-0.809836	0.570447	0.463052	0.760628	297.4	132.6	283.6	551.8	4.5	694.9	237.867	417.067
ENSMUSG00000015189	Casd1	CAS1 domain containing 1 [Source:MGI Symbol;Acc:MGI:2384865]	6	4600839	4643355	1	protein_coding	NM_145398,	Mm.270703	213819	1.95209	3.86934	0.0046435	0.0487658	1056.9	613.7	852	71.2	187.9	392.1	840.867	217.067
ENSMUSG00000015214	Mtmr1	myotubularin related protein 1 [Source:MGI Symbol;Acc:MGI:1858271]	X	71364760	71419196	1	protein_coding	, NM_001313707, NM_001313706, NM_001313703, NM_016985, NM_001313702, NM_001313704	Mm.219672	53332	0.20984	1.15656	0.81168	0.93221	215	152.7	55.9	76.1	251.3	38.6	141.2	122
ENSMUSG00000015217	Hmgb3	high mobility group box 3 [Source:MGI Symbol;Acc:MGI:1098219]	X	71555918	71560676	1	protein_coding	NM_001293624, NM_001293625, , NM_001293623, NM_008253	Mm.336087	15354	3.79632	13.8934	NA	NA	959	1197.3	920.7	63.1	50.9	107.4	1025.67	73.8
ENSMUSG00000015243	Abca1	ATP-binding cassette, sub-family A (ABC1), member 1 [Source:MGI Symbol;Acc:MGI:99607]	4	53030787	53159895	-1	protein_coding	NM_013454,	Mm.277376	11303	-2.62921	0.161632	0.0277002	0.165817	10.1	7	102.1	322	341.9	72.4	39.7333	245.433
ENSMUSG00000015247	Nipsnap3b	nipsnap homolog 3B [Source:MGI Symbol;Acc:MGI:1913786]	4	53011880	53022060	1	protein_coding	NM_025623,	Mm.38244	66536	0.831771	1.77987	0.380217	0.70884	1498.9	1288.7	576.9	1204	671.3	15.7	1121.5	630.333
ENSMUSG00000015289	Lage3	L antigen family, member 3 [Source:MGI Symbol;Acc:MGI:1913442]	X	74351276	74353618	-1	protein_coding	, NM_025410	Mm.21705	66192	1.29652	2.45636	0.0864158	0.337277	1196	1049.7	1350.5	273.5	302.2	887.9	1198.73	487.867
ENSMUSG00000015290	Ubl4a	ubiquitin-like 4A [Source:MGI Symbol;Acc:MGI:95049]	X	74365718	74373218	-1	protein_coding	NM_145405, , NM_001278271, NM_001278272	Mm.3979	27643, 100169864	0.324453	1.25219	0.617135	0.843621	1974.7	2361.5	1506.3	1695.9	1286	1684.1	1947.5	1555.33
ENSMUSG00000015291	Gdi1	guanosine diphosphate (GDP) dissociation inhibitor 1 [Source:MGI Symbol;Acc:MGI:99846]	X	74304998	74311862	1	protein_coding	NM_010273,	Mm.205830	14567	-0.411682	0.751746	NA	NA	415.4	318.4	514.6	679.7	377	604.4	416.133	553.7
ENSMUSG00000015305	Sash1	SAM and SH3 domain containing 1 [Source:MGI Symbol;Acc:MGI:1917347]	10	8722219	8886070	-1	protein_coding	NM_175155,	Mm.338275	70097	-4.52969	0.043294	NA	NA	17.4	0	5.4	0	508.3	18.1	7.6	175.467
ENSMUSG00000015312	Gadd45b	growth arrest and DNA-damage-inducible 45 beta [Source:MGI Symbol;Acc:MGI:107776]	10	80930073	80932204	1	protein_coding	NM_008655,	Mm.1360	17873	-2.10905	0.2318	0.0354274	0.194392	36.6	123.6	8.6	252.4	103	372.8	56.2667	242.733
ENSMUSG00000015314	Slamf6	SLAM family member 6 [Source:MGI Symbol;Acc:MGI:1353620]	1	171917515	171953170	1	protein_coding	, NM_030710		30925	-5.96854	0.0159694	NA	NA	34.8	25.1	19.3	2029.3	1505.6	1432	26.4	1655.63
ENSMUSG00000015316	Slamf1	signaling lymphocytic activation molecule family member 1 [Source:MGI Symbol;Acc:MGI:1351314]	1	171767127	171801184	1	protein_coding	NM_013730,	Mm.103648	27218	2.55938	5.89453	0.0037035	0.0407849	195.8	331.5	196.6	48.5	62.3	12.1	241.3	40.9667
ENSMUSG00000015335	Zdhhc12	zinc finger, DHHC domain containing 12 [Source:MGI Symbol;Acc:MGI:1913470]	2	30090944	30093648	-1	protein_coding	, NM_001037762, NM_025428	Mm.22538	66220	3.99548	15.95	0.0079374	0.0724074	60.4	179.8	356.7	19.4	18.1	0	198.967	12.5
ENSMUSG00000015337	Endog	endonuclease G [Source:MGI Symbol;Acc:MGI:1261433]	2	30171493	30174069	1	protein_coding	NM_007931	Mm.474473	13804	-0.254908	0.838041	0.896243	0.963564	26.5	99.4	178.3	0	57.7	305.2	101.4	120.967
ENSMUSG00000015340	Cybb	cytochrome b-245, beta polypeptide [Source:MGI Symbol;Acc:MGI:88574]	X	9435252	9487771	-1	protein_coding	NM_007807,	Mm.200362	13058	-3.29102	0.102166	0.000196066	0.00390919	70.5	396.8	427.6	1650.6	3943.9	3161.9	298.3	2918.8
ENSMUSG00000015341	Golga7	golgi autoantigen, golgin subfamily a, 7 [Source:MGI Symbol;Acc:MGI:1931029]	8	23241346	23257074	-1	protein_coding	NM_001042484, NM_020585,		57437	-0.79877	0.574839	0.441206	0.745265	235.2	263.2	278.3	148.9	438.1	763.6	258.9	450.2
ENSMUSG00000015342	Xk	X-linked Kx blood group [Source:MGI Symbol;Acc:MGI:103569]	X	9272756	9313250	1	protein_coding	NM_023500	Mm.56468	22439	-0.441551	0.736342	NA	NA	14.6	153.7	97.8	3.2	357.7	0	88.7	120.3
ENSMUSG00000015355	Cd48	CD48 antigen [Source:MGI Symbol;Acc:MGI:88339]	1	171682009	171705258	1	protein_coding	, NM_007649	Mm.1738	12506	-1.38526	0.38282	0.115829	0.397022	1713.9	3849.1	2622.5	9167.5	7524.4	4690.4	2728.5	7127.43
ENSMUSG00000015357	Clpx	caseinolytic mitochondrial matrix peptidase chaperone subunit [Source:MGI Symbol;Acc:MGI:1346017]	9	65294260	65330658	1	protein_coding	NM_011802, , NM_001044389		270166	0.232243	1.17466	NA	NA	145.5	648.9	165.5	208.8	458.5	149.6	319.967	272.3
ENSMUSG00000015363	Trabd	TraB domain containing [Source:MGI Symbol;Acc:MGI:1915226]	15	89075124	89087077	1	protein_coding	, NM_026485	Mm.284710	67976	1.16346	2.23994	NA	NA	57.6	331.5	280.4	30.7	56.6	211.1	223.167	99.4667
ENSMUSG00000015396	Cd83	CD83 antigen [Source:MGI Symbol;Acc:MGI:1328316]	13	43784775	43803132	1	protein_coding	NM_009856, NM_001289915,		12522	-3.93879	0.0652086	0.000190362	0.00383341	162	63.3	1.1	283.2	759.6	2430.9	75.4667	1157.9
ENSMUSG00000015461	Atf6b	activating transcription factor 6 beta [Source:MGI Symbol;Acc:MGI:105121]	17	34647146	34655074	1	protein_coding	NM_017406,	Mm.4068	12915	-0.376121	0.770507	NA	NA	180.3	110.5	169.7	181.2	310.2	106.2	153.5	199.2
ENSMUSG00000015468	Notch4	notch 4 [Source:MGI Symbol;Acc:MGI:107471]	17	34564268	34588503	1	protein_coding	NM_010929,	Mm.173813	18132	0.0715278	1.05083	0.970271	0.991375	291	21.1	1.1	267	0	31.4	104.4	99.4667
ENSMUSG00000015474	Ppt2	palmitoyl-protein thioesterase 2 [Source:MGI Symbol;Acc:MGI:1860075]	17	34616662	34628510	-1	protein_coding	NM_001302396, NM_001302395, NM_019441, NM_001302393, , NM_001302394	Mm.373627	54397	-0.290419	0.817665	0.841991	0.941642	179.4	2	137.5	53.4	1.1	335.4	106.3	129.967
ENSMUSG00000015478	Rnf5	ring finger protein 5 [Source:MGI Symbol;Acc:MGI:1860076]	17	34601091	34603690	-1	protein_coding	NM_019403,		54197	1.94282	3.84456	NA	NA	98.8	122.5	283.6	37.2	92.8	1.2	168.3	43.7333
ENSMUSG00000015488	Cacfd1	calcium channel flower domain containing 1 [Source:MGI Symbol;Acc:MGI:1924317]	2	27009926	27021089	1	protein_coding	NM_001243239, NM_001243240, NM_029862,		381356	0.881918	1.84282	NA	NA	105.2	155.7	122.5	118.1	1.1	89.3	127.8	69.5
ENSMUSG00000015501	Hivep2	human immunodeficiency virus type I enhancer binding protein 2 [Source:MGI Symbol;Acc:MGI:1338076]	10	13966075	14151374	1	protein_coding	, NM_010437	Mm.42157	15273	-1.61799	0.325788	NA	NA	29.3	237.1	11.8	335	272.8	246.1	92.7333	284.633
ENSMUSG00000015522	Arnt	aryl hydrocarbon receptor nuclear translocator [Source:MGI Symbol;Acc:MGI:88071]	3	95434388	95497240	1	protein_coding	, NM_001037737, NM_009709		11863	-1.41443	0.375157	0.187032	0.516471	15.6	72.3	34.4	174.8	65.7	85.7	40.7667	108.733
ENSMUSG00000015533	Itga2	integrin alpha 2 [Source:MGI Symbol;Acc:MGI:96600]	13	114833081	114932100	-1	protein_coding	NM_008396,		16398	0.460166	1.3757	0.672566	0.873659	752.2	911.1	37.6	433.7	396.2	406.6	566.967	412.167
ENSMUSG00000015536	Mocs2	molybdenum cofactor synthesis 2 [Source:MGI Symbol;Acc:MGI:1336894]	13	114818236	114832275	1	protein_coding	NM_013826, , NM_001113374, NM_001113375		17434	-0.878971	0.543755	0.171488	0.494031	371.5	702.1	635	1317.3	1492	333	569.533	1047.43
ENSMUSG00000015542	Nat9	N-acetyltransferase 9 (GCN5-related, putative) [Source:MGI Symbol;Acc:MGI:1913426]	11	115182832	115187859	-1	protein_coding	, NM_025400		66176	-0.175169	0.885664	0.890292	0.961714	316.6	322.4	9.7	296.1	2.3	434.3	216.233	244.233
ENSMUSG00000015575	Atp6v0e	ATPase, H+ transporting, lysosomal V0 subunit E [Source:MGI Symbol;Acc:MGI:1328318]	17	26676396	26699644	1	protein_coding	NM_025272,		11974	-0.423879	0.745418	NA	NA	6842.9	10448.5	8501.5	11928.2	13356.5	9316.9	8597.63	11533.9
ENSMUSG00000015597	Zfp318	zinc finger protein 318 [Source:MGI Symbol;Acc:MGI:1889348]	17	46383731	46420920	1	protein_coding	NM_207671, NM_021346,	Mm.439916	57908	0.229772	1.17265	NA	NA	667.1	99.4	54.8	118.1	172.1	410.2	273.767	233.467
ENSMUSG00000015599	Ttbk1	tau tubulin kinase 1 [Source:MGI Symbol;Acc:MGI:2147036]	17	46442448	46487675	-1	protein_coding	NM_001162864,	Mm.297613	106763	2.07511	4.21376	0.196022	0.528821	86	4	53.7	1.6	3.4	29	47.9	11.3333
ENSMUSG00000015605	Srf	serum response factor [Source:MGI Symbol;Acc:MGI:106658]	17	46546839	46556162	-1	protein_coding	NM_020493	Mm.45044	20807	-0.388395	0.763979	0.744201	0.905093	15.6	57.3	51.6	135.9	4.5	22.9	41.5	54.4333
ENSMUSG00000015647	Lama5	laminin, alpha 5 [Source:MGI Symbol;Acc:MGI:105382]	2	180176373	180225859	-1	protein_coding	, NM_001081171	Mm.4339	16776	-1.7688	0.293454	NA	NA	172	4	44	8.1	734.7	7.2	73.3333	250
ENSMUSG00000015656	Hspa8	heat shock protein 8 [Source:MGI Symbol;Acc:MGI:105384]	9	40800984	40810087	1	protein_coding	NM_031165,		15481	-0.0310541	0.978705	0.943277	0.980749	4612.8	5084.6	7769.8	5888.9	4710.3	7248	5822.4	5949.07
ENSMUSG00000015668	Pdzd11	PDZ domain containing 11 [Source:MGI Symbol;Acc:MGI:1919871]	X	100622883	100626568	-1	protein_coding	, NM_028303		72621	0.124167	1.08988	0.855377	0.946882	265.4	416.9	502.8	208.8	409.8	468.1	395.033	362.233
ENSMUSG00000015671	Psma2	proteasome (prosome, macropain) subunit, alpha type 2 [Source:MGI Symbol;Acc:MGI:104885]	13	14613240	14674236	1	protein_coding	NM_008944,		19166	0.0973111	1.06978	0.877666	0.957301	5754.8	7246.3	8318.8	7829.2	6992.4	5107.8	7106.63	6643.13
ENSMUSG00000015672	Mrpl32	mitochondrial ribosomal protein L32 [Source:MGI Symbol;Acc:MGI:2137226]	13	14608184	14613165	-1	protein_coding	, NM_029271	Mm.36511	NA	0.127381	1.09231	0.819687	0.934283	1435.7	1782.9	2329.2	2060.1	1362.9	1656.4	1849.27	1693.13
ENSMUSG00000015697	Setdb1	SET domain, bifurcated 1 [Source:MGI Symbol;Acc:MGI:1934229]	3	95323525	95357202	-1	protein_coding	, NM_001163641, NM_001163642, NM_018877	Mm.490259	84505	-1.10005	0.4665	0.293028	0.633989	5.5	84.4	206.3	102	292.1	240.1	98.7333	211.4
ENSMUSG00000015702	Anxa9	annexin A9 [Source:MGI Symbol;Acc:MGI:1923711]	3	95296096	95307176	-1	protein_coding	NM_001085383, NM_023628,	Mm.218844	71790	-0.4997	0.707254	0.756633	0.910061	51.2	18.1	16.1	0	73.6	47	28.4667	40.2
ENSMUSG00000015711	Prune1	prune exopolyphosphatase [Source:MGI Symbol;Acc:MGI:1925152]	3	95253674	95282076	-1	protein_coding	NM_173347,	Mm.14155	229589	-0.47677	0.718584	0.689624	0.882996	26.5	42.2	134.3	11.3	177.7	92.9	67.6667	93.9667
ENSMUSG00000015714	Cers2	ceramide synthase 2 [Source:MGI Symbol;Acc:MGI:1924143]	3	95314791	95323599	1	protein_coding	, NM_029789, NM_001320492	Mm.181009	76893	-0.796991	0.575548	0.241691	0.580101	749.4	881.9	945.4	1799.5	333.9	2344	858.9	1492.47
ENSMUSG00000015733	Capza2	capping protein (actin filament) muscle Z-line, alpha 2 [Source:MGI Symbol;Acc:MGI:106222]	6	17636234	17666972	1	protein_coding	, NM_007604	Mm.392504	12343	0.218348	1.1634	0.745954	0.905464	4288.9	4245.9	4860.4	6188.3	1960.6	3365.8	4465.07	3838.23
ENSMUSG00000015745	Plekho1	pleckstrin homology domain containing, family O member 1 [Source:MGI Symbol;Acc:MGI:1914470]	3	95988429	95996001	-1	protein_coding	NM_023320,		67220	-2.863	0.137452	0.00999054	0.0841776	100.7	41.2	4.3	123	253.6	687.6	48.7333	354.733
ENSMUSG00000015747	Vps45	vacuolar protein sorting 45 [Source:MGI Symbol;Acc:MGI:891965]	3	95999832	96058466	-1	protein_coding	NM_013841,	Mm.263185	22365	2.58907	6.01711	NA	NA	410.9	187.8	140.7	8.1	0	114.6	246.467	40.9
ENSMUSG00000015748	Prpf3	pre-mRNA processing factor 3 [Source:MGI Symbol;Acc:MGI:1918017]	3	95830124	95855885	-1	protein_coding	NM_001316751, , NM_027541	Mm.279872	70767	-1.33349	0.396806	0.135336	0.434766	76	17.1	225.6	262.2	424.5	115.8	106.233	267.5
ENSMUSG00000015749	Anp32e	acidic (leucine-rich) nuclear phosphoprotein 32 family, member E [Source:MGI Symbol;Acc:MGI:1913721]	3	95929246	95947390	1	protein_coding	NM_001253757, NM_023210, , NM_001253758	Mm.218657	66471	1.04573	2.06442	NA	NA	1187.8	1542.9	2333.5	566.4	559.2	1327	1688.07	817.533
ENSMUSG00000015755	Tab2	TGF-beta activated kinase 1/MAP3K7 binding protein 2 [Source:MGI Symbol;Acc:MGI:1915902]	10	7905653	7956230	-1	protein_coding	, NM_138667	Mm.193041	68652	-0.0755566	0.948976	0.896983	0.963874	942.5	554.5	855.2	636	860.3	982	784.067	826.1
ENSMUSG00000015757	Ppil4	peptidylprolyl isomerase (cyclophilin)-like 4 [Source:MGI Symbol;Acc:MGI:1914668]	10	7792891	7823135	1	protein_coding	NM_026141,	Mm.38927	67418	-1.13828	0.454301	0.118448	0.402914	593.9	440	240.7	582.6	1350.5	872.2	424.867	935.1
ENSMUSG00000015759	Cnih1	cornichon family AMPA receptor auxiliary protein 1 [Source:MGI Symbol;Acc:MGI:1277202]	14	46775582	46788411	-1	protein_coding	NM_009919,	Mm.3261	12793	0.677266	1.59911	0.17698	0.501091	751.3	1300.8	1697.5	856.1	899.9	588.7	1249.87	781.567
ENSMUSG00000015766	Eps8	epidermal growth factor receptor pathway substrate 8 [Source:MGI Symbol;Acc:MGI:104684]	6	137477245	137654876	-1	protein_coding	NM_007945, NM_001271589, NM_001271595, NM_001271587, NM_001271588,	Mm.235346, Mm.488641, Mm.491717	13860	-2.66568	0.157597	NA	NA	58.6	8	0	37.2	369	16.9	22.2	141.033
ENSMUSG00000015776	Med22	mediator complex subunit 22 [Source:MGI Symbol;Acc:MGI:98446]	2	26905262	26910677	-1	protein_coding	NM_011513, NM_001033908,	Mm.397932	20933	0.584826	1.49986	NA	NA	59.5	292.3	280.4	0	34	387.2	210.733	140.4
ENSMUSG00000015790	Surf1	surfeit gene 1 [Source:MGI Symbol;Acc:MGI:98443]	2	26913381	26916530	-1	protein_coding	, NM_001271724, NM_013677		20930	0.369758	1.29214	0.678354	0.877915	571	623.8	111.7	637.6	270.5	103.7	435.5	337.267
ENSMUSG00000015804	Med28	mediator complex subunit 28 [Source:MGI Symbol;Acc:MGI:1914249]	5	45520229	45529276	1	protein_coding	NM_025895,	Mm.283045	66999	-0.949639	0.517762	NA	NA	1981.1	2779.4	3003.9	3947	5225.3	5823.2	2588.13	4998.5
ENSMUSG00000015806	Qdpr	quinoid dihydropteridine reductase [Source:MGI Symbol;Acc:MGI:97836]	5	45434021	45450236	-1	protein_coding	, NM_024236	Mm.30204	110391	1.44844	2.72913	NA	NA	1350.6	1169.2	872.4	993.6	97.4	153.2	1130.73	414.733
ENSMUSG00000015837	Sqstm1	sequestosome 1 [Source:MGI Symbol;Acc:MGI:107931]	11	50199366	50210827	-1	protein_coding	NM_001290769, NM_011018,		18412	-1.45859	0.363847	NA	NA	320.3	262.2	160.1	517.8	339.6	1183.5	247.533	680.3
ENSMUSG00000015839	Nfe2l2	nuclear factor, erythroid derived 2, like 2 [Source:MGI Symbol;Acc:MGI:108420]	2	75675513	75704641	-1	protein_coding	NM_010902,	Mm.1025	18024	0.80079	1.74205	0.195688	0.528816	1056	932.2	780	262.2	953.1	372.8	922.733	529.367
ENSMUSG00000015854	Cd5l	CD5 antigen-like [Source:MGI Symbol;Acc:MGI:1334419]	3	87357881	87371073	1	protein_coding	NM_009690	Mm.6676	11801	-1.3539	0.391232	NA	NA	26.5	28.1	0	14.6	115.5	9.7	18.2	46.6
ENSMUSG00000015869	Prpsap1	phosphoribosyl pyrophosphate synthetase-associated protein 1 [Source:MGI Symbol;Acc:MGI:1915013]	11	116470845	116494202	-1	protein_coding	, NM_026364	Mm.25125	67763	-1.37528	0.385478	0.0663561	0.290144	258	312.4	215.9	1170	774.3	96.5	262.1	680.267
ENSMUSG00000015880	Ncapg	non-SMC condensin I complex, subunit G [Source:MGI Symbol;Acc:MGI:1930197]	5	45669919	45700546	1	protein_coding	NM_019438,	Mm.32012	54392	0.936099	1.91335	0.466316	0.761343	181.2	167.7	337.4	0	54.3	304	228.767	119.433
ENSMUSG00000015882	Lcorl	ligand dependent nuclear receptor corepressor-like [Source:MGI Symbol;Acc:MGI:2651932]	5	45697181	45857615	-1	protein_coding	NM_178142, , NM_172153, NM_001163073	Mm.71498, Mm.451765	209707	-1.11385	0.462059	NA	NA	354.1	245.1	92.4	1.6	767.5	727.4	230.533	498.833
ENSMUSG00000015889	Lta4h	leukotriene A4 hydrolase [Source:MGI Symbol;Acc:MGI:96836]	10	93453411	93484875	1	protein_coding	NM_001313897, NM_008517,		16993	-0.00642155	0.995559	0.992756	0.996323	486.8	553.5	341.6	357.6	773.2	257	460.633	462.6
ENSMUSG00000015932	Dstn	destrin [Source:MGI Symbol;Acc:MGI:1929270]	2	143915320	143943324	1	protein_coding	NM_019771	Mm.28919	56431	2.07031	4.19977	NA	NA	633.2	689.1	316.9	369	10.2	12.1	546.4	130.433
ENSMUSG00000015937	H2afy	H2A histone family, member Y [Source:MGI Symbol;Acc:MGI:1349392]	13	56073619	56136361	-1	protein_coding	NM_001159513, NM_012015, NM_001159514, NM_001159515,	Mm.283802	26914	0.963168	1.94959	0.120757	0.407157	1686.5	1696.6	2009.1	820.5	506	1439.2	1797.4	921.9
ENSMUSG00000015942	Gtf2ird2	GTF2I repeat domain containing 2 [Source:MGI Symbol;Acc:MGI:2149780]	5	134184019	134224355	1	protein_coding	, NM_053266	Mm.218744	114674	-0.166962	0.890716	0.896457	0.963566	32.9	67.3	40.8	137.6	4.5	16.9	47	53
ENSMUSG00000015943	Bola1	bolA-like 1 (E. coli) [Source:MGI Symbol;Acc:MGI:1916418]	3	96196588	96219709	-1	protein_coding	, NM_026975		69168	1.01449	2.02019	NA	NA	1881.4	2359.5	1528.8	692.6	458.5	1704.6	1923.23	951.9
ENSMUSG00000015944	Gatsl2	GATS protein-like 2 [Source:MGI Symbol;Acc:MGI:1933384]	5	134099711	134144343	1	protein_coding	NM_030719,	Mm.467067	80909	0.309206	1.23903	0.872925	NA	0	2	6.4	3.2	0	3.6	2.8	2.26667
ENSMUSG00000015950	Ncf1	neutrophil cytosolic factor 1 [Source:MGI Symbol;Acc:MGI:97283]	5	134220053	134229625	-1	protein_coding	, NM_010876, NM_001286037	Mm.425296	17969	-0.976922	0.508062	0.205807	0.541322	159.2	584.6	402.9	1226.6	174.3	856.5	382.233	752.467
ENSMUSG00000015961	Adss	adenylosuccinate synthetase, non muscle [Source:MGI Symbol;Acc:MGI:87948]	1	177762962	177796511	-1	protein_coding	NM_007422,	Mm.338021	11566	-0.572015	0.672676	NA	NA	366	1174.2	1210.8	2720.3	553.6	816.7	917	1363.53
ENSMUSG00000015968	Cacna1d	calcium channel, voltage-dependent, L type, alpha 1D subunit [Source:MGI Symbol;Acc:MGI:88293]	14	30039939	30491455	-1	protein_coding	, NM_028981, NM_001302637, NM_001083616	Mm.9772	12289	-2.39618	0.189967	0.0692011	0.296025	4.6	34.2	4.3	137.6	56.6	32.6	14.3667	75.6
ENSMUSG00000015971	Actr8	ARP8 actin-related protein 8 [Source:MGI Symbol;Acc:MGI:1860775]	14	29978337	30006354	1	protein_coding	NM_027493,	Mm.215110	56249	-1.683	0.311434	0.0764973	0.31406	127.2	63.3	184.8	197.4	943	63.9	125.1	401.433
ENSMUSG00000015994	Fnta	farnesyltransferase, CAAX box, alpha [Source:MGI Symbol;Acc:MGI:104683]	8	25998722	26015650	-1	protein_coding	NM_008033,	Mm.3496	14272	0.434945	1.35186	0.576132	0.824085	675.3	413.8	893.9	500	727.9	238.9	661	488.933
ENSMUSG00000016018	Skiv2l2	superkiller viralicidic activity 2-like 2 (S. cerevisiae) [Source:MGI Symbol;Acc:MGI:1919448]	13	112867418	112927398	-1	protein_coding	NM_028151,		72198	0.644833	1.56356	0.40083	0.719701	414.5	311.4	151.5	341.5	167.5	53.1	292.467	187.367
ENSMUSG00000016024	Lbp	lipopolysaccharide binding protein [Source:MGI Symbol;Acc:MGI:1098776]	2	158306493	158332852	1	protein_coding	, NM_008489	Mm.218846	16803	0.234488	1.17649	0.88242	0.958325	0.9	66.3	4.3	1.6	58.9	0	23.8333	20.1667
ENSMUSG00000016028	Celsr1	cadherin, EGF LAG seven-pass G-type receptor 1 [Source:MGI Symbol;Acc:MGI:1100883]	15	85898758	86033777	-1	protein_coding	NM_009886	Mm.22680	12614	-2.50996	0.17556	NA	NA	11	0	75.2	19.4	469.8	1.2	28.7333	163.467
ENSMUSG00000016087	Fli1	Friend leukemia integration 1 [Source:MGI Symbol;Acc:MGI:95554]	9	32422204	32542861	-1	protein_coding	NM_008026,	Mm.258908	14247	1.32071	2.49789	0.00298579	0.0344563	3389.4	2436.8	3561.5	1124.7	1233.9	1399.4	3129.23	1252.67
ENSMUSG00000016128	Stard13	StAR-related lipid transfer (START) domain containing 13 [Source:MGI Symbol;Acc:MGI:2385331]	5	151037510	151233836	-1	protein_coding	NM_146258, NM_001163493,	Mm.209272	243362	-0.944407	0.519643	NA	NA	9.2	0	34.4	68	14.7	1.2	14.5333	27.9667
ENSMUSG00000016150	Tenm1	teneurin transmembrane protein 1 [Source:MGI Symbol;Acc:MGI:1345185]	X	42527866	43429126	-1	protein_coding	, NM_011855	Mm.327698	23963	-1.85678	0.276091	NA	NA	30.2	28.1	16.1	0	268.3	1.2	24.8	89.8333
ENSMUSG00000016181	Diexf	digestive organ expansion factor homolog (zebrafish) [Source:MGI Symbol;Acc:MGI:2138080]	1	193091104	193130272	-1	protein_coding	, NM_145415	Mm.173758	215193	-0.451774	0.731143	0.684634	0.880384	19.2	78.3	188	53.4	182.3	154.4	95.1667	130.033
ENSMUSG00000016194	Hsd11b1	hydroxysteroid 11-beta dehydrogenase 1 [Source:MGI Symbol;Acc:MGI:103562]	1	193221634	193264075	-1	protein_coding	NM_001044751, , NM_008288	Mm.28328	15483	-5.17591	0.0276629	7.09868e-06	0.000250789	89.7	65.3	4.3	3550.5	1182.9	1029	53.1	1920.8
ENSMUSG00000016206	H2-M3	histocompatibility 2, M region locus 3 [Source:MGI Symbol;Acc:MGI:95915]	17	37270220	37274484	1	protein_coding	NM_013819	Mm.14437	14991	-3.78263	0.0726634	3.89587e-06	0.000149434	79.6	53.2	51.6	805.9	1496.5	236.5	61.4667	846.3
ENSMUSG00000016252	Atp5e	ATP synthase, H+ transporting, mitochondrial F1 complex, epsilon subunit [Source:MGI Symbol;Acc:MGI:1855697]	2	174461072	174464105	-1	protein_coding	NM_025983,	Mm.20841	67126	0.455163	1.37094	0.237238	0.574647	9986.1	11236	12119.9	7104.2	5935.1	11280.9	11114	8106.73
ENSMUSG00000016253	Nelfcd	negative elongation factor complex member C/D, Th1l [Source:MGI Symbol;Acc:MGI:1926424]	2	174415804	174427502	1	protein_coding	NM_020580,	Mm.271709	57314	-0.186863	0.878514	0.83765	0.94033	191.2	103.5	294.4	200.7	398.5	71.2	196.367	223.467
ENSMUSG00000016255	Tubb1	tubulin, beta 1 class VI [Source:MGI Symbol;Acc:MGI:107814]	2	174450695	174457882	1	protein_coding	NM_001080971		545486	0.477173	1.39201	NA	NA	0	77.3	81.7	113.3	1.1	0	53	38.1333
ENSMUSG00000016256	Ctsz	cathepsin Z [Source:MGI Symbol;Acc:MGI:1891190]	2	174427493	174439039	-1	protein_coding	NM_022325		64138	-2.89024	0.134881	NA	NA	619.5	571.5	132.1	2890.2	3511.5	3410.4	441.033	3270.7
ENSMUSG00000016257	Prelid3b	PRELI domain containing 3B [Source:MGI Symbol;Acc:MGI:1913640]	2	174465067	174473081	-1	protein_coding	NM_025531,		66390	-0.826155	0.56403	0.170041	0.493272	827.2	448	672.6	576.1	1959.5	916.9	649.267	1150.83
ENSMUSG00000016308	Ube2a	ubiquitin-conjugating enzyme E2A [Source:MGI Symbol;Acc:MGI:102959]	X	36873900	36884222	1	protein_coding	, NM_019668, NM_001313696	Mm.393638, Mm.395649	22209	0.00230257	1.0016	0.996438	0.998594	966.3	1938.6	2413	1621.5	2285.5	1401.8	1772.63	1769.6
ENSMUSG00000016319	Slc25a5	solute carrier family 25 (mitochondrial carrier, adenine nucleotide translocator), member 5 [Source:MGI Symbol;Acc:MGI:1353496]	X	36795651	36798807	1	protein_coding	NM_007451,		11740	0.521582	1.43553	0.415765	0.729092	6683.6	11041.2	12429.3	6793.5	7609.3	6602.5	10051.4	7001.77
ENSMUSG00000016344	Ppdpf	pancreatic progenitor cell differentiation and proliferation factor [Source:MGI Symbol;Acc:MGI:1913746]	2	181187247	181188771	1	protein_coding	, NM_025598		66496	-1.19938	0.435462	NA	NA	306.5	933.2	812.2	2208.9	643	1860.2	683.967	1570.7
ENSMUSG00000016386	Mpped2	metallophosphoesterase domain containing 2 [Source:MGI Symbol;Acc:MGI:1924265]	2	106693269	106868356	1	protein_coding	NM_001143683, NM_029837,	Mm.45628	77015	-2.70477	0.153385	NA	NA	9.2	0	2.1	0	34	39.8	3.76667	24.6
ENSMUSG00000016409	Nkap	NFKB activating protein [Source:MGI Symbol;Acc:MGI:1914300]	X	37126795	37150746	1	protein_coding	NM_025937,	Mm.55422	67050	2.32411	5.00756	0.0517557	0.251291	573.7	143.6	355.6	210.4	1.1	3.6	357.633	71.7
ENSMUSG00000016427	Ndufa1	NADH dehydrogenase (ubiquinone) 1 alpha subcomplex, 1 [Source:MGI Symbol;Acc:MGI:1929511]	X	37187588	37191163	-1	protein_coding	NM_019443		54405	-0.477423	0.718259	NA	NA	5702.7	6177.5	5803.7	6688.3	7818.8	10113.1	5894.63	8206.73
ENSMUSG00000016458	Wt1	Wilms tumor 1 homolog [Source:MGI Symbol;Acc:MGI:98968]	2	105126529	105173616	1	protein_coding	NM_144783,	Mm.389339	22431	2.12569	4.36411	NA	NA	77.8	1	2.1	1.6	0	16.9	26.9667	6.16667
ENSMUSG00000016477	E2f3	E2F transcription factor 3 [Source:MGI Symbol;Acc:MGI:1096340]	13	29906575	29986063	-1	protein_coding	, NM_001289920, NM_010093	Mm.268356	13557	4.67968	25.6285	4.3429e-10	4.99744e-08	306.5	227	289	4.9	15.8	10.9	274.167	10.5333
ENSMUSG00000016481	Cr1l	complement component (3b/4b) receptor 1-like [Source:MGI Symbol;Acc:MGI:88513]	1	195097382	195131586	-1	protein_coding	, NM_013499	Mm.301652	12946	-0.696844	0.61692	0.149195	0.459742	1371.7	1037.6	846.6	1833.5	2253.8	1190.7	1085.3	1759.33
ENSMUSG00000016487	Ppfibp1	PTPRF interacting protein, binding protein 1 (liprin beta 1) [Source:MGI Symbol;Acc:MGI:1914783]	6	146888487	147032025	1	protein_coding	NM_026221, , NM_001170433	Mm.103382	67533	1.01783	2.02488	0.514868	0.79116	185.8	43.2	223.5	0	36.2	187	150.833	74.4
ENSMUSG00000016495	Plgrkt	plasminogen receptor, C-terminal lysine transmembrane protein [Source:MGI Symbol;Acc:MGI:1915009]	19	29348599	29367390	-1	protein_coding	NM_026362,		67759	0.241901	1.18255	0.723182	0.89817	1479.7	1518.8	2164.8	1252.5	2613.8	499.4	1721.1	1455.23
ENSMUSG00000016496	Cd274	CD274 antigen [Source:MGI Symbol;Acc:MGI:1926446]	19	29367455	29388095	1	protein_coding	NM_021893	Mm.245363	60533	-1.25516	0.418948	0.155177	0.469488	121.7	341.5	47.3	89	738.1	390.9	170.167	406
ENSMUSG00000016498	Pdcd1lg2	programmed cell death 1 ligand 2 [Source:MGI Symbol;Acc:MGI:1930125]	19	29410919	29471157	1	protein_coding	NM_021396		58205	-3.03811	0.121741	0.000472878	0.00819146	84.2	188.8	40.8	305.9	1040.3	1231.7	104.6	859.3
ENSMUSG00000016503	Gtf3a	general transcription factor III A [Source:MGI Symbol;Acc:MGI:1913846]	5	146948657	146955614	1	protein_coding	NM_025652,	Mm.196528	66596	1.90583	3.74725	0.138123	0.43958	38.4	491.2	212.7	42.1	13.6	142.4	247.433	66.0333
ENSMUSG00000016510	Mtif3	mitochondrial translational initiation factor 3 [Source:MGI Symbol;Acc:MGI:1923616]	5	146951573	146963800	-1	protein_coding	NM_001256102, NM_029581, NM_001256101, NM_001256100,	Mm.486234	76366	-1.87431	0.272757	0.156125	0.471007	86.9	24.1	7.5	71.2	81.5	282.3	39.5	145
ENSMUSG00000016520	Lnx2	ligand of numb-protein X 2 [Source:MGI Symbol;Acc:MGI:2155959]	5	147016655	147076586	-1	protein_coding	NM_080795,	Mm.272203	140887	0.370074	1.29242	NA	NA	30.2	40.2	15	0	64.5	1.2	28.4667	21.9
ENSMUSG00000016526	Dyrk3	dual-specificity tyrosine-(Y)-phosphorylation regulated kinase 3 [Source:MGI Symbol;Acc:MGI:1330300]	1	131127455	131138340	-1	protein_coding	NM_145508,		226419	-1.96163	0.256738	NA	NA	15.6	17.1	36.5	0	129	139.9	23.0667	89.6333
ENSMUSG00000016528	Mapkapk2	MAP kinase-activated protein kinase 2 [Source:MGI Symbol;Acc:MGI:109298]	1	131053700	131097826	-1	protein_coding	NM_008551,	Mm.221235	17164	0.119237	1.08616	0.869777	0.954487	725.6	238.1	406.1	79.3	587.5	593.5	456.6	420.1
ENSMUSG00000016534	Lamp2	lysosomal-associated membrane protein 2 [Source:MGI Symbol;Acc:MGI:96748]	X	38401357	38456454	-1	protein_coding	NM_001290485, NM_001017959, NM_010685,		16784	-0.488856	0.71259	NA	NA	1773.4	391.7	1782.4	2354.6	1109.4	2076.2	1315.83	1846.73
ENSMUSG00000016541	Atxn10	ataxin 10 [Source:MGI Symbol;Acc:MGI:1859293]	15	85336381	85463836	1	protein_coding	NM_016843		54138	0.0827774	1.05905	0.868829	0.954487	594.8	802.6	696.2	600.4	406.4	969.9	697.867	658.9
ENSMUSG00000016552	Foxred2	FAD-dependent oxidoreductase domain containing 2 [Source:MGI Symbol;Acc:MGI:106315]	15	77940522	77956722	-1	protein_coding	NM_001017983, NM_001168260,	Mm.295605	239554	0.229488	1.17242	NA	NA	40.3	70.3	37.6	63.1	63.4	0	49.4	42.1667
ENSMUSG00000016554	Eif3d	eukaryotic translation initiation factor 3, subunit D [Source:MGI Symbol;Acc:MGI:1933181]	15	77958998	77970824	-1	protein_coding	NM_018749		55944	0.573995	1.48864	NA	NA	599.4	495.2	684.4	480.6	432.4	282.3	593	398.433
ENSMUSG00000016559	H3f3b	H3 histone, family 3B [Source:MGI Symbol;Acc:MGI:1101768]	11	116021912	116027962	-1	protein_coding	, NM_008211		15081, 625328, 667250	0.0170139	1.01186	0.973839	0.991691	16186.6	23544.8	13675.6	19529.2	18081.5	15170.3	17802.3	17593.7
ENSMUSG00000016619	Nup50	nucleoporin 50 [Source:MGI Symbol;Acc:MGI:1351502]	15	84923428	84942955	1	protein_coding	NM_016714	Mm.28379	18141	0.177196	1.13068	0.789639	0.923139	463.9	368.6	438.3	267	383.8	472.9	423.6	374.567
ENSMUSG00000016637	Ift27	intraflagellar transport 27 [Source:MGI Symbol;Acc:MGI:1914292]	15	78159465	78174108	-1	protein_coding	NM_025931		67042	0.497254	1.41152	0.595311	0.83389	964.5	798.6	665	1066.4	46.4	608	809.367	573.6
ENSMUSG00000016664	Pacsin2	protein kinase C and casein kinase substrate in neurons 2 [Source:MGI Symbol;Acc:MGI:1345153]	15	83375607	83464606	-1	protein_coding	NM_001159509, NM_011862, NM_001159510,	Mm.23978	23970	0.150085	1.10963	0.867786	0.954031	96.1	243.1	361	212	87.2	331.8	233.4	210.333
ENSMUSG00000016756	Cmah	cytidine monophospho-N-acetylneuraminic acid hydroxylase [Source:MGI Symbol;Acc:MGI:103227]	13	24327404	24477377	1	protein_coding	, NM_001284519, NM_001284520, NM_007717, NM_001111110	Mm.8396	12763	-1.98991	0.251754	0.000303385	0.00565687	116.2	397.8	322.3	930.5	971.3	1418.7	278.767	1106.83
ENSMUSG00000016757	Ttll12	tubulin tyrosine ligase-like family, member 12 [Source:MGI Symbol;Acc:MGI:3039573]	15	83575119	83595157	-1	protein_coding	, NM_183017		223723	-0.334289	0.793175	0.840065	0.940737	125.4	81.4	166.5	0	443.7	26.5	124.433	156.733
ENSMUSG00000016831	Tox4	TOX high mobility group box family member 4 [Source:MGI Symbol;Acc:MGI:1915389]	14	52279146	52296391	1	protein_coding	NM_023434,		268741	-0.858191	0.551644	NA	NA	157.4	175.8	61.2	50.2	592	72.4	131.467	238.2
ENSMUSG00000016833	Mrps18c	mitochondrial ribosomal protein S18C [Source:MGI Symbol;Acc:MGI:1915985]	5	100798627	100804471	1	protein_coding	NM_026826,		68735	0.708021	1.63356	0.235841	0.573347	2375.5	3333.8	3071.6	1480.7	1632.4	2262	2926.97	1791.7
ENSMUSG00000016921	Srsf6	serine/arginine-rich splicing factor 6 [Source:MGI Symbol;Acc:MGI:1915246]	2	162931528	162937121	1	protein_coding	, NM_026499	Mm.24042	67996	1.10364	2.14896	0.00187263	0.0239429	3301.6	2634.7	3279	1338.3	1598.4	1351.1	3071.77	1429.27
ENSMUSG00000016933	Plcg1	phospholipase C, gamma 1 [Source:MGI Symbol;Acc:MGI:97615]	2	160731300	160775760	1	protein_coding	, NM_021280	Mm.44463	18803	0.851321	1.80415	0.57864	0.824947	345	262.2	45.1	11.3	347.5	2.4	217.433	120.4
ENSMUSG00000016940	Kctd2	potassium channel tetramerisation domain containing 2 [Source:MGI Symbol;Acc:MGI:1917632]	11	115420128	115431274	1	protein_coding	NM_183285,	Mm.276299	70382	0.368554	1.29106	0.768481	0.913844	126.3	138.6	292.2	6.5	54.3	370.4	185.7	143.733
ENSMUSG00000016946	Kctd5	potassium channel tetramerisation domain containing 5 [Source:MGI Symbol;Acc:MGI:1916509]	17	24047734	24073485	-1	protein_coding	NM_027008,	Mm.28171	69259	-1.3949	0.380271	0.14715	0.456213	247.1	17.1	144	506.5	142.6	424.6	136.067	357.9
ENSMUSG00000016984	Etaa1	Ewing tumor-associated antigen 1 [Source:MGI Symbol;Acc:MGI:1915395]	11	17938756	17953875	-1	protein_coding	NM_026576	Mm.178684	68145	-1.09066	0.469546	NA	NA	207.7	38.2	194.5	95.5	827.5	14.5	146.8	312.5
ENSMUSG00000017002	Slpi	secretory leukocyte peptidase inhibitor [Source:MGI Symbol;Acc:MGI:109297]	2	164354070	164389095	-1	protein_coding	NM_011414,		20568	-0.374534	0.771354	NA	NA	2472.5	4600.5	2751.5	4675.2	4730.7	3330.8	3274.83	4245.57
ENSMUSG00000017009	Sdc4	syndecan 4 [Source:MGI Symbol;Acc:MGI:1349164]	2	164424247	164443887	-1	protein_coding	NM_011521,	Mm.3815	20971	-4.62908	0.0404117	0.0125005	0.0979551	21	0	1.1	0	83.8	465.7	7.36667	183.167
ENSMUSG00000017119	Nbr1	neighbor of Brca1 gene 1 [Source:MGI Symbol;Acc:MGI:108498]	11	101552149	101581951	1	protein_coding	NM_001252220, , NM_008676, NM_001252222, NM_001252223	Mm.784	17966	-0.170605	0.88847	0.809525	0.931446	227.9	289.3	250.3	301	487.9	74.8	255.833	287.9
ENSMUSG00000017132	Cyth1	cytohesin 1 [Source:MGI Symbol;Acc:MGI:1334257]	11	118132019	118248592	-1	protein_coding	, NM_001112700, NM_011180, NM_001112699		19157	-2.79909	0.143678	0.00226702	0.0278583	41.2	40.2	10.7	27.5	243.4	370.4	30.7	213.767
ENSMUSG00000017144	Rnd3	Rho family GTPase 3 [Source:MGI Symbol;Acc:MGI:1921444]	2	51130438	51149111	-1	protein_coding	NM_028810,	Mm.46497	74194	-3.43212	0.0926463	0.131954	0.428759	1.8	19.1	3.2	56.6	203.8	0	8.03333	86.8
ENSMUSG00000017146	Brca1	breast cancer 1, early onset [Source:MGI Symbol;Acc:MGI:104537]	11	101488764	101551955	-1	protein_coding	NM_009764,	Mm.244975, Mm.453525	12189	0.549125	1.4632	0.631732	0.850443	210.5	103.5	278.3	0	293.2	111	197.433	134.733
ENSMUSG00000017167	Cntnap1	contactin associated protein-like 1 [Source:MGI Symbol;Acc:MGI:1858201]	11	101170523	101190724	1	protein_coding	, NM_016782	Mm.474527	53321	-1.35948	0.389724	0.513389	0.790409	0	72.3	29	0	66.8	193	33.7667	86.6
ENSMUSG00000017176	Nt5c3b	5'-nucleotidase, cytosolic IIIB [Source:MGI Symbol;Acc:MGI:1915356]	11	100422321	100441808	-1	protein_coding	, NM_001102650, NM_026561	Mm.28738	68106	0.477366	1.3922	0.59311	0.832897	390.7	346.5	231	495.2	187.9	13.3	322.733	232.133
ENSMUSG00000017188	Coa3	cytochrome C oxidase assembly factor 3 [Source:MGI Symbol;Acc:MGI:1098757]	11	101277968	101279114	-1	protein_coding	NM_026618,		52469	0.132237	1.09599	0.818398	0.933731	3105.7	4247.9	3176.9	3249.5	2699.8	3659	3510.17	3202.77
ENSMUSG00000017195	Zpbp2	zona pellucida binding protein 2 [Source:MGI Symbol;Acc:MGI:1916626]	11	98551097	98558665	1	protein_coding	NM_001166494, NM_027061, , NM_001166495, NM_199419	Mm.55996	69376	-2.86398	0.137358	0.168019	0.489827	26.5	0	1.1	0	37.4	164.1	9.2	67.1667
ENSMUSG00000017210	Med24	mediator complex subunit 24 [Source:MGI Symbol;Acc:MGI:1344385]	11	98704591	98729435	-1	protein_coding	, NM_011869	Mm.246493	23989	-0.39543	0.760263	NA	NA	134.5	138.6	88.1	344.7	73.6	57.9	120.4	158.733
ENSMUSG00000017221	Psmd3	proteasome (prosome, macropain) 26S subunit, non-ATPase, 3 [Source:MGI Symbol;Acc:MGI:98858]	11	98682554	98695979	1	protein_coding	NM_009439,	Mm.12194	22123	-0.0932913	0.937382	0.882335	0.958325	359.6	307.4	265.4	356	264.9	374	310.8	331.633
ENSMUSG00000017264	Exosc10	exosome component 10 [Source:MGI Symbol;Acc:MGI:1355322]	4	148558429	148582401	1	protein_coding	NM_016699,	Mm.266635	50912	2.55739	5.88643	0.0256146	0.15865	196.7	333.5	173	108.4	3.4	8.4	234.4	40.0667
ENSMUSG00000017286	Glod4	glyoxalase domain containing 4 [Source:MGI Symbol;Acc:MGI:1914451]	11	76120987	76243725	-1	protein_coding	, NM_026029	Mm.482113	67201	1.7213	3.29733	0.0795486	0.32088	994.7	1283.7	865.9	45.3	856.9	50.7	1048.1	317.633
ENSMUSG00000017288	Vps53	VPS53 GARP complex subunit [Source:MGI Symbol;Acc:MGI:1915549]	11	76046226	76179647	-1	protein_coding	NM_026664,	Mm.46397	68299	-1.79084	0.289003	0.0702034	0.298509	282.8	109.5	178.3	517.8	1408.2	48.3	190.2	658.1
ENSMUSG00000017291	Taok1	TAO kinase 1 [Source:MGI Symbol;Acc:MGI:1914490]	11	77529162	77607815	-1	protein_coding	, NM_144825	Mm.340436	216965	0.366344	1.28908	0.523758	0.796614	1281.1	841.7	942.2	691	918.1	768.5	1021.67	792.533
ENSMUSG00000017299	Dnttip1	deoxynucleotidyltransferase, terminal, interacting protein 1 [Source:MGI Symbol;Acc:MGI:1923483]	2	164745983	164768607	1	protein_coding	NM_133763,	Mm.440009	76233	-0.729183	0.603246	NA	NA	94.3	263.2	155.8	357.6	426.8	66.4	171.1	283.6
ENSMUSG00000017307	Acot8	acyl-CoA thioesterase 8 [Source:MGI Symbol;Acc:MGI:2158201]	2	164792768	164804882	-1	protein_coding	, NM_133240	Mm.277878	170789	-0.0396605	0.972884	0.98345	0.994813	175.7	13.1	0	72.8	118.9	2.4	62.9333	64.7
ENSMUSG00000017376	Nlk	nemo like kinase [Source:MGI Symbol;Acc:MGI:1201387]	11	78567168	78697373	-1	protein_coding	NM_008702,	Mm.9001	18099	1.35231	2.5532	0.0988962	0.364001	504.2	613.7	503.9	362.5	43	230.4	540.6	211.967
ENSMUSG00000017404	Rpl19	ribosomal protein L19 [Source:MGI Symbol;Acc:MGI:98020]	11	98026710	98030492	1	protein_coding	NM_001159483, NM_009078,		19921	-0.0969275	0.935022	0.816507	0.933126	5657.8	6454.7	5244	7156	5603.4	5803.9	5785.5	6187.77
ENSMUSG00000017412	Cacnb4	calcium channel, voltage-dependent, beta 4 subunit [Source:MGI Symbol;Acc:MGI:103301]	2	52428320	52676831	-1	protein_coding	NM_146123, NM_001285428, NM_001285427, NM_001285426, NM_001037099,	Mm.330223	12298	-2.83688	0.139963	0.102504	0.36995	39.3	14.1	1.1	195.8	1.1	193	18.1667	129.967
ENSMUSG00000017418	Arl5b	ADP-ribosylation factor-like 5B [Source:MGI Symbol;Acc:MGI:1923119]	2	15049395	15082456	1	protein_coding	, NM_029466		75869	2.76878	6.81532	0.008925	0.0783979	328.5	196.9	94.5	27.5	26	37.4	206.633	30.3
ENSMUSG00000017421	Zfp207	zinc finger protein 207 [Source:MGI Symbol;Acc:MGI:1340045]	11	80383279	80405733	1	protein_coding	, NM_001130171, NM_011751, NM_001130169, NM_001130170	Mm.401332	22680	0.387732	1.30833	0.353711	0.688394	3444.3	3470.5	3356.3	2087.6	3114.1	2648	3423.7	2616.57
ENSMUSG00000017428	Psmd11	proteasome (prosome, macropain) 26S subunit, non-ATPase, 11 [Source:MGI Symbol;Acc:MGI:1916327]	11	80428615	80473248	1	protein_coding	, NM_178616		69077	0.0359988	1.02527	0.948127	0.982399	1285.7	1057.7	1296.8	2107	940.7	504.3	1213.4	1184
ENSMUSG00000017466	Timp2	tissue inhibitor of metalloproteinase 2 [Source:MGI Symbol;Acc:MGI:98753]	11	118301069	118355740	-1	protein_coding	NM_011594,	Mm.206505	21858	-2.16084	0.223626	NA	NA	121.7	78.3	1.1	736.3	115.5	48.3	67.0333	300.033
ENSMUSG00000017478	Zc3h18	zinc finger CCCH-type containing 18 [Source:MGI Symbol;Acc:MGI:1923264]	8	122376609	122417360	1	protein_coding	NM_001029993, NM_001029994, , NM_001310650	Mm.241489	76014	0.990775	1.98725	0.314415	0.655947	263.5	210.9	299.7	1.6	144.9	242.5	258.033	129.667
ENSMUSG00000017485	Top2b	topoisomerase (DNA) II beta [Source:MGI Symbol;Acc:MGI:98791]	14	16365179	16435462	1	protein_coding	NM_009409,		21974	-0.368378	0.774653	0.527249	0.798239	1200.6	1262.6	1626.6	492	2823.2	1962.8	1363.27	1759.33
ENSMUSG00000017493	Igfbp4	insulin-like growth factor binding protein 4 [Source:MGI Symbol;Acc:MGI:96439]	11	99041244	99054392	1	protein_coding	NM_010517,	Mm.233799	16010	-0.165847	0.891405	0.830845	0.93869	143.7	109.5	135.4	179.6	98.5	158	129.533	145.367
ENSMUSG00000017499	Cdc6	cell division cycle 6 [Source:MGI Symbol;Acc:MGI:1345150]	11	98907801	98923940	1	protein_coding	NM_001025779, , NM_011799	Mm.20912	23834	0.877789	1.83756	NA	NA	194	154.7	164.4	1.6	1.1	276.3	171.033	93
ENSMUSG00000017548	Suz12	suppressor of zeste 12 homolog (Drosophila) [Source:MGI Symbol;Acc:MGI:1261758]	11	79993106	80034123	1	protein_coding	NM_199196, , NM_001163018	Mm.283410	52615	1.0836	2.11932	NA	NA	558.2	811.6	1426.8	161.8	163	994.1	932.2	439.633
ENSMUSG00000017550	Atad5	ATPase family, AAA domain containing 5 [Source:MGI Symbol;Acc:MGI:2442925]	11	80089400	80135794	1	protein_coding	, NM_001029856	Mm.89551	237877	1.81374	3.51553	0.0517986	0.251348	550	110.5	469.5	139.2	12.5	170.1	376.667	107.267
ENSMUSG00000017561	Crlf3	cytokine receptor-like factor 3 [Source:MGI Symbol;Acc:MGI:1860086]	11	80046493	80080991	-1	protein_coding	NM_001277106, NM_018776,	Mm.272093	54394	-0.700514	0.615353	0.221958	0.557477	675.3	358.6	568.3	1459.7	761.8	383.6	534.067	868.367
ENSMUSG00000017615	Tnfaip1	tumor necrosis factor, alpha-induced protein 1 (endothelial) [Source:MGI Symbol;Acc:MGI:104961]	11	78522850	78536332	-1	protein_coding	NM_001159392, NM_009395,	Mm.386774	21927	-3.14211	0.113274	NA	NA	0	3	29	265.4	0	16.9	10.6667	94.1
ENSMUSG00000017631	Abr	active BCR-related gene [Source:MGI Symbol;Acc:MGI:107771]	11	76416734	76622314	-1	protein_coding	NM_198018, NM_198895, NM_001291186, , NM_198894	Mm.258939	109934	-1.12299	0.459142	0.211548	0.547389	111.6	251.1	110.7	718.5	77	236.5	157.8	344
ENSMUSG00000017639	Rab11fip4	RAB11 family interacting protein 4 (class II) [Source:MGI Symbol;Acc:MGI:2442920]	11	79591212	79698023	1	protein_coding	NM_175543,	Mm.491175	268451	-4.77744	0.0364626	0.00468894	0.049054	10.1	1	10.7	135.9	456.2	6	7.26667	199.367
ENSMUSG00000017652	Cd40	CD40 antigen [Source:MGI Symbol;Acc:MGI:88336]	2	165055627	165072948	1	protein_coding	, NM_170704, NM_011611, NM_170703, NM_170702		21939	-5.05924	0.0299929	NA	NA	1.8	11	31.2	611.7	215.1	638.2	14.6667	488.333
ENSMUSG00000017664	Slc35c2	solute carrier family 35, member C2 [Source:MGI Symbol;Acc:MGI:2385166]	2	165276554	165287869	-1	protein_coding	, NM_144893, NM_001252575, NM_001252574, NM_001252573	Mm.21184	228875	1.06543	2.0928	0.282504	0.622557	95.2	104.5	171.9	8.1	17	152	123.867	59.0333
ENSMUSG00000017670	Elmo2	engulfment and cell motility 2 [Source:MGI Symbol;Acc:MGI:2153045]	2	165288031	165326479	-1	protein_coding	NM_001302752, NM_001302754, , NM_207706, NM_080287		140579	-0.025666	0.982367	0.983129	0.994613	52.2	276.2	120.3	313.9	4.5	138.7	149.567	152.367
ENSMUSG00000017677	Wsb1	WD repeat and SOCS box-containing 1 [Source:MGI Symbol;Acc:MGI:1926139]	11	79239372	79254671	-1	protein_coding	NM_019653, NM_001042565,		78889	-0.535187	0.690069	0.214263	0.55055	711.9	715.2	584.5	943.4	1207.9	763.6	670.533	971.633
ENSMUSG00000017679	Ttpal	tocopherol (alpha) transfer protein-like [Source:MGI Symbol;Acc:MGI:1923330]	2	163602314	163619013	1	protein_coding	, NM_029512, NM_181734, NM_001305803		76080	-1.74873	0.297563	0.0664993	0.290169	52.2	401.8	124.6	114.9	405.3	1423.5	192.867	647.9
ENSMUSG00000017686	Rhot1	ras homolog family member T1 [Source:MGI Symbol;Acc:MGI:1926078]	11	80209019	80267907	1	protein_coding	, NM_021536, NM_001163354, NM_001163355	Mm.489674	59040	0.0898979	1.06429	0.920021	0.971351	355	474.1	465.2	24.3	747.1	443.9	431.433	405.1
ENSMUSG00000017697	Ada	adenosine deaminase [Source:MGI Symbol;Acc:MGI:87916]	2	163726584	163750239	-1	protein_coding	NM_001272052, NM_007398,	Mm.388	11486	1.89489	3.71893	0.12868	0.421692	130.9	204.9	2.1	1.6	80.4	8.4	112.633	30.1333
ENSMUSG00000017707	Serinc3	serine incorporator 3 [Source:MGI Symbol;Acc:MGI:1349457]	2	163623272	163645131	-1	protein_coding	NM_012032,	Mm.218473	26943	-0.573009	0.672213	0.116545	0.399136	10513.2	10446.5	10848.9	12434.8	17962.7	16920.7	10602.9	15772.7
ENSMUSG00000017713	Tha1	threonine aldolase 1 [Source:MGI Symbol;Acc:MGI:1919026]	11	117867952	117873481	-1	protein_coding	NM_027919,	Mm.3200	71776	0.302911	1.23363	0.867648	0.954031	47.6	17.1	24.7	53.4	0	19.3	29.8	24.2333
ENSMUSG00000017715	Pgs1	phosphatidylglycerophosphate synthase 1 [Source:MGI Symbol;Acc:MGI:1921701]	11	117986292	118024011	1	protein_coding	NM_133757,		74451	-2.04563	0.242216	0.000657945	0.01075	60.4	106.5	130	511.4	298.8	415	98.9667	408.4
ENSMUSG00000017716	Birc5	baculoviral IAP repeat-containing 5 [Source:MGI Symbol;Acc:MGI:1203517]	11	117849251	117855743	1	protein_coding	NM_009689, NM_001012273	Mm.8552	11799	2.08382	4.23929	0.0236102	0.151056	5336.7	4186.6	4541.3	22.7	1786.3	1508	4688.2	1105.67
ENSMUSG00000017734	Dbndd2	dysbindin (dystrobrevin binding protein 1) domain containing 2 [Source:MGI Symbol;Acc:MGI:106562]	2	164486106	164493319	1	protein_coding	NM_001048227, , NM_026797, NM_001048228, NM_001048229	Mm.256927	52840	-1.30243	0.405444	NA	NA	0	23.1	6.4	0	67.9	4.8	9.83333	24.2333
ENSMUSG00000017747	Ghdc	GH3 domain containing [Source:MGI Symbol;Acc:MGI:1931556]	11	100766032	100770957	-1	protein_coding	NM_031871,		80860	-5.38656	0.0239047	4.53586e-06	0.000169937	1.8	1	10.7	276.7	110.9	174.9	4.5	187.5
ENSMUSG00000017756	Slc12a7	solute carrier family 12, member 7 [Source:MGI Symbol;Acc:MGI:1342283]	13	73733094	73816754	1	protein_coding	, NM_011390	Mm.275800	20499	-3.27401	0.103377	0.0181236	0.126176	121.7	47.2	4.3	390	1222.6	63.9	57.7333	558.833
ENSMUSG00000017760	Ctsa	cathepsin A [Source:MGI Symbol;Acc:MGI:97748]	2	164832873	164841032	1	protein_coding	NM_001038492, , NM_008906		19025	0.0236738	1.01654	0.97551	0.992013	260.8	67.3	303	226.6	297.7	96.5	210.367	206.933
ENSMUSG00000017764	Zswim1	zinc finger SWIM-type containing 1 [Source:MGI Symbol;Acc:MGI:1919221]	2	164822686	164826871	1	protein_coding	NM_028028,	Mm.161149	71971	-0.713708	0.609751	0.611975	0.842161	28.4	133.6	1.1	100.3	156.2	10.9	54.3667	89.1333
ENSMUSG00000017765	Slc12a4	solute carrier family 12, member 4 [Source:MGI Symbol;Acc:MGI:1309465]	8	105943590	105966097	-1	protein_coding	NM_009195, NM_001253804,	Mm.292447	20498	-4.24967	0.0525682	0.0249769	0.156707	5.5	0	3.2	6.5	86	73.6	2.9	55.3667
ENSMUSG00000017774	Myo1c	myosin IC [Source:MGI Symbol;Acc:MGI:106612]	11	75650504	75673910	1	protein_coding	, NM_008659, NM_001080774, NM_001080775		17913	-1.91228	0.265672	NA	NA	61.3	275.2	46.2	202.3	254.7	983.2	127.567	480.067
ENSMUSG00000017776	Crk	v-crk avian sarcoma virus CT10 oncogene homolog [Source:MGI Symbol;Acc:MGI:88508]	11	75679259	75706908	1	protein_coding	NM_133656, NM_001277221, NM_001277219,	Mm.280125	12928	-0.160526	0.894699	0.767824	0.913844	767.7	734.3	825.1	618.2	620.3	1362	775.7	866.833
ENSMUSG00000017778	Cox7c	cytochrome c oxidase subunit VIIc [Source:MGI Symbol;Acc:MGI:103226]	13	86044816	86046904	-1	protein_coding	, NM_007749		12867	0.759403	1.69279	0.0490946	0.243208	5307.4	6812.3	6705.1	3595.8	3316.8	4207.9	6274.93	3706.83
ENSMUSG00000017781	Pitpna	phosphatidylinositol transfer protein, alpha [Source:MGI Symbol;Acc:MGI:99887]	11	75588097	75628804	1	protein_coding	NM_008850,	Mm.3128	18738	-0.256533	0.837097	0.706979	0.890276	1718.5	540.4	1359.1	1037.3	1881.4	1403	1206	1440.57
ENSMUSG00000017801	Mlx	MAX-like protein X [Source:MGI Symbol;Acc:MGI:108398]	11	101087277	101092207	1	protein_coding	NM_001159385, NM_001159384, , NM_011550	Mm.628	21428	-2.18992	0.219163	NA	NA	336.7	50.2	211.7	514.6	1660.7	556.1	199.533	910.467
ENSMUSG00000017802	Retreg3	reticulophagy regulator family member 3 [Source:MGI Symbol;Acc:MGI:1915248]	11	101096322	101119893	-1	protein_coding	, NM_026501, NM_028933	Mm.33881	67998	1.02455	2.03433	0.433227	0.740744	6.4	30.1	16.1	0	15.8	9.7	17.5333	8.5
ENSMUSG00000017830	Dhx58	DEXH (Asp-Glu-X-His) box polypeptide 58 [Source:MGI Symbol;Acc:MGI:1931560]	11	100694884	100704271	-1	protein_coding	NM_030150,	Mm.271830	80861	-3.17035	0.111078	NA	NA	0.9	0	46.2	0	1.1	422.2	15.7	141.1
ENSMUSG00000017831	Rab5a	RAB5A, member RAS oncogene family [Source:MGI Symbol;Acc:MGI:105926]	17	53479234	53507671	1	protein_coding	NM_025887	Mm.329123	271457	-1.51567	0.349734	0.210207	0.546022	1.8	470.1	162.2	1163.5	519.6	130.3	211.367	604.467
ENSMUSG00000017837	Nkiras2	NFKB inhibitor interacting Ras-like protein 2 [Source:MGI Symbol;Acc:MGI:1919216]	11	100619244	100627607	1	protein_coding	, NM_028024	Mm.485819	71966	-2.02571	0.245585	0.133065	0.430976	25.6	32.1	33.3	11.3	170.9	188.2	30.3333	123.467
ENSMUSG00000017843	Ppp2r5c	protein phosphatase 2, regulatory subunit B', gamma [Source:MGI Symbol;Acc:MGI:1349475]	12	110447120	110583062	1	protein_coding	, NM_001135001, NM_001081458, NM_001081457, NM_012023		26931	0.271883	1.20738	NA	NA	2422.2	758.4	1028.2	1106.9	859.2	1520	1402.93	1162.03
ENSMUSG00000017858	Ift52	intraflagellar transport 52 [Source:MGI Symbol;Acc:MGI:2387217]	2	163017354	163046141	1	protein_coding	NM_172150,	Mm.34034	245866	-0.277524	0.825006	0.808436	0.930985	161.1	122.5	260	186.1	2.3	470.5	181.2	219.633
ENSMUSG00000017929	B4galt5	UDP-Gal:betaGlcNAc beta 1,4-galactosyltransferase, polypeptide 5 [Source:MGI Symbol;Acc:MGI:1927169]	2	167298444	167349183	-1	protein_coding	NM_019835,	Mm.200886	56336	-3.39438	0.0951024	0.00677681	0.0647535	61.3	8	1.1	166.7	365.6	209.9	23.4667	247.4
ENSMUSG00000017978	Cadps2	Ca2+-dependent activator protein for secretion 2 [Source:MGI Symbol;Acc:MGI:2443963]	6	23262773	23839421	-1	protein_coding	NM_001252106, NM_001252105, NM_153163, , NM_001252110, NM_001252107, NM_001252108	Mm.259632	320405	-0.275971	0.825894	0.886754	0.959796	85.1	10	2.1	9.7	81.5	26.5	32.4	39.2333
ENSMUSG00000017999	Ddx27	DEAD (Asp-Glu-Ala-Asp) box polypeptide 27 [Source:MGI Symbol;Acc:MGI:2385884]	2	167015193	167034947	1	protein_coding	NM_153065,	Mm.295031	228889	-0.0171755	0.988165	0.986124	0.995968	108.9	154.7	212.7	310.7	28.3	143.6	158.767	160.867
ENSMUSG00000018001	Cyth3	cytohesin 3 [Source:MGI Symbol;Acc:MGI:1335107]	5	143622447	143710250	1	protein_coding	NM_011182, , NM_001163548		19159	-0.2103	0.864357	0.836688	0.939961	201.3	145.6	43	160.2	104.1	187	129.967	150.433
ENSMUSG00000018008	Cyth4	cytohesin 4 [Source:MGI Symbol;Acc:MGI:2441702]	15	78597047	78622019	1	protein_coding	NM_028195		72318	-1.49576	0.354594	0.0306531	0.176997	172	258.1	326.6	608.5	1264.5	260.6	252.233	711.2
ENSMUSG00000018040	Rrp7a	ribosomal RNA processing 7 homolog A (S. cerevisiae) [Source:MGI Symbol;Acc:MGI:1922028]	15	83113433	83122801	-1	protein_coding	NM_029101,	Mm.452636	74778	0.245334	1.18537	NA	NA	134.5	21.1	63.4	43.7	1.1	139.9	73	61.5667
ENSMUSG00000018042	Cyb5r3	cytochrome b5 reductase 3 [Source:MGI Symbol;Acc:MGI:94893]	15	83153494	83172592	-1	protein_coding	NM_029787,		109754	-0.22593	0.855044	0.727536	0.898447	124.4	203.9	152.6	182.9	247.9	131.5	160.3	187.433
ENSMUSG00000018068	Ints2	integrator complex subunit 2 [Source:MGI Symbol;Acc:MGI:1917672]	11	86210681	86257575	-1	protein_coding	NM_027421,	Mm.440906	70422	0.392456	1.31263	0.604175	0.839508	65.9	218	179.4	90.6	88.3	173.7	154.433	117.533
ENSMUSG00000018076	Med13l	mediator complex subunit 13-like [Source:MGI Symbol;Acc:MGI:2670178]	5	118560679	118765438	1	protein_coding	, NM_172424	Mm.206238	76199	-0.839062	0.559007	NA	NA	399	587.6	190.2	273.5	1510.1	320.9	392.267	701.5
ENSMUSG00000018102	Hist1h2bc	histone cluster 1, H2bc [Source:MGI Symbol;Acc:MGI:1915274]	13	23684199	23692908	1	protein_coding	NM_023422, NM_001290380		68024	1.69314	3.2336	0.00355038	0.0397199	3933.9	4452.8	3640	1595.6	1124.1	1000.1	4008.9	1239.93
ENSMUSG00000018143	Mafk	v-maf musculoaponeurotic fibrosarcoma oncogene family, protein K (avian) [Source:MGI Symbol;Acc:MGI:99951]	5	139791513	139802653	1	protein_coding	NM_010757,	Mm.157313	17135	-1.27914	0.41204	NA	NA	90.6	93.4	29	124.6	141.5	250.9	71	172.333
ENSMUSG00000018160	Med1	mediator complex subunit 1 [Source:MGI Symbol;Acc:MGI:1100846]	11	98152154	98193293	-1	protein_coding	NM_134027, NM_001080118, , NM_013634		19014	0.147115	1.10735	0.854199	0.946358	310.2	321.4	495.3	234.6	741.5	41	375.633	339.033
ENSMUSG00000018166	Erbb3	erb-b2 receptor tyrosine kinase 3 [Source:MGI Symbol;Acc:MGI:95411]	10	128567523	128589652	-1	protein_coding	NM_010153		13867	0.641145	1.55957	0.725348	0.898215	52.2	3	0	1.6	1.1	32.6	18.4	11.7667
ENSMUSG00000018167	Stard3	START domain containing 3 [Source:MGI Symbol;Acc:MGI:1929618]	11	98358368	98381112	1	protein_coding	NM_021547,	Mm.265546	59045	-1.4378	0.369129	0.316907	0.657811	23.8	64.3	14	1.6	228.7	45.8	34.0333	92.0333
ENSMUSG00000018168	Ikzf3	IKAROS family zinc finger 3 [Source:MGI Symbol;Acc:MGI:1342542]	11	98464902	98546031	-1	protein_coding	NM_011771,	Mm.459157	22780	-3.54315	0.085784	0.000254474	0.00484022	190.3	61.3	5.4	1081	465.3	1452.5	85.6667	999.6
ENSMUSG00000018169	Mfng	MFNG O-fucosylpeptide 3-beta-N-acetylglucosaminyltransferase [Source:MGI Symbol;Acc:MGI:1095404]	15	78755882	78773475	-1	protein_coding	NM_008595,	Mm.149235	17305	-0.517577	0.698544	0.576911	0.824085	54.9	116.5	88.1	254.1	19.2	98.9	86.5	124.067
ENSMUSG00000018171	Vmp1	vacuole membrane protein 1 [Source:MGI Symbol;Acc:MGI:1923159]	11	86583865	86683836	-1	protein_coding	NM_029478,	Mm.491180	75909	-0.810969	0.569999	0.146286	0.454803	393.5	579.6	1017.4	1123.1	1743.3	624.9	663.5	1163.77
ENSMUSG00000018189	Uchl5	ubiquitin carboxyl-terminal esterase L5 [Source:MGI Symbol;Acc:MGI:1914848]	1	143777272	143807466	1	protein_coding	NM_019562, , NM_001159866	Mm.261004	56207	1.18501	2.27365	0.123426	0.412496	2020.5	3706.5	2131.5	1024.4	1896.1	535.6	2619.5	1152.03
ENSMUSG00000018196	Glrx2	glutaredoxin 2 (thioltransferase) [Source:MGI Symbol;Acc:MGI:1916617]	1	143716338	143749676	1	protein_coding	, NM_001038593, NM_001038592, NM_023505, NM_001038594	Mm.272727, Mm.454828	69367	0.720624	1.64789	0.231141	0.568583	1358	768.4	565.1	778.4	229.8	626.1	897.167	544.767
ENSMUSG00000018199	Trove2	TROVE domain family, member 2 [Source:MGI Symbol;Acc:MGI:106652]	1	143750790	143777068	-1	protein_coding	NM_013835,	Mm.40370	20822	0.87107	1.82902	NA	NA	697.3	513.3	367.4	163.4	688.3	10.9	526	287.533
ENSMUSG00000018209	Stk4	serine/threonine kinase 4 [Source:MGI Symbol;Acc:MGI:1929004]	2	164070322	164155524	1	protein_coding	NM_021420,	Mm.234472	58231	0.615237	1.53181	0.21206	0.548009	1675.5	603.7	1058.3	784.9	572.8	821.5	1112.5	726.4
ENSMUSG00000018239	Zcchc10	zinc finger, CCHC domain containing 10 [Source:MGI Symbol;Acc:MGI:1196228]	11	53324679	53333301	1	protein_coding	NM_026479,		67966	0.456721	1.37242	NA	NA	1130.1	940.2	1330.1	901.4	1072	504.3	1133.47	825.9
ENSMUSG00000018263	Tbx5	T-box 5 [Source:MGI Symbol;Acc:MGI:102541]	5	119832668	119885219	1	protein_coding	, NM_011537	Mm.103636	21388	0.98692	1.98195	0.654852	0.865177	18.3	10	34.4	30.7	1.1	0	20.9	10.6
ENSMUSG00000018286	Psmb6	proteasome (prosome, macropain) subunit, beta type 6 [Source:MGI Symbol;Acc:MGI:104880]	11	70525367	70527858	1	protein_coding	, NM_008946		19175	0.636924	1.55501	0.292782	0.633687	8065.4	10777	9012.9	6591.2	5504.9	5817.2	9285.1	5971.1
ENSMUSG00000018287	Spag7	sperm associated antigen 7 [Source:MGI Symbol;Acc:MGI:107380]	11	70663771	70669416	-1	protein_coding	NM_001167669, NM_172561,		216873	0.667485	1.5883	0.283507	0.623937	1613.3	1572	1405.3	993.6	545.6	1351.1	1530.2	963.433
ENSMUSG00000018293	Pfn1	profilin 1 [Source:MGI Symbol;Acc:MGI:97549]	11	70651850	70654644	-1	protein_coding	NM_011072,		18643	0.0343285	1.02408	0.957175	0.985895	13145.8	26063	19796.3	26487.8	10233.3	20897	19668.4	19206
ENSMUSG00000018322	Tomm34	translocase of outer mitochondrial membrane 34 [Source:MGI Symbol;Acc:MGI:1914395]	2	164053540	164071169	-1	protein_coding	NM_001291155, NM_025996,	Mm.23173	67145	0.364185	1.28715	0.635769	0.853094	474	841.7	478.1	922.4	100.7	371.6	597.933	464.9
ENSMUSG00000018326	Ywhab	tyrosine 3-monooxygenase/tryptophan 5-monooxygenase activation protein, beta polypeptide [Source:MGI Symbol;Acc:MGI:1891917]	2	163994960	164018588	1	protein_coding	NM_018753,		54401	0.412128	1.33065	0.286111	0.625895	3710.6	3057.6	2423.8	2874	2060.3	1974.9	3064	2303.07
ENSMUSG00000018334	Ksr1	kinase suppressor of ras 1 [Source:MGI Symbol;Acc:MGI:105051]	11	79013440	79146407	-1	protein_coding	NM_013571,		16706	-0.335868	0.792307	0.772028	0.915448	121.7	85.4	44	27.5	96.2	193	83.7	105.567
ENSMUSG00000018340	Anxa6	annexin A6 [Source:MGI Symbol;Acc:MGI:88255]	11	54979108	55033445	-1	protein_coding	NM_013472, NM_001110211,	Mm.265347	11749	-2.5174	0.174657	0.0027851	0.0324488	145.5	271.2	145	1419.2	1124.1	673.2	187.233	1072.17
ENSMUSG00000018362	Kpna2	karyopherin (importin) alpha 2 [Source:MGI Symbol;Acc:MGI:103561]	11	106988629	106999541	-1	protein_coding	, NM_010655	Mm.12508, Mm.391577, Mm.423000	16647	1.00259	2.00359	0.110714	0.387571	338.6	710.2	422.2	182.9	114.3	436.7	490.333	244.633
ENSMUSG00000018363	Smurf2	SMAD specific E3 ubiquitin protein ligase 2 [Source:MGI Symbol;Acc:MGI:1913563]	11	106820066	106920715	-1	protein_coding	, NM_025481		66313	-0.046293	0.968421	0.956914	0.985895	227.9	173.8	184.8	341.5	232.1	32.6	195.5	202.067
ENSMUSG00000018372	Cep95	centrosomal protein 95 [Source:MGI Symbol;Acc:MGI:2443502]	11	106789252	106819930	1	protein_coding	NM_177088, , NM_001166685		320162	-0.572111	0.672632	NA	NA	124.4	268.2	95.6	163.4	422.2	139.9	162.733	241.833
ENSMUSG00000018377	Vezf1	vascular endothelial zinc finger 1 [Source:MGI Symbol;Acc:MGI:1313291]	11	88068279	88084729	1	protein_coding	NM_016686,	Mm.46628	22344	0.307255	1.23735	0.454231	0.755021	1095.3	909	1245.2	1016.3	752.8	857.7	1083.17	875.6
ENSMUSG00000018378	Cuedc1	CUE domain containing 1 [Source:MGI Symbol;Acc:MGI:2144281]	11	88098058	88194140	1	protein_coding	, NM_198013, NM_001172099	Mm.374846, Mm.386799	103841	5.4926	45.0233	0.000157992	0.00339367	41.2	170.8	109.6	0	5.7	1.2	107.2	2.3
ENSMUSG00000018379	Srsf1	serine/arginine-rich splicing factor 1 [Source:MGI Symbol;Acc:MGI:98283]	11	88047373	88053755	1	protein_coding	NM_173374, NM_001078167,		110809	0.918417	1.89004	0.0854516	0.33508	4722.6	3016.4	3880.6	1773.6	993.9	3380.3	3873.2	2049.27
ENSMUSG00000018395	Kif3a	kinesin family member 3A [Source:MGI Symbol;Acc:MGI:107689]	11	53567379	53601967	1	protein_coding	NM_001290805, NM_008443, NM_001290806,		16568	-0.506901	0.703733	NA	NA	108	41.2	63.4	46.9	197	57.9	70.8667	100.6
ENSMUSG00000018398	2021-09-08	septin 8 [Source:MGI Symbol;Acc:MGI:894310]	11	53519257	53549565	1	protein_coding	, NM_001252333, NM_033144, NM_001252332	Mm.274399	20362	2.06591	4.18699	0.195705	0.528816	330.3	202.9	499.6	236.3	0	10.9	344.267	82.4
ENSMUSG00000018401	Mtmr4	myotubularin related protein 4 [Source:MGI Symbol;Acc:MGI:2180699]	11	87592162	87616302	1	protein_coding	NM_133215,	Mm.399376	170749	-1.09267	0.468892	0.177093	0.501224	92.4	278.2	285.8	161.8	337.3	900	218.8	466.367
ENSMUSG00000018405	Mrm1	mitochondrial rRNA methyltransferase 1 [Source:MGI Symbol;Acc:MGI:2443470]	11	84813061	84819515	-1	protein_coding	NM_145433,	Mm.280825	217038	3.14276	8.83211	NA	NA	114.4	116.5	80.6	3.2	14.7	16.9	103.833	11.6
ENSMUSG00000018412	Kansl1	KAT8 regulatory NSL complex subunit 1 [Source:MGI Symbol;Acc:MGI:1923969]	11	104333229	104468861	-1	protein_coding	, NM_001081045	Mm.136418	76719	-0.165493	0.891624	0.795139	0.925772	380.7	215	296.5	296.1	202.6	501.9	297.4	333.533
ENSMUSG00000018415	Gid4	GID complex subunit 4, VID24 homolog [Source:MGI Symbol;Acc:MGI:1914021]	11	60417145	60450927	1	protein_coding	, NM_025757	Mm.29950	66771	0.5482	1.46226	NA	NA	293.7	220	248.2	71.2	60	389.7	253.967	173.633
ENSMUSG00000018417	Myo1b	myosin IB [Source:MGI Symbol;Acc:MGI:107752]	1	51749765	51916071	-1	protein_coding	NM_010863, NM_001290982, , NM_001161817	Mm.3390	17912	-8.36984	0.00302293	1.23352e-07	7.25256e-06	1.8	1	0	262.2	593.2	103.7	0.933333	319.7
ENSMUSG00000018425	Dhx40	DEAH (Asp-Glu-Ala-His) box polypeptide 40 [Source:MGI Symbol;Acc:MGI:1914737]	11	86768846	86807746	-1	protein_coding	NM_026191,	Mm.260627	67487	-2.13304	0.227977	0.00538856	0.054256	446.6	284.3	138.6	1577.8	692.8	1544.2	289.833	1271.6
ENSMUSG00000018433	Nol11	nucleolar protein 11 [Source:MGI Symbol;Acc:MGI:1916229]	11	107166663	107189381	-1	protein_coding	NM_001161329, , NM_133702	Mm.294617	68979	-2.12346	0.229496	NA	NA	69.5	188.8	212.7	1608.6	281.9	162.9	157	684.467
ENSMUSG00000018442	Derl2	Der1-like domain family, member 2 [Source:MGI Symbol;Acc:MGI:2151483]	11	71007164	71019841	-1	protein_coding	, NM_033562, NM_001291148, NM_001291146, NM_001291147	Mm.28131	116891	-0.485987	0.714008	0.425785	0.734726	1346.1	1380.1	1022.8	2577.9	820.7	1853	1249.67	1750.53
ENSMUSG00000018446	C1qbp	complement component 1, q subcomponent binding protein [Source:MGI Symbol;Acc:MGI:1194505]	11	70977836	70983026	-1	protein_coding	NM_007573,	Mm.30049	12261	-0.0445512	0.969591	0.944016	0.980749	1110	1442.4	1292.5	2611.9	896.5	458.4	1281.63	1322.27
ENSMUSG00000018449	Rpain	RPA interacting protein [Source:MGI Symbol;Acc:MGI:1916973]	11	70970213	70977833	1	protein_coding	NM_001252415, NM_001252413, NM_027186, , NM_001252414	Mm.275691	69723	-0.441668	0.736283	NA	NA	584.7	483.2	719.8	935.4	836.6	656.3	595.9	809.433
ENSMUSG00000018474	Chd3	chromodomain helicase DNA binding protein 3 [Source:MGI Symbol;Acc:MGI:1344395]	11	69343273	69369406	-1	protein_coding	, NM_146019	Mm.178246	216848	-2.11331	0.231116	0.0624763	0.279064	127.2	19.1	7.5	349.5	131.3	185.8	51.2667	222.2
ENSMUSG00000018476	Kdm6b	KDM1 lysine (K)-specific demethylase 6B [Source:MGI Symbol;Acc:MGI:2448492]	11	69398508	69413675	-1	protein_coding	NM_001017426,	Mm.261201	216850	-1.35193	0.391768	NA	NA	61.3	89.4	45.1	90.6	293.2	115.8	65.2667	166.533
ENSMUSG00000018481	Appbp2	amyloid beta precursor protein (cytoplasmic tail) binding protein 2 [Source:MGI Symbol;Acc:MGI:1914134]	11	85187262	85235130	-1	protein_coding	NM_025825	Mm.271997	66884	1.64397	3.12525	0.000906062	0.0135657	537.1	458	713.4	129.5	140.4	276.3	569.5	182.067
ENSMUSG00000018500	Adora2b	adenosine A2b receptor [Source:MGI Symbol;Acc:MGI:99403]	11	62248984	62266453	1	protein_coding	NM_007413	Mm.40740	11541	0.948515	1.92988	NA	NA	247.1	42.2	51.6	166.7	7.9	2.4	113.633	59
ENSMUSG00000018501	Ncor1	nuclear receptor co-repressor 1 [Source:MGI Symbol;Acc:MGI:1349717]	11	62316426	62458541	-1	protein_coding	, NM_177229, NM_011308, NM_001252313	Mm.271814	20185	-0.118966	0.920847	0.817834	0.933387	2062.6	1376.1	2049.9	1582.7	2251.6	2125.6	1829.53	1986.63
ENSMUSG00000018507	Trpv2	transient receptor potential cation channel, subfamily V, member 2 [Source:MGI Symbol;Acc:MGI:1341836]	11	62574486	62600515	1	protein_coding	, NM_011706		22368	-1.66511	0.315321	0.234238	0.572273	67.7	2	36.5	0	124.5	212.3	35.4	112.267
ENSMUSG00000018509	Cenpv	centromere protein V [Source:MGI Symbol;Acc:MGI:1920389]	11	62524946	62539261	-1	protein_coding	NM_028448,		73139	0.0116976	1.00814	0.99268	0.996323	61.3	125.6	110.7	260.5	34	1.2	99.2	98.5667
ENSMUSG00000018537	Pcgf2	polycomb group ring finger 2 [Source:MGI Symbol;Acc:MGI:99161]	11	97688823	97700497	-1	protein_coding	NM_009545, , NM_001163307, NM_001163308		22658	2.67746	6.39729	0.0303118	0.175783	108	53.2	60.2	1.6	17	15.7	73.8	11.4333
ENSMUSG00000018541	Cwc25	CWC25 spliceosome-associated protein [Source:MGI Symbol;Acc:MGI:1914730]	11	97745481	97766556	-1	protein_coding	, NM_026186	Mm.33206	67480	-1.56444	0.338109	0.230681	0.568237	165.6	150.7	84.9	14.6	1024.5	147.2	133.733	395.433
ENSMUSG00000018547	Pip4k2b	phosphatidylinositol-5-phosphate 4-kinase, type II, beta [Source:MGI Symbol;Acc:MGI:1934234]	11	97715157	97744704	-1	protein_coding	NM_054051,	Mm.39700	108083	0.602509	1.51835	0.486407	0.773408	266.3	42.2	126.8	80.9	44.1	161.7	145.1	95.5667
ENSMUSG00000018548	Trim37	tripartite motif-containing 37 [Source:MGI Symbol;Acc:MGI:2153072]	11	87127077	87220683	1	protein_coding	NM_197987,	Mm.17436	68729	2.03283	4.09205	0.000852343	0.012927	660.7	840.7	552.2	72.8	109.8	318.5	684.533	167.033
ENSMUSG00000018559	Ctdnep1	CTD nuclear envelope phosphatase 1 [Source:MGI Symbol;Acc:MGI:1914431]	11	69981156	69990601	1	protein_coding	NM_026017,	Mm.41678	67181	0.0220194	1.01538	NA	NA	332.2	197.9	176.2	34	330.5	330.5	235.433	231.667
ENSMUSG00000018565	Elp5	elongator acetyltransferase complex subunit 5 [Source:MGI Symbol;Acc:MGI:1859017]	11	69968222	69982517	-1	protein_coding	, NM_001253700, NM_018740	Mm.13430	54351	0.538531	1.45249	NA	NA	958.1	1304.8	1234.4	613.3	418.8	1375.3	1165.77	802.467
ENSMUSG00000018567	Gabarap	gamma-aminobutyric acid receptor associated protein [Source:MGI Symbol;Acc:MGI:1861742]	11	69991143	69994951	1	protein_coding	NM_019749,		56486	-0.44065	0.736802	0.282571	0.622557	2800.1	3267.5	2637.6	5348.4	3077.9	3389.9	2901.73	3938.73
ENSMUSG00000018572	Phf23	PHD finger protein 23 [Source:MGI Symbol;Acc:MGI:1925496]	11	69995777	70000009	1	protein_coding	NM_030064, NM_001291125, , NM_001291126, NM_001291127	Mm.20805	78246	-0.350007	0.78458	0.626128	0.849232	442	258.1	133.2	297.8	224.1	540.5	277.767	354.133
ENSMUSG00000018581	Dnah11	dynein, axonemal, heavy chain 11 [Source:MGI Symbol;Acc:MGI:1100864]	12	117877982	118199043	-1	protein_coding	, NM_010060	Mm.390540	13411	0.399069	1.31866	0.83035	0.93869	208.6	0	66.6	40.5	157.3	10.9	91.7333	69.5667
ENSMUSG00000018583	G3bp1	GTPase activating protein (SH3 domain) binding protein 1 [Source:MGI Symbol;Acc:MGI:1351465]	11	55469685	55504838	1	protein_coding	NM_013716,		27041	0.722689	1.65025	0.128732	0.421692	2077.2	1427.4	2173.4	1323.7	841.1	1276.4	1892.67	1147.07
ENSMUSG00000018585	Atox1	antioxidant 1 copper chaperone [Source:MGI Symbol;Acc:MGI:1333855]	11	55446641	55461239	-1	protein_coding	NM_009720,		11927	-0.06679	0.95476	NA	NA	4532.3	5480.4	4936.7	4849.9	4871	5936.6	4983.13	5219.17
ENSMUSG00000018599	Mief2	mitochondrial elongation factor 2 [Source:MGI Symbol;Acc:MGI:2144199]	11	60728398	60732951	1	protein_coding	NM_001009927,		237781	-1.61719	0.32597	0.192803	0.524319	103.4	10	4.3	148.9	192.4	20.5	39.2333	120.6
ENSMUSG00000018651	Tada2a	transcriptional adaptor 2A [Source:MGI Symbol;Acc:MGI:2144471]	11	84078920	84129600	-1	protein_coding	NM_172562,	Mm.45159	217031	0.585223	1.50027	NA	NA	106.1	100.4	155.8	178	31.7	32.6	120.767	80.7667
ENSMUSG00000018654	Ikzf1	IKAROS family zinc finger 1 [Source:MGI Symbol;Acc:MGI:1342540]	11	11685003	11772926	1	protein_coding	, NM_009578, NM_001301866, NM_001301865, NM_001025597, NM_001301868, NM_001301863	Mm.103545	22778	-1.49032	0.355933	0.00181659	0.0233924	899.5	1065.7	747.8	3378.9	1793.1	2451.4	904.333	2541.13
ENSMUSG00000018659	Pnpo	pyridoxine 5'-phosphate oxidase [Source:MGI Symbol;Acc:MGI:2144151]	11	96937825	96943986	-1	protein_coding	, NM_134021	Mm.254704	103711	-0.138807	0.90827	NA	NA	97	159.7	117.1	84.1	32.8	294.4	124.6	137.1
ENSMUSG00000018661	Cog1	component of oligomeric golgi complex 1 [Source:MGI Symbol;Acc:MGI:1333873]	11	113649169	113667054	1	protein_coding	NM_013581,		16834	-4.3048	0.0505971	0.000443432	0.00779878	6.4	1	4.3	148.9	65.7	18.1	3.9	77.5667
ENSMUSG00000018666	Cbx1	chromobox 1 [Source:MGI Symbol;Acc:MGI:105369]	11	96789127	96808640	1	protein_coding	, NM_007622	Mm.29055	12412	0.0610185	1.0432	0.933684	0.976586	1056.9	1550.9	1498.7	1430.5	176.6	2329.5	1368.83	1312.2
ENSMUSG00000018669	Cdk5rap3	CDK5 regulatory subunit associated protein 3 [Source:MGI Symbol;Acc:MGI:1933126]	11	96907426	96916496	-1	protein_coding	NM_001308183, NM_030248,	Mm.28297	80280	-2.55431	0.170246	0.0106131	0.0881089	86.9	123.6	140.7	810.8	37.4	1214.8	117.067	687.667
ENSMUSG00000018672	Copz2	coatomer protein complex, subunit zeta 2 [Source:MGI Symbol;Acc:MGI:1929008]	11	96849870	96861203	1	protein_coding	, NM_019877		56358	0.636971	1.55506	0.712152	0.893239	249.8	148.7	214.9	0	390.5	3.6	204.467	131.367
ENSMUSG00000018677	Slc25a39	solute carrier family 25, member 39 [Source:MGI Symbol;Acc:MGI:1196386]	11	102402985	102407946	-1	protein_coding	, NM_026542	Mm.44226	68066	-0.148439	0.902226	0.875915	0.956547	334	368.6	132.1	786.5	73.6	66.4	278.233	308.833
ENSMUSG00000018678	Sp2	Sp2 transcription factor [Source:MGI Symbol;Acc:MGI:1926162]	11	96953341	96982959	-1	protein_coding	NM_030220, NM_001080964,	Mm.491183	78912	-0.497537	0.708315	NA	NA	83.3	9	35.5	40.5	18.1	121.8	42.6	60.1333
ENSMUSG00000018697	Aatf	apoptosis antagonizing transcription factor [Source:MGI Symbol;Acc:MGI:1929608]	11	84422855	84513522	-1	protein_coding	NM_019816,	Mm.257482	56321	-1.83552	0.28019	NA	NA	172	44.2	45.1	92.2	112.1	728.7	87.1	311
ENSMUSG00000018707	Dync1h1	dynein cytoplasmic 1 heavy chain 1 [Source:MGI Symbol;Acc:MGI:103147]	12	110601452	110666945	1	protein_coding	NM_030238,	Mm.181430	13424	-0.574848	0.671357	0.339869	0.677426	386.2	564.5	243.9	606.8	716.6	456	398.2	593.133
ENSMUSG00000018733	Pex12	peroxisomal biogenesis factor 12 [Source:MGI Symbol;Acc:MGI:2144177]	11	83294642	83302586	-1	protein_coding	NM_134025,	Mm.102205, Mm.487983	103737	0.506073	1.42018	0.597053	0.834828	451.1	373.7	111.7	432.1	164.1	63.9	312.167	220.033
ENSMUSG00000018736	Ndel1	nudE neurodevelopment protein 1 like 1 [Source:MGI Symbol;Acc:MGI:1932915]	11	68821434	68871858	-1	protein_coding	NM_023668,	Mm.31979	83431	-1.92831	0.262737	0.0102028	0.0855191	90.6	59.3	228.8	820.5	207.2	413.8	126.233	480.5
ENSMUSG00000018740	Slc25a35	solute carrier family 25, member 35 [Source:MGI Symbol;Acc:MGI:1919248]	11	68968131	68974365	1	protein_coding	NM_028048,	Mm.298622	71998	0.174583	1.12864	0.922492	0.971584	12.8	58.3	14	12.9	62.3	0	28.3667	25.0667
ENSMUSG00000018750	Zbtb4	zinc finger and BTB domain containing 4 [Source:MGI Symbol;Acc:MGI:1922830]	11	69765912	69784023	1	protein_coding	, NM_029348	Mm.426361	75580	-1.73654	0.300088	NA	NA	131.8	61.3	4.3	163.4	73.6	421	65.8	219.333
ENSMUSG00000018761	Mpdu1	mannose-P-dolichol utilization defect 1 [Source:MGI Symbol;Acc:MGI:1346040]	11	69656697	69662642	-1	protein_coding	NM_001301711, NM_011900, NM_001301710,	Mm.89579	24070	1.9836	3.9548	NA	NA	49.4	127.6	95.6	25.9	43	0	90.8667	22.9667
ENSMUSG00000018765	Fxr2	fragile X mental retardation, autosomal homolog 2 [Source:MGI Symbol;Acc:MGI:1346074]	11	69632990	69653297	1	protein_coding	NM_011814,	Mm.41930	23879	0.175671	1.12949	NA	NA	86	111.5	161.2	152.1	86	79.6	119.567	105.9
ENSMUSG00000018770	Atp5g3	ATP synthase, H+ transporting, mitochondrial F0 complex, subunit C3 (subunit 9) [Source:MGI Symbol;Acc:MGI:2442035]	2	73908447	73911326	-1	protein_coding	NM_001301721, NM_175015, NM_001301722,		228033	0.582275	1.49721	0.175677	0.499315	8091	9809.7	10291.3	7970	6509	4351.4	9397.33	6276.8
ENSMUSG00000018774	Cd68	CD68 antigen [Source:MGI Symbol;Acc:MGI:88342]	11	69664213	69666153	-1	protein_coding	NM_001291058,	Mm.15819	12514	-3.47929	0.0896662	0.0166508	0.118274	115.3	42.2	63.4	0	2038.7	424.6	73.6333	821.1
ENSMUSG00000018796	Acsl1	acyl-CoA synthetase long-chain family member 1 [Source:MGI Symbol;Acc:MGI:102797]	8	46471037	46536051	1	protein_coding	NM_007981, , NM_001302163	Mm.210323	14081	-0.0353952	0.975764	0.966513	0.989233	400.8	347.5	250.3	42.1	774.3	206.3	332.867	340.9
ENSMUSG00000018809	Smyd4	SET and MYND domain containing 4 [Source:MGI Symbol;Acc:MGI:2442796]	11	75348433	75405705	1	protein_coding	NM_001102611,	Mm.340377, Mm.454070	319822	-0.296526	0.814211	0.816628	0.933126	181.2	1	120.3	210.4	75.8	85.7	100.833	123.967
ENSMUSG00000018819	Lsp1	lymphocyte specific 1 [Source:MGI Symbol;Acc:MGI:96832]	7	142460809	142494867	1	protein_coding	NM_001271509, NM_001136071, NM_001271510, , NM_019391, NM_001271508, NM_001271523		16985	-4.17155	0.0554932	1.60111e-13	4.44722e-11	286.4	296.3	198.8	4570	3930.3	5584.4	260.5	4694.9
ENSMUSG00000018820	Zfyve27	zinc finger, FYVE domain containing 27 [Source:MGI Symbol;Acc:MGI:1919602]	19	42163951	42194590	1	protein_coding	, NM_177319, NM_001164531	Mm.287359	319740	-0.247466	0.842375	0.770821	0.914832	119	225	80.6	215.2	210.6	78.4	141.533	168.067
ENSMUSG00000018841	Rad51d	RAD51 paralog D [Source:MGI Symbol;Acc:MGI:1261809]	11	82876434	82890614	-1	protein_coding	, NM_001277939, NM_011235, NM_001277938, NM_001277941, NM_001277942		19364	-1.06437	0.478182	0.48746	0.773408	2.7	52.2	309.4	0	344.1	417.4	121.433	253.833
ENSMUSG00000018846	Pank3	pantothenate kinase 3 [Source:MGI Symbol;Acc:MGI:2387464]	11	35769484	35791285	1	protein_coding	NM_145962	Mm.255044	211347	0.672205	1.59351	0.497502	0.778399	122.6	248.1	521.1	163.4	197	199.1	297.267	186.5
ENSMUSG00000018848	Rars	arginyl-tRNA synthetase [Source:MGI Symbol;Acc:MGI:1914297]	11	35808381	35834506	-1	protein_coding	NM_025936,		104458	-0.338921	0.790632	NA	NA	496.9	541.4	1466.5	1229.9	871.6	1066.4	834.933	1055.97
ENSMUSG00000018858	Mrpl58	mitochondrial ribosomal protein L58 [Source:MGI Symbol;Acc:MGI:1915822]	11	115403752	115412674	1	protein_coding	, NM_026729	Mm.271062	68572	0.131024	1.09507	0.825104	0.936719	948	1046.7	913.2	1029.2	1006.4	620.1	969.3	885.233
ENSMUSG00000018861	Fdxr	ferredoxin reductase [Source:MGI Symbol;Acc:MGI:104724]	11	115268024	115277050	-1	protein_coding	NM_007997,	Mm.4719	14149	2.81233	7.02418	0.0189615	0.130766	17.4	89.4	55.9	0	1.1	21.7	54.2333	7.6
ENSMUSG00000018882	Mrpl45	mitochondrial ribosomal protein L45 [Source:MGI Symbol;Acc:MGI:1914286]	11	97315716	97329920	1	protein_coding	NM_025927,		67036	2.09175	4.26266	NA	NA	679	1004.5	623.1	378.7	26	137.5	768.867	180.733
ENSMUSG00000018899	Irf1	interferon regulatory factor 1 [Source:MGI Symbol;Acc:MGI:96590]	11	53770014	53778374	1	protein_coding	NM_008390, , NM_001159393, NM_001159396		16362	-1.81191	0.284813	0.0407333	0.21389	69.5	170.8	293.3	928.9	738.1	206.3	177.867	624.433
ENSMUSG00000018907	Alox12e	arachidonate lipoxygenase, epidermal [Source:MGI Symbol;Acc:MGI:1274790]	11	70315610	70322628	-1	protein_coding	NM_145684,	Mm.274093	11685	-2.26038	0.208717	0.304477	0.645234	7.3	46.2	0	1.6	254.7	0	17.8333	85.4333
ENSMUSG00000018909	Arrb1	arrestin, beta 1 [Source:MGI Symbol;Acc:MGI:99473]	7	99535466	99606771	1	protein_coding	NM_177231, NM_178220,	Mm.260193	109689	-0.129628	0.914067	NA	NA	213.2	180.8	167.6	61.5	293.2	259.4	187.2	204.7
ENSMUSG00000018921	Pelp1	proline, glutamic acid and leucine rich protein 1 [Source:MGI Symbol;Acc:MGI:1922523]	11	70392883	70410031	-1	protein_coding	NM_029231,	Mm.340601	75273	-0.67249	0.627423	0.640765	0.855947	96.1	65.3	74.1	134.3	2.3	238.9	78.5	125.167
ENSMUSG00000018923	Med11	mediator complex subunit 11 [Source:MGI Symbol;Acc:MGI:1913422]	11	70451919	70453727	1	protein_coding	, NM_025397		66172	-1.01476	0.494909	0.280101	0.620863	571	308.4	411.5	1742.9	72.4	793.8	430.3	869.7
ENSMUSG00000018924	Alox15	arachidonate 15-lipoxygenase [Source:MGI Symbol;Acc:MGI:87997]	11	70344152	70352031	-1	protein_coding	NM_009660,		11687	-0.608914	0.65569	0.533794	0.801292	865.7	331.5	194.5	1289.8	315.8	517.5	463.9	707.7
ENSMUSG00000018927	Ccl6	chemokine (C-C motif) ligand 6 [Source:MGI Symbol;Acc:MGI:98263]	11	83587882	83593087	-1	protein_coding	NM_009139,	Mm.137	20305	-2.11636	0.230628	NA	NA	10901.2	19387.3	6013.2	73472.5	67034	16896.6	12100.6	52467.7
ENSMUSG00000018930	Ccl4	chemokine (C-C motif) ligand 4 [Source:MGI Symbol;Acc:MGI:98261]	11	83662584	83664683	1	protein_coding	NM_013652		20303	-1.35257	0.391595	0.123247	0.412496	6907.8	12800	4708.9	34490.1	23306.9	4555.3	8138.9	20784.1
ENSMUSG00000018931	Natd1	N-acetyltransferase domain containing 1 [Source:MGI Symbol;Acc:MGI:1344388]	11	60902246	60914750	-1	protein_coding	NM_025294,	Mm.22780	24083	0.775661	1.71197	NA	NA	56.7	128.6	41.9	0	131.3	1.2	75.7333	44.1667
ENSMUSG00000018932	Map2k3	mitogen-activated protein kinase kinase 3 [Source:MGI Symbol;Acc:MGI:1346868]	11	60932033	60952811	1	protein_coding	NM_008928,	Mm.18494	26397	0.302439	1.23323	NA	NA	587.5	454	241.7	375.4	358.8	306.4	427.733	346.867
ENSMUSG00000018965	Ywhah	tyrosine 3-monooxygenase/tryptophan 5-monooxygenase activation protein, eta polypeptide [Source:MGI Symbol;Acc:MGI:109194]	5	33018816	33027966	1	protein_coding	NM_011738,	Mm.332314	22629	0.819243	1.76448	0.0795925	0.32088	3211	1956.7	1858.7	1505	1104.8	1372.9	2342.13	1327.57
ENSMUSG00000018974	Sart3	squamous cell carcinoma antigen recognized by T cells 3 [Source:MGI Symbol;Acc:MGI:1858230]	5	113742446	113772510	-1	protein_coding	NM_016926,		53890	0.35793	1.28159	0.69849	0.88668	44.8	91.4	113.9	27.5	138.1	29	83.3667	64.8667
ENSMUSG00000018983	E2f2	E2F transcription factor 2 [Source:MGI Symbol;Acc:MGI:1096341]	4	136172394	136196057	1	protein_coding	NM_177733,	Mm.307932	242705	-2.77223	0.146378	NA	NA	63.1	15.1	41.9	380.3	12.5	428.3	40.0333	273.7
ENSMUSG00000018986	Slfn3	schlafen 3 [Source:MGI Symbol;Acc:MGI:1329005]	11	83191330	83215154	1	protein_coding	NM_011409,	Mm.290922	20557	4.27142	19.312	0.0746626	NA	69.5	0	22.6	0	2.3	2.4	30.7	1.56667
ENSMUSG00000018995	Nars2	asparaginyl-tRNA synthetase 2 (mitochondrial)(putative) [Source:MGI Symbol;Acc:MGI:2142075]	7	96951505	97064758	1	protein_coding	NM_153591,	Mm.274864	244141	3.08759	8.50074	NA	NA	46.7	90.4	253.6	42.1	4.5	0	130.233	15.5333
ENSMUSG00000018999	Slc35b4	solute carrier family 35, member B4 [Source:MGI Symbol;Acc:MGI:1931249]	6	34153380	34177111	-1	protein_coding	NM_021435,	Mm.245527	58246	0.231683	1.1742	0.832662	0.938693	252.6	141.6	315.9	121.4	45.3	437.9	236.7	201.533
ENSMUSG00000019039	Dalrd3	DALR anticodon binding domain containing 3 [Source:MGI Symbol;Acc:MGI:1915039]	9	108569886	108572774	1	protein_coding	NM_026378,	Mm.458081	67789	1.58285	2.99561	0.160543	0.477059	15.6	84.4	347	9.7	106.4	32.6	149	49.5667
ENSMUSG00000019054	Fis1	fission, mitochondrial 1 [Source:MGI Symbol;Acc:MGI:1913687]	5	136953275	136966234	1	protein_coding	NM_001163243, , NM_025562		66437	-0.315913	0.803342	NA	NA	3661.2	4673.8	2866.4	5123.4	3794.5	5025.8	3733.8	4647.9
ENSMUSG00000019066	Rab3d	RAB3D, member RAS oncogene family [Source:MGI Symbol;Acc:MGI:97844]	9	21907491	21918192	-1	protein_coding	NM_001324531, NM_031874,	Mm.260157	19340	0.590689	1.50597	NA	NA	86.9	177.8	141.8	195.8	2.3	72.4	135.5	90.1667
ENSMUSG00000019087	Atp6ap1	ATPase, H+ transporting, lysosomal accessory protein 1 [Source:MGI Symbol;Acc:MGI:109629]	X	74297097	74304721	1	protein_coding	NM_018794,	Mm.21961	54411	-0.863573	0.54959	NA	NA	560	160.7	139.7	691	486.8	388.5	286.8	522.1
ENSMUSG00000019088	Dnase1l1	deoxyribonuclease 1-like 1 [Source:MGI Symbol;Acc:MGI:109628]	X	74273217	74282337	-1	protein_coding	NM_027109, NM_001172154,	Mm.20169	69537	0.982405	1.97576	NA	NA	265.4	174.8	152.6	1.6	70.2	228	197.6	99.9333
ENSMUSG00000019122	Ccl9	chemokine (C-C motif) ligand 9 [Source:MGI Symbol;Acc:MGI:104533]	11	83572919	83578636	-1	protein_coding	NM_011338,	Mm.416125	20308	-1.46827	0.361415	0.206014	0.541322	5691.7	10460.6	3645.3	27617.3	18671.3	8489.3	6599.2	18259.3
ENSMUSG00000019132	BC005537	cDNA sequence BC005537 [Source:MGI Symbol;Acc:MGI:2441726]	13	24801657	24816197	1	protein_coding	NM_024473,		79555	-0.479341	0.717305	0.239674	0.577464	3184.4	1854.3	2511.9	3477.7	3047.4	4001.6	2516.87	3508.9
ENSMUSG00000019139	Isyna1	myo-inositol 1-phosphate synthase A1 [Source:MGI Symbol;Acc:MGI:1919030]	8	70594373	70597290	1	protein_coding	, NM_023627	Mm.29357	71780	0.857341	1.8117	0.193003	0.524545	404.5	234	142.9	144	123.4	164.1	260.467	143.833
ENSMUSG00000019143	Hars2	histidyl-tRNA synthetase 2 [Source:MGI Symbol;Acc:MGI:1918041]	18	36783008	36792562	1	protein_coding	, NM_080636, NM_001305627	Mm.282700	70791	-0.105816	0.929279	0.902032	0.965825	115.3	122.5	72	233	73.6	27.7	103.267	111.433
ENSMUSG00000019158	Tmem160	transmembrane protein 160 [Source:MGI Symbol;Acc:MGI:1916344]	7	16452779	16455494	1	protein_coding	NM_026938,		69094	0.410234	1.3289	0.419245	0.730502	2012.2	1647.3	1508.4	1862.6	648.6	1378.9	1722.63	1296.7
ENSMUSG00000019173	Rab5c	RAB5C, member RAS oncogene family [Source:MGI Symbol;Acc:MGI:105306]	11	100715009	100738215	-1	protein_coding	NM_024456, NM_001305003,	Mm.29829	19345	3.30425	9.87821	NA	NA	411.8	481.1	500.7	63.1	18.1	60.3	464.533	47.1667
ENSMUSG00000019179	Mdh2	malate dehydrogenase 2, NAD (mitochondrial) [Source:MGI Symbol;Acc:MGI:97050]	5	135778480	135790398	1	protein_coding	NM_008617,	Mm.297096	17448	0.583802	1.49879	0.166905	0.488076	3491	3284.6	2876.1	1684.6	2903.6	1850.6	3217.23	2146.27
ENSMUSG00000019188	H13	histocompatibility 13 [Source:MGI Symbol;Acc:MGI:95886]	2	152669461	152708670	1	protein_coding	NM_010376, NM_001159553, NM_001159552, NM_001159551,		14950	-1.75037	0.297226	0.014025	0.106394	485.9	184.8	336.3	1611.8	714.3	1062.8	335.667	1129.63
ENSMUSG00000019189	Rnf145	ring finger protein 145 [Source:MGI Symbol;Acc:MGI:1921565]	11	44518964	44565520	1	protein_coding	NM_001166553, , NM_028862	Mm.156771	74315	-0.0896455	0.939754	0.906591	0.968642	240.7	102.5	222.4	174.8	92.8	334.2	188.533	200.6
ENSMUSG00000019210	Atp6v1e1	ATPase, H+ transporting, lysosomal V1 subunit E1 [Source:MGI Symbol;Acc:MGI:894326]	6	120794305	120822793	-1	protein_coding	, NM_007510	Mm.29045	11973	0.0551601	1.03897	0.928295	0.974638	1571.2	1863.3	1844.7	3077.9	1275.8	728.7	1759.73	1694.13
ENSMUSG00000019254	Ppp1r12c	protein phosphatase 1, regulatory (inhibitor) subunit 12C [Source:MGI Symbol;Acc:MGI:1924258]	7	4481520	4501680	-1	protein_coding	, NM_029834	Mm.360391	232807	1.41701	2.67032	0.0231321	0.149662	500.5	355.6	272.9	95.5	147.2	179.8	376.333	140.833
ENSMUSG00000019256	Ahr	aryl-hydrocarbon receptor [Source:MGI Symbol;Acc:MGI:105043]	12	35497974	35535038	-1	protein_coding	NM_013464, NM_001314027,	Mm.341377	11622	-3.72252	0.0757546	0.0232719	0.150132	60.4	29.1	0	205.5	403	574.2	29.8333	394.233
ENSMUSG00000019261	Map1s	microtubule-associated protein 1S [Source:MGI Symbol;Acc:MGI:2443304]	8	70905932	70917529	1	protein_coding	NM_173013,	Mm.248559	270058	-0.0577141	0.960785	NA	NA	211.4	96.4	191.2	0	508.3	10.9	166.333	173.067
ENSMUSG00000019295	Tmem129	transmembrane protein 129 [Source:MGI Symbol;Acc:MGI:1915616]	5	33653216	33658416	-1	protein_coding	NM_026698,	Mm.491151	68366	-2.70607	0.153247	NA	NA	188.5	3	11.8	169.9	258.1	900	67.7667	442.667
ENSMUSG00000019297	Nop9	NOP9 nucleolar protein [Source:MGI Symbol;Acc:MGI:1915092]	14	55745693	55755500	1	protein_coding	NM_026403	Mm.180338	67842	1.19301	2.2863	NA	NA	205	259.2	169.7	84.1	35.1	158	211.3	92.4
ENSMUSG00000019302	Atp6v0a1	ATPase, H+ transporting, lysosomal V0 subunit A1 [Source:MGI Symbol;Acc:MGI:103286]	11	101009452	101063719	1	protein_coding	NM_016920, NM_001243049, NM_001243050, NM_001243051,	Mm.340818	11975	0.0304696	1.02134	0.984476	0.995351	105.2	145.6	84.9	106.8	0	222	111.9	109.6
ENSMUSG00000019303	Psmc3ip	proteasome (prosome, macropain) 26S subunit, ATPase 3, interacting protein [Source:MGI Symbol;Acc:MGI:1098610]	11	101091823	101095436	-1	protein_coding	NM_008949,		19183	1.27505	2.42007	0.279687	0.620554	309.3	343.5	271.8	352.8	1.1	29	308.2	127.633
ENSMUSG00000019338	Zfp687	zinc finger protein 687 [Source:MGI Symbol;Acc:MGI:1925516]	3	95006590	95015448	-1	protein_coding	, NM_030074	Mm.389478	78266	-2.03637	0.243777	0.167782	0.489667	95.2	11	33.3	0	507.1	65.1	46.5	190.733
ENSMUSG00000019362	D8Ertd738e	DNA segment, Chr 8, ERATO Doi 738, expressed [Source:MGI Symbol;Acc:MGI:1289231]	8	84246238	84249719	-1	protein_coding	NM_001007571		101966	-0.443187	0.735508	0.430744	0.73948	2500.9	3360	1871.5	3783.5	3315.6	3414.1	2577.47	3504.4
ENSMUSG00000019370	Calm3	calmodulin 3 [Source:MGI Symbol;Acc:MGI:103249]	7	16915379	16924114	-1	protein_coding	NM_007590,	Mm.288630	12315	1.07792	2.11099	0.0150995	0.110714	2844.9	4153.5	2324.9	1606.9	1464.8	1345.1	3107.77	1472.27
ENSMUSG00000019373	Cops3	COP9 signalosome subunit 3 [Source:MGI Symbol;Acc:MGI:1349409]	11	59817795	59839838	-1	protein_coding	, NM_011991	Mm.40	26572	2.12138	4.35111	0.00148354	0.0197846	1171.3	2030	798.3	254.1	178.9	486.2	1333.2	306.4
ENSMUSG00000019428	Fkbp8	FK506 binding protein 8 [Source:MGI Symbol;Acc:MGI:1341070]	8	70527724	70535328	1	protein_coding	NM_010223, NM_001111066, , NM_001199631		14232	0.846493	1.79813	NA	NA	618.6	317.4	356.7	108.4	263.8	346.2	430.9	239.467
ENSMUSG00000019432	Ddx39b	DEAD (Asp-Glu-Ala-Asp) box polypeptide 39B [Source:MGI Symbol;Acc:MGI:99240]	17	35241746	35253707	1	protein_coding	NM_019693, , NM_001252457	Mm.439827	53817	-0.496599	0.708776	0.482605	0.770541	690.9	814.6	839.1	1126.3	1279.2	902.4	781.533	1102.63
ENSMUSG00000019433	Gipc1	GIPC PDZ domain containing family, member 1 [Source:MGI Symbol;Acc:MGI:1926252]	8	83652677	83664694	1	protein_coding	NM_018771,	Mm.20945	67903	3.45587	10.9729	NA	NA	71.4	108.5	190.2	1.6	31.7	0	123.367	11.1
ENSMUSG00000019437	Tlcd1	TLC domain containing 1 [Source:MGI Symbol;Acc:MGI:1915572]	11	78176711	78181909	1	protein_coding	, NM_001291237, NM_001291235, NM_026708, NM_001291236		68385	6.08132	67.711	0.00174142	0.0227345	61.3	100.4	4.3	0	1.1	1.2	55.3333	0.766667
ENSMUSG00000019461	Plscr3	phospholipid scramblase 3 [Source:MGI Symbol;Acc:MGI:1917560]	11	69846376	69852058	1	protein_coding	NM_001168497, , NM_023564	Mm.28874	70310	2.98623	7.924	NA	NA	642.4	421.9	581.2	184.5	2.3	21.7	548.5	69.5
ENSMUSG00000019470	Xab2	XPA binding protein 2 [Source:MGI Symbol;Acc:MGI:1914689]	8	3608421	3621316	-1	protein_coding	, NM_026156	Mm.23739	67439	-0.231551	0.851719	0.779759	0.918046	183.9	120.5	73.1	85.8	69.1	288.3	125.833	147.733
ENSMUSG00000019471	Cdc37	cell division cycle 37 [Source:MGI Symbol;Acc:MGI:109531]	9	21133222	21149982	-1	protein_coding	NM_016742,		12539	0.565465	1.47986	NA	NA	389.8	732.3	502.8	352.8	484.5	260.6	541.633	365.967
ENSMUSG00000019487	Trip10	thyroid hormone receptor interactor 10 [Source:MGI Symbol;Acc:MGI:2146901]	17	57249455	57263665	1	protein_coding	NM_134125, NM_001242389, NM_001242391, NM_001242390,		106628	1.33371	2.5205	0.411455	0.726335	48.5	158.7	53.7	32.4	0	71.2	86.9667	34.5333
ENSMUSG00000019494	Cops6	COP9 signalosome subunit 6 [Source:MGI Symbol;Acc:MGI:1349439]	5	138161071	138164646	1	protein_coding	NM_012002,	Mm.3981	26893	0.247184	1.18689	0.638198	0.854692	744.9	1576	1692.1	946.7	889.8	1544.2	1337.67	1126.9
ENSMUSG00000019505	Ubb	ubiquitin B [Source:MGI Symbol;Acc:MGI:98888]	11	62551171	62553213	1	protein_coding	NM_011664, NM_001313984,		22187	-0.707564	0.612353	NA	NA	7761.6	13024	7657	24555.6	11427.6	10465.4	9480.87	15482.9
ENSMUSG00000019528	Gyg	glycogenin [Source:MGI Symbol;Acc:MGI:1351614]	3	20122084	20155317	-1	protein_coding	, NM_013755		27357	0.430958	1.34813	0.573884	0.822164	682.6	693.1	695.1	606.8	838.8	90.5	690.267	512.033
ENSMUSG00000019539	Rcn3	reticulocalbin 3, EF-hand calcium binding domain [Source:MGI Symbol;Acc:MGI:1277122]	7	45082913	45092221	-1	protein_coding	, NM_026555	Mm.29997	52377	0.16978	1.12489	0.838522	0.940444	163.8	241.1	102.1	241.1	163	47	169	150.367
ENSMUSG00000019564	Arid3a	AT rich interactive domain 3A (BRIGHT-like) [Source:MGI Symbol;Acc:MGI:1328360]	10	79927043	79955018	1	protein_coding	NM_007880, NM_001288626, NM_001288625,	Mm.301282	13496	0.356992	1.28075	NA	NA	199.5	68.3	76.3	4.9	122.3	141.1	114.7	89.4333
ENSMUSG00000019579	Mydgf	myeloid derived growth factor [Source:MGI Symbol;Acc:MGI:2156020]	17	56175744	56183920	-1	protein_coding	NM_080837,	Mm.294870	28106	1.00182	2.00252	0.120958	0.407663	421.8	984.4	1096.9	492	246.8	511.5	834.367	416.767
ENSMUSG00000019659	Ccdc12	coiled-coil domain containing 12 [Source:MGI Symbol;Acc:MGI:1919904]	9	110656503	110711606	1	protein_coding	NM_028312,	Mm.249115	72654	0.178273	1.13153	0.763451	0.912403	2477.1	3291.7	1641.6	2186.3	2729.3	1633.4	2470.13	2183
ENSMUSG00000019689	Fmc1	formation of mitochondrial complex V assembly factor 1 [Source:MGI Symbol;Acc:MGI:1913367]	6	38533502	38539449	1	protein_coding	, NM_025363		66117	1.36486	2.57552	0.00217885	0.0270426	4310	5019.3	4123.4	1940.3	1695.7	1587.6	4484.23	1741.2
ENSMUSG00000019699	Akt3	thymoma viral proto-oncogene 3 [Source:MGI Symbol;Acc:MGI:1345147]	1	177020073	177258203	-1	protein_coding	, NM_011785	Mm.235194	23797	3.98597	15.8452	NA	NA	176.6	110.5	199.8	1.6	0	29	162.3	10.2
ENSMUSG00000019710	Mrpl24	mitochondrial ribosomal protein L24 [Source:MGI Symbol;Acc:MGI:1914957]	3	87919506	87923672	1	protein_coding	, NM_026591	Mm.393802	67707	1.03018	2.04227	0.302239	0.642219	460.3	1112	917.5	551.8	159.6	507.9	829.933	406.433
ENSMUSG00000019715	Gle1	GLE1 RNA export mediator (yeast) [Source:MGI Symbol;Acc:MGI:1921662]	2	29935426	29960371	1	protein_coding	NM_028923,		74412	-0.682892	0.622915	0.521236	0.795864	276.3	313.4	252.5	14.6	122.3	1214.8	280.733	450.567
ENSMUSG00000019726	Lyst	lysosomal trafficking regulator [Source:MGI Symbol;Acc:MGI:107448]	13	13590397	13778803	1	protein_coding	, NM_010748		17101	-1.34602	0.393376	0.0095123	0.0815123	621.3	423.9	282.6	1008.2	1199.9	1167.8	442.6	1125.3
ENSMUSG00000019731	Slc35e1	solute carrier family 35, member E1 [Source:MGI Symbol;Acc:MGI:2142403]	8	72480641	72492614	-1	protein_coding	NM_177766,		270066	1.25033	2.37896	0.210758	0.546486	259.9	38.2	155.8	21	28.3	141.1	151.3	63.4667
ENSMUSG00000019732	Calr3	calreticulin 3 [Source:MGI Symbol;Acc:MGI:1920566]	8	72424176	72443870	-1	protein_coding	NM_028500, NM_029782	Mm.196315	73316	-0.0737467	0.950167	0.973197	0.991663	66.8	0	55.9	0	56.6	72.4	40.9	43
ENSMUSG00000019734	Tmc4	transmembrane channel-like gene family 4 [Source:MGI Symbol;Acc:MGI:2669035]	7	3665790	3677553	-1	protein_coding	NM_181820,	Mm.360398	353499	0.382202	1.30333	0.784924	0.920996	191.2	93.4	173	181.2	0	170.1	152.533	117.1
ENSMUSG00000019738	Polr2i	polymerase (RNA) II (DNA directed) polypeptide I [Source:MGI Symbol;Acc:MGI:1917170]	7	30231948	30233390	1	protein_coding	NM_027259,		69920	0.297447	1.22897	0.572143	0.821353	1230.8	1937.6	1980.1	979.1	2181.4	1027.8	1716.17	1396.1
ENSMUSG00000019761	Krt10	keratin 10 [Source:MGI Symbol;Acc:MGI:96685]	11	99385254	99389364	-1	protein_coding	NM_010660,	Mm.22662	16661	0.275982	1.21082	0.830567	0.93869	162.9	69.3	63.4	171.5	7.9	65.1	98.5333	81.5
ENSMUSG00000019763	Rmnd1	required for meiotic nuclear division 1 homolog [Source:MGI Symbol;Acc:MGI:1913334]	10	4401915	4432388	-1	protein_coding	NM_025343,		66084	-0.911435	0.531656	NA	NA	63.1	197.9	169.7	45.3	743.7	20.5	143.567	269.833
ENSMUSG00000019768	Esr1	estrogen receptor 1 (alpha) [Source:MGI Symbol;Acc:MGI:1352467]	10	4611593	5005614	1	protein_coding	, NM_001302532, NM_007956, NM_001302533, NM_001302531	Mm.9213	13982	1.58672	3.00365	0.344906	0.68205	159.2	2	94.5	3.2	60	21.7	85.2333	28.3
ENSMUSG00000019773	Fbxo5	F-box protein 5 [Source:MGI Symbol;Acc:MGI:1914391]	10	5799160	5805600	-1	protein_coding	NM_025995,	Mm.197520	67141	0.527554	1.44148	0.612742	0.842161	221.4	395.8	578	3.2	272.8	552.5	398.4	276.167
ENSMUSG00000019774	Mtrf1l	mitochondrial translational release factor 1-like [Source:MGI Symbol;Acc:MGI:1918830]	10	5811887	5823910	-1	protein_coding	NM_175374,	Mm.55082	108853	-0.763921	0.588893	0.555558	0.81128	336.7	145.6	118.2	55	816.2	148.4	200.167	339.867
ENSMUSG00000019777	Hdac2	histone deacetylase 2 [Source:MGI Symbol;Acc:MGI:1097691]	10	36974544	37001889	1	protein_coding	NM_008229,	Mm.19806	15182	1.78553	3.44745	NA	NA	1798.1	2005.9	1767.3	935.4	228.7	453.6	1857.1	539.233
ENSMUSG00000019782	Rwdd1	RWD domain containing 1 [Source:MGI Symbol;Acc:MGI:1913771]	10	33996555	34019624	-1	protein_coding	NM_025614,		66521	-0.808591	0.570939	0.2499	0.590826	286.4	784.5	719.8	1555.2	604.5	977.2	596.9	1045.63
ENSMUSG00000019790	Stxbp5	syntaxin binding protein 5 (tomosyn) [Source:MGI Symbol;Acc:MGI:1926058]	10	9755547	9901079	-1	protein_coding	, NM_001081344		78808	0.720134	1.64734	NA	NA	625.9	648.9	1005.6	181.2	1196.5	6	760.133	461.233
ENSMUSG00000019791	Hint3	histidine triad nucleotide binding protein 3 [Source:MGI Symbol;Acc:MGI:1914097]	10	30608141	30629632	-1	protein_coding	NM_025798,	Mm.46218	66847	-1.8257	0.282104	0.0337491	0.189577	439.2	656.9	332	953.2	2754.2	1354.8	476.033	1687.4
ENSMUSG00000019792	Trmt11	tRNA methyltransferase 11 [Source:MGI Symbol;Acc:MGI:1920931]	10	30534225	30600749	-1	protein_coding	NM_028604,	Mm.294503	73681	0.312981	1.24227	NA	NA	166.5	693.1	287.9	708.8	130.2	85.7	382.5	308.233
ENSMUSG00000019794	Katna1	katanin p60 (ATPase-containing) subunit A1 [Source:MGI Symbol;Acc:MGI:1344353]	10	7726000	7763150	1	protein_coding	, NM_011835	Mm.28127	23924	-0.912634	0.531214	0.0842604	0.332274	205	262.2	220.2	535.6	273.9	485	229.133	431.5
ENSMUSG00000019795	Pcmt1	protein-L-isoaspartate (D-aspartate) O-methyltransferase 1 [Source:MGI Symbol;Acc:MGI:97502]	10	7629373	7681136	-1	protein_coding	, NM_008786		18537	-0.118427	0.921192	0.826339	0.937173	1009.3	2054.1	1538.5	1869.1	2062.5	1064	1533.97	1665.2
ENSMUSG00000019796	Lrp11	low density lipoprotein receptor-related protein 11 [Source:MGI Symbol;Acc:MGI:2442989]	10	7589800	7625483	1	protein_coding	, NM_172784	Mm.206759	237253	-1.20164	0.434782	0.534453	0.801292	91.5	51.2	1.1	30.7	300	0	47.9333	110.233
ENSMUSG00000019797	1700021F05Rik	RIKEN cDNA 1700021F05 gene [Source:MGI Symbol;Acc:MGI:1915101]	10	43525133	43540994	-1	protein_coding	NM_026411,	Mm.209953	67851	0.0664139	1.04711	0.944094	0.980749	678.1	749.3	633.9	788.1	429	751.6	687.1	656.233
ENSMUSG00000019802	Sec63	SEC63-like (S. cerevisiae) [Source:MGI Symbol;Acc:MGI:2155302]	10	42761496	42832514	1	protein_coding	NM_153055,	Mm.214344	140740	-0.644337	0.639787	0.278977	0.619735	206.8	441	397.5	681.3	335.1	617.7	348.433	544.7
ENSMUSG00000019804	Snx3	sorting nexin 3 [Source:MGI Symbol;Acc:MGI:1860188]	10	42502030	42535381	1	protein_coding	NM_017472,		54198	-0.753896	0.593	0.158733	0.474785	2069	2897.9	1897.3	4264.1	4395.6	2915.8	2288.07	3858.5
ENSMUSG00000019806	Aig1	androgen-induced 1 [Source:MGI Symbol;Acc:MGI:1913503]	10	13647054	13868980	-1	protein_coding	NM_025446,	Mm.45755	66253	-0.141066	0.906849	0.90113	0.965239	205	341.5	53.7	69.6	187.9	404.1	200.067	220.533
ENSMUSG00000019808	Adat2	adenosine deaminase, tRNA-specific 2 [Source:MGI Symbol;Acc:MGI:1914007]	10	13552894	13563376	1	protein_coding	NM_025748	Mm.331841	66757	-0.958435	0.514615	0.612655	0.842161	0	189.8	1.1	255.7	115.5	0	63.6333	123.733
ENSMUSG00000019809	Pex3	peroxisomal biogenesis factor 3 [Source:MGI Symbol;Acc:MGI:1929646]	10	13523842	13553142	-1	protein_coding	, NM_019961, NM_001164195		56535	-0.858877	0.551381	NA	NA	32	175.8	153.6	0	313.6	341.4	120.467	218.333
ENSMUSG00000019810	Fuca2	fucosidase, alpha-L- 2, plasma [Source:MGI Symbol;Acc:MGI:1914098]	10	13499540	13519035	1	protein_coding	, NM_025799		66848	-1.83921	0.279474	0.030088	0.175	93.3	54.2	309.4	634.4	825.2	174.9	152.3	544.833
ENSMUSG00000019813	Cep57l1	centrosomal protein 57-like 1 [Source:MGI Symbol;Acc:MGI:1915511]	10	41718840	41809871	-1	protein_coding	NM_029132, NM_001243074, NM_001243075, , NM_026643	Mm.338605	103268	0.975059	1.96572	NA	NA	150.1	318.4	119.3	0	247.9	50.7	195.933	99.5333
ENSMUSG00000019814	Ltv1	LTV1 ribosome biogenesis factor [Source:MGI Symbol;Acc:MGI:2447810]	10	13178140	13193168	-1	protein_coding	NM_181470,	Mm.117581	353258	2.72324	6.60352	0.00120031	0.016903	1021.2	751.3	658.6	12.9	206	148.4	810.367	122.433
ENSMUSG00000019818	Cd164	CD164 antigen [Source:MGI Symbol;Acc:MGI:1859568]	10	41519414	41531048	1	protein_coding	NM_016898,	Mm.269815	53599	-0.0883893	0.940572	0.870459	0.954487	1609.6	1664.4	1621.2	1958.1	911.3	2335.6	1631.73	1735
ENSMUSG00000019820	Utrn	utrophin [Source:MGI Symbol;Acc:MGI:104631]	10	12382188	12869365	-1	protein_coding	, NM_011682	Mm.331784, Mm.488799	22288	0.567725	1.48218	0.486266	0.773408	607.6	465.1	481.3	326.9	532	189.4	518	349.433
ENSMUSG00000019822	Smpd2	sphingomyelin phosphodiesterase 2, neutral [Source:MGI Symbol;Acc:MGI:1278330]	10	41485642	41490369	-1	protein_coding	, NM_009213		20598	2.23463	4.70642	0.276189	0.617593	0	1	33.3	0	1.1	6	11.4333	2.36667
ENSMUSG00000019823	Mical1	microtubule associated monooxygenase, calponin and LIM domain containing 1 [Source:MGI Symbol;Acc:MGI:2385847]	10	41476314	41487032	1	protein_coding	, NM_001164433, NM_138315		171580	-2.40876	0.188317	0.290613	NA	22.9	0	1.1	0	99.6	27.7	8	42.4333
ENSMUSG00000019826	Zbtb24	zinc finger and BTB domain containing 24 [Source:MGI Symbol;Acc:MGI:3039618]	10	41450383	41465574	1	protein_coding	NM_153398, NM_001277229, NM_001277230,	Mm.258475	268294	-3.04418	0.12123	0.00410625	0.0442505	20.1	10	39.8	42.1	323.8	209.9	23.3	191.933
ENSMUSG00000019832	Rab32	RAB32, member RAS oncogene family [Source:MGI Symbol;Acc:MGI:1915094]	10	10545002	10558265	-1	protein_coding	NM_026405,	Mm.31486	67844	1.11089	2.15979	0.356799	0.689733	1013	434.9	1139.9	438.6	4.5	755.2	862.6	399.433
ENSMUSG00000019837	Gtf3c6	general transcription factor IIIC, polypeptide 6, alpha [Source:MGI Symbol;Acc:MGI:1914621]	10	40247703	40258108	-1	protein_coding	NM_026113,		67371	-0.277645	0.824937	0.6062	0.840437	1026.7	826.7	1707.2	1085.9	1615.4	1614.1	1186.87	1438.47
ENSMUSG00000019838	Slc16a10	solute carrier family 16 (monocarboxylic acid transporters), member 10 [Source:MGI Symbol;Acc:MGI:1919722]	10	40033532	40142258	-1	protein_coding	NM_001114332, , NM_028247	Mm.186778	72472	2.0013	4.00359	0.0512155	0.249658	46.7	98.4	310.5	14.6	75.8	22.9	151.867	37.7667
ENSMUSG00000019841	Rev3l	REV3 like, DNA directed polymerase zeta catalytic subunit [Source:MGI Symbol;Acc:MGI:1337131]	10	39732118	39875211	1	protein_coding	NM_011264,	Mm.439723	19714	-0.890902	0.539277	0.25909	0.600042	435.6	293.3	293.3	514.6	1018.8	361.9	340.733	631.767
ENSMUSG00000019843	Fyn	Fyn proto-oncogene [Source:MGI Symbol;Acc:MGI:95602]	10	39368855	39565381	1	protein_coding	, NM_008054, NM_001122893, NM_001122892	Mm.4848	14360	0.430084	1.34731	0.599658	0.836261	399.9	196.9	650	451.5	329.4	144.8	415.6	308.567
ENSMUSG00000019845	Tube1	epsilon-tubulin 1 [Source:MGI Symbol;Acc:MGI:1919174]	10	39133976	39152542	1	protein_coding	, NM_028006	Mm.297956	71924	2.91159	7.52449	0.0856761	0.335662	206.8	420.9	84.9	1.6	92.8	0	237.533	31.4667
ENSMUSG00000019849	Prep	prolyl endopeptidase [Source:MGI Symbol;Acc:MGI:1270863]	10	45067203	45167198	1	protein_coding	NM_011156		19072	2.15593	4.45655	0.00733685	0.0684801	86.9	382.7	164.4	30.7	52.1	59.1	211.333	47.3
ENSMUSG00000019850	Tnfaip3	tumor necrosis factor, alpha-induced protein 3 [Source:MGI Symbol;Acc:MGI:1196377]	10	19000910	19015657	-1	protein_coding	NM_009397, NM_001166402,	Mm.116683	21929	-1.5455	0.342578	0.234877	0.57297	345	194.9	35.5	191	1326.7	161.7	191.8	559.8
ENSMUSG00000019852	Arfgef3	ARFGEF family member 3 [Source:MGI Symbol;Acc:MGI:106387]	10	18581839	18743949	-1	protein_coding	NM_001033258,		215821	-1.87603	0.272433	NA	NA	107.1	4	1.1	80.9	82.6	248.5	37.4	137.333
ENSMUSG00000019854	Reps1	RalBP1 associated Eps domain containing protein [Source:MGI Symbol;Acc:MGI:1196373]	10	18055861	18125155	1	protein_coding	, NM_009048, NM_001111065	Mm.4479	19707	-0.00627063	0.995663	0.990585	0.996275	539	387.7	463.1	372.2	547.9	475.3	463.267	465.133
ENSMUSG00000019856	Fam184a	family with sequence similarity 184, member A [Source:MGI Symbol;Acc:MGI:1923156]	10	53633145	53751123	-1	protein_coding	NM_001081428,	Mm.436785	75906	0.386392	1.30712	0.821296	0.934662	4.6	40.2	99.9	0	82.6	27.7	48.2333	36.7667
ENSMUSG00000019857	Asf1a	anti-silencing function 1A histone chaperone [Source:MGI Symbol;Acc:MGI:1913653]	10	53596757	53609225	1	protein_coding	, NM_025541	Mm.272989, Mm.464928	66403	1.30991	2.47926	NA	NA	1301.2	1773.9	1467.6	665.1	835.4	331.8	1514.23	610.767
ENSMUSG00000019861	Gopc	golgi associated PDZ and coiled-coil motif containing [Source:MGI Symbol;Acc:MGI:2149946]	10	52335850	52382124	-1	protein_coding	, NM_053187, NM_001199272		94221	-1.87489	0.272648	NA	NA	189.4	161.7	139.7	262.2	189	1348.7	163.6	599.967
ENSMUSG00000019863	Qrsl1	glutaminyl-tRNA synthase (glutamine-hydrolyzing)-like 1 [Source:MGI Symbol;Acc:MGI:1923813]	10	43874188	43901745	-1	protein_coding	NM_001081054,	Mm.5904	76563	2.78236	6.87975	0.0040166	0.0436034	474.9	107.5	265.4	6.5	10.2	106.2	282.6	40.9667
ENSMUSG00000019866	Crybg1	crystallin beta-gamma domain containing 1 [Source:MGI Symbol;Acc:MGI:109544]	10	43950636	44148853	-1	protein_coding	, NM_172393	Mm.292082	11630	-1.10112	0.466154	0.614493	0.842377	0	11	10.7	42.1	0	4.8	7.23333	15.6333
ENSMUSG00000019868	Vta1	vesicle (multivesicular body) trafficking 1 [Source:MGI Symbol;Acc:MGI:1913451]	10	14654755	14705560	-1	protein_coding	NM_025418,		66201	-0.263753	0.832919	0.627198	0.849232	503.3	1127	800.4	694.2	1435.4	787.8	810.233	972.467
ENSMUSG00000019872	Smpdl3a	sphingomyelin phosphodiesterase, acid-like 3A [Source:MGI Symbol;Acc:MGI:1931437]	10	57794335	57811830	1	protein_coding	, NM_020561	Mm.2379	57319	-1.95588	0.257763	NA	NA	418.2	608.7	140.7	3094.1	732.4	704.5	389.2	1510.33
ENSMUSG00000019873	Reep3	receptor accessory protein 3 [Source:MGI Symbol;Acc:MGI:88930]	10	67009189	67096945	-1	protein_coding	NM_178606, NM_001204915,		28193	-0.663502	0.631344	0.397568	0.719611	270.9	531.4	345.9	132.7	996.2	688.8	382.733	605.9
ENSMUSG00000019876	Pkib	protein kinase inhibitor beta, cAMP dependent, testis specific [Source:MGI Symbol;Acc:MGI:101937]	10	57631981	57741112	1	protein_coding	NM_008863, NM_001039051, , NM_001039052, NM_001039053, NM_001039050, NM_001190402	Mm.262135	18768	-1.65849	0.316771	0.222305	0.557841	407.2	47.2	22.6	102	958.8	445.2	159	502
ENSMUSG00000019877	Serinc1	serine incorporator 1 [Source:MGI Symbol;Acc:MGI:1926228]	10	57515774	57532530	-1	protein_coding	NM_019760,	Mm.29344	56442	-0.55349	0.68137	0.168171	0.489915	680.8	850.8	630.7	1149	1076.5	948.2	720.767	1057.9
ENSMUSG00000019878	Hsf2	heat shock factor 2 [Source:MGI Symbol;Acc:MGI:96239]	10	57486385	57513135	1	protein_coding	, NM_008297	Mm.261395, Mm.447362	15500	1.20433	2.3043	0.365298	0.696775	74.1	36.2	1.1	0	21.5	26.5	37.1333	16
ENSMUSG00000019897	Ccdc59	coiled-coil domain containing 59 [Source:MGI Symbol;Acc:MGI:1289302]	10	105841067	105847833	1	protein_coding	NM_025602,		52713	-0.564839	0.676031	0.327732	0.666974	800.7	1304.8	491	1595.6	1552	693.7	865.5	1280.43
ENSMUSG00000019899	Lama2	laminin, alpha 2 [Source:MGI Symbol;Acc:MGI:99912]	10	26980036	27619758	-1	protein_coding	, NM_008481	Mm.256087	16773	-1.38612	0.382593	0.470435	0.763667	1.8	117.5	19.3	51.8	304.5	6	46.2	120.767
ENSMUSG00000019907	Ppp1r12a	protein phosphatase 1, regulatory (inhibitor) subunit 12A [Source:MGI Symbol;Acc:MGI:1309528]	10	108162193	108284475	1	protein_coding	, NM_027892	Mm.422959	17931	-0.0905165	0.939186	0.856397	0.94719	1164	1660.4	1293.5	2045.5	886.4	1453.7	1372.63	1461.87
ENSMUSG00000019916	P4ha1	procollagen-proline, 2-oxoglutarate 4-dioxygenase (proline 4-hydroxylase), alpha 1 polypeptide [Source:MGI Symbol;Acc:MGI:97463]	10	59323296	59373304	1	protein_coding	NM_011030, NM_001316370, NM_001316371	Mm.2212	18451	-0.243244	0.844844	NA	NA	13.7	10	207.4	160.2	35.1	78.4	77.0333	91.2333
ENSMUSG00000019920	Lims1	LIM and senescent cell antigen-like domains 1 [Source:MGI Symbol;Acc:MGI:1195263]	10	58323466	58424691	1	protein_coding	NM_026148, NM_201242, NM_001193303,		110829	2.23732	4.71522	NA	NA	7430.3	7993.6	6120.7	848	1392.4	2328.3	7181.53	1522.9
ENSMUSG00000019923	Zwint	ZW10 interactor [Source:MGI Symbol;Acc:MGI:1289227]	10	72654845	72674964	1	protein_coding	NM_001293683, NM_025635, NM_001293684,	Mm.62876	52696	0.358248	1.28187	0.563708	0.81583	1289.3	840.7	615.6	545.4	1190.9	405.3	915.2	713.867
ENSMUSG00000019927	Ube2d1	ubiquitin-conjugating enzyme E2D 1 [Source:MGI Symbol;Acc:MGI:2384911]	10	71254980	71285262	-1	protein_coding	NM_145420,	Mm.270530	216080	-0.494399	0.709857	0.611405	0.842161	291	305.4	688.7	807.5	12.5	990.4	428.367	603.467
ENSMUSG00000019942	Cdk1	cyclin-dependent kinase 1 [Source:MGI Symbol;Acc:MGI:88351]	10	69335146	69352938	-1	protein_coding	NM_007659,		12534	2.45186	5.47122	NA	NA	1570.3	2901.9	1279.6	11.3	79.2	960.3	1917.27	350.267
ENSMUSG00000019943	Atp2b1	ATPase, Ca++ transporting, plasma membrane 1 [Source:MGI Symbol;Acc:MGI:104653]	10	98914406	99026143	1	protein_coding	, NM_026482	Mm.166944, Mm.440299	67972	-2.05363	0.240877	NA	NA	240.7	286.3	390	930.5	2054.6	820.3	305.667	1268.47
ENSMUSG00000019944	Rhobtb1	Rho-related BTB domain containing 1 [Source:MGI Symbol;Acc:MGI:1916538]	10	69151434	69291791	1	protein_coding	NM_001252636, NM_001081347, , NM_001252638, NM_001252637		69288	-0.276119	0.82581	0.832506	0.938693	60.4	42.2	77.4	22.7	80.4	114.6	60	72.5667
ENSMUSG00000019947	Arid5b	AT rich interactive domain 5B (MRF1-like) [Source:MGI Symbol;Acc:MGI:2175912]	10	68092520	68278740	-1	protein_coding	NM_023598,		71371	-4.33026	0.0497122	0.00018831	0.00380159	109.8	9	2.1	660.3	1360.7	417.4	40.3	812.8
ENSMUSG00000019948	Actr6	ARP6 actin-related protein 6 [Source:MGI Symbol;Acc:MGI:1914269]	10	89711971	89732295	-1	protein_coding	NM_025914,	Mm.335292	67019	-0.852825	0.5537	0.414334	0.728239	225.1	904	1083	555.1	3305.5	133.9	737.367	1331.5
ENSMUSG00000019951	Uhrf1bp1l	UHRF1 (ICBP90) binding protein 1-like [Source:MGI Symbol;Acc:MGI:2442888]	10	89744991	89819871	1	protein_coding	NM_029166,	Mm.268922	75089	1.02245	2.03137	NA	NA	1024	928.1	809	275.1	820.7	263	920.367	452.933
ENSMUSG00000019952	Poc1b	POC1 centriolar protein B [Source:MGI Symbol;Acc:MGI:1918511]	10	99107036	99198074	1	protein_coding	NM_027740,		382406	0.858939	1.8137	NA	NA	119.9	111.5	144	46.9	7.9	152	125.133	68.9333
ENSMUSG00000019960	Dusp6	dual specificity phosphatase 6 [Source:MGI Symbol;Acc:MGI:1914853]	10	99263231	99267489	1	protein_coding	NM_026268,	Mm.1791	67603	-1.98717	0.252233	0.00517153	0.0526832	84.2	225	121.4	718.5	154	834.8	143.533	569.1
ENSMUSG00000019961	Tmpo	thymopoietin [Source:MGI Symbol;Acc:MGI:106920]	10	91147571	91181315	-1	protein_coding	NM_001080129, NM_001283048, NM_001080131, NM_001080132, NM_001080130, , NM_011605	Mm.159684, Mm.484456	21917	1.00731	2.01016	0.122771	0.411535	3556.9	2366.5	3160.8	979.1	528.6	3011.1	3028.07	1506.27
ENSMUSG00000019969	Psen1	presenilin 1 [Source:MGI Symbol;Acc:MGI:1202717]	12	83688152	83735199	1	protein_coding	, NM_008943	Mm.998	19164	0.476407	1.39127	0.486539	0.773408	194.9	248.1	268.6	127.8	77	306.4	237.2	170.4
ENSMUSG00000019970	Sgk1	serum/glucocorticoid regulated kinase 1 [Source:MGI Symbol;Acc:MGI:1340062]	10	21882184	21999903	1	protein_coding	NM_001161845, , NM_001161850, NM_001161848, NM_011361, NM_001161849, NM_001161847	Mm.28405	20393	-2.90777	0.133252	0.000955771	0.0140676	184.8	140.6	35.5	1547.1	636.2	527.2	120.3	903.5
ENSMUSG00000019971	Cep290	centrosomal protein 290 [Source:MGI Symbol;Acc:MGI:2384917]	10	100487558	100574840	1	protein_coding	, NM_146009	Mm.229114	216274	5.12411	34.8746	NA	NA	64.1	369.6	75.2	0	2.3	12.1	169.633	4.8
ENSMUSG00000019975	Ikbip	IKBKB interacting protein [Source:MGI Symbol;Acc:MGI:1914704]	10	91082940	91102607	1	protein_coding	NM_027078, NM_026166,	Mm.252843	67454	0.981331	1.97429	NA	NA	258	154.7	321.2	9.7	2.3	359.5	244.633	123.833
ENSMUSG00000019977	Hbs1l	Hbs1-like (S. cerevisiae) [Source:MGI Symbol;Acc:MGI:1891704]	10	21295979	21368898	1	protein_coding	NM_001042593, , NM_019702, NM_001145209	Mm.25527	56422	1.96191	3.89578	0.0265519	0.161904	428.3	245.1	655.4	241.1	26	74.8	442.933	113.967
ENSMUSG00000019978	Epb41l2	erythrocyte membrane protein band 4.1 like 2 [Source:MGI Symbol;Acc:MGI:103009]	10	25359798	25523519	1	protein_coding	NM_001199265, , NM_013511	Mm.306026	13822	-1.09002	0.469756	0.263197	0.602925	118	184.8	372.8	982.3	47.5	409	225.2	479.6
ENSMUSG00000019979	Apaf1	apoptotic peptidase activating factor 1 [Source:MGI Symbol;Acc:MGI:1306796]	10	90989311	91082770	-1	protein_coding	NM_001282947, NM_009684, , NM_001042558	Mm.220289, Mm.473243	11783	1.55957	2.94766	0.073242	0.306316	357.8	379.7	329.8	224.9	12.5	125.5	355.767	120.967
ENSMUSG00000019982	Myb	myeloblastosis oncogene [Source:MGI Symbol;Acc:MGI:97249]	10	21124935	21160984	-1	protein_coding	NM_001198914, NM_010848,		17863	1.69774	3.24392	NA	NA	1988.4	1347	1913.4	584.2	492.4	541.7	1749.6	539.433
ENSMUSG00000019984	Med23	mediator complex subunit 23 [Source:MGI Symbol;Acc:MGI:1917458]	10	24869986	24913681	1	protein_coding	NM_001166416, , NM_027347	Mm.28020	70208	-0.128748	0.914625	0.879428	0.958212	337.7	250.1	228.8	339.8	524.1	29	272.2	297.633
ENSMUSG00000019986	Ahi1	Abelson helper integration site 1 [Source:MGI Symbol;Acc:MGI:87971]	10	20952547	21080429	1	protein_coding	NM_026203, , NM_001177776	Mm.253280	52906	2.38789	5.2339	NA	NA	253.5	522.3	676.9	135.9	138.1	3.6	484.233	92.5333
ENSMUSG00000019988	Nedd1	neural precursor cell expressed, developmentally down-regulated gene 1 [Source:MGI Symbol;Acc:MGI:97293]	10	92684746	92722420	-1	protein_coding	NM_008682,		17997	1.1245	2.18026	0.297079	0.636937	126.3	251.1	464.1	25.9	330.5	29	280.5	128.467
ENSMUSG00000019990	Pde7b	phosphodiesterase 7B [Source:MGI Symbol;Acc:MGI:1352752]	10	20398004	20725078	-1	protein_coding	NM_013875,	Mm.425617	29863	0.578646	1.49345	0.641064	0.856063	32	28.1	20.4	9.7	27.2	16.9	26.8333	17.9333
ENSMUSG00000019992	Mtfr2	mitochondrial fission regulator 2 [Source:MGI Symbol;Acc:MGI:1919054]	10	20347770	20361304	1	protein_coding	NM_027930,		71804	3.58905	12.034	0.0171145	0.120821	86.9	36.2	131.1	1.6	19.2	0	84.7333	6.93333
ENSMUSG00000019996	Map7	microtubule-associated protein 7 [Source:MGI Symbol;Acc:MGI:1328328]	10	20148471	20281590	1	protein_coding	NM_008635, NM_001198635,	Mm.20928	17761	0.605554	1.52156	0.582311	0.826668	299.2	118.5	195.5	84.1	290.9	27.7	204.4	134.233
ENSMUSG00000019998	Stx7	syntaxin 7 [Source:MGI Symbol;Acc:MGI:1858210]	10	24149302	24190222	1	protein_coding	, NM_016797	Mm.248042	53331	0.590222	1.50548	0.227422	0.564177	1211.5	1328.9	856.3	587.4	568.3	1100.2	1132.23	751.967
ENSMUSG00000020003	Pex7	peroxisomal biogenesis factor 7 [Source:MGI Symbol;Acc:MGI:1321392]	10	19853900	19907689	-1	protein_coding	NM_008822, , NM_001161825		18634	1.2003	2.29788	0.0568528	0.264405	426.4	1793	930.4	420.7	490.2	459.6	1049.93	456.833
ENSMUSG00000020009	Ifngr1	interferon gamma receptor 1 [Source:MGI Symbol;Acc:MGI:107655]	10	19591949	19610229	1	protein_coding	NM_010511,	Mm.549	15979	-2.55064	0.170679	1.04138e-05	0.000346625	191.2	442	274	2226.7	1820.3	1267.9	302.4	1771.63
ENSMUSG00000020014	Cfap54	cilia and flagella associated protein 54 [Source:MGI Symbol;Acc:MGI:1922208]	10	92775619	93081618	-1	protein_coding		Mm.34980, Mm.391437	380654	-2.8111	0.142487	0.0185488	0.128581	28.4	45.2	21.5	158.6	432.4	76	31.7	222.333
ENSMUSG00000020015	Cdk17	cyclin-dependent kinase 17 [Source:MGI Symbol;Acc:MGI:97517]	10	93160875	93267071	1	protein_coding	, NM_146239	Mm.217404, Mm.479520	237459	1.09378	2.13433	0.0688857	0.295032	1066.1	799.6	728.4	713.7	219.6	283.5	864.7	405.6
ENSMUSG00000020018	Snrpf	small nuclear ribonucleoprotein polypeptide F [Source:MGI Symbol;Acc:MGI:1917128]	10	93583029	93589706	-1	protein_coding	NM_027246		69878	1.26966	2.41104	0.0328933	0.186588	537.1	691.1	910	160.2	374.7	351.1	712.733	295.333
ENSMUSG00000020021	Fgd6	FYVE, RhoGEF and PH domain containing 6 [Source:MGI Symbol;Acc:MGI:1261419]	10	94036001	94145339	1	protein_coding	NM_053072,	Mm.269596	13998	-3.03166	0.122287	0.141483	0.445698	0.9	60.3	0	0	412.1	88.1	20.4	166.733
ENSMUSG00000020022	Ndufa12	NADH dehydrogenase (ubiquinone) 1 alpha subcomplex, 12 [Source:MGI Symbol;Acc:MGI:1913664]	10	94198955	94221443	1	protein_coding	, NM_025551		66414	0.513707	1.42771	0.243494	0.583386	2937.4	4151.5	3701.2	2412.8	2600.2	2544.3	3596.7	2519.1
ENSMUSG00000020023	Tmcc3	transmembrane and coiled coil domains 3 [Source:MGI Symbol;Acc:MGI:2442900]	10	94311949	94590956	1	protein_coding	, NM_172051, NM_001168684, NM_177026	Mm.23047	319880	-1.96852	0.255515	0.000519065	0.00874701	83.3	144.6	188	346.3	627.1	652.7	138.633	542.033
ENSMUSG00000020024	Cep83	centrosomal protein 83 [Source:MGI Symbol;Acc:MGI:1924298]	10	94688654	94790853	1	protein_coding	NM_029852,	Mm.296971	77048	1.08021	2.11434	NA	NA	896.8	276.2	278.3	200.7	393.9	91.7	483.767	228.767
ENSMUSG00000020027	Socs2	suppressor of cytokine signaling 2 [Source:MGI Symbol;Acc:MGI:1201787]	10	95385362	95417180	-1	protein_coding	, NM_007706, NM_001168657, NM_001168655, NM_001168656	Mm.474283	216233	-0.847103	0.5559	0.563869	0.81583	9.2	84.4	144	0	372.4	54.3	79.2	142.233
ENSMUSG00000020029	Nudt4	nudix (nucleoside diphosphate linked moiety X)-type motif 4 [Source:MGI Symbol;Acc:MGI:1918457]	10	95547007	95564146	-1	protein_coding	NM_027722	Mm.24397	71207	2.02986	4.08366	0.020408	0.137349	964.5	378.7	534	152.1	296.6	10.9	625.733	153.2
ENSMUSG00000020034	Tcp11l2	t-complex 11 (mouse) like 2 [Source:MGI Symbol;Acc:MGI:2444679]	10	84576626	84614359	1	protein_coding	NM_146008,		216198	-1.95034	0.258755	0.00820142	0.0742684	496.9	454	54.8	1987.2	645.2	1255.8	335.233	1296.07
ENSMUSG00000020038	Cry1	cryptochrome 1 (photolyase-like) [Source:MGI Symbol;Acc:MGI:1270841]	10	85131700	85185064	-1	protein_coding	NM_007771,	Mm.26237	12952	0.29637	1.22805	NA	NA	261.7	69.3	77.4	22.7	79.2	230.4	136.133	110.767
ENSMUSG00000020044	Timp3	tissue inhibitor of metalloproteinase 3 [Source:MGI Symbol;Acc:MGI:98754]	10	86300372	86349506	1	protein_coding	NM_011595,	Mm.4871	21859	2.42219	5.35986	0.0788904	0.319328	463	93.4	272.9	147.3	5.7	2.4	276.433	51.8
ENSMUSG00000020048	Hsp90b1	heat shock protein 90, beta (Grp94), member 1 [Source:MGI Symbol;Acc:MGI:98817]	10	86690209	86705509	-1	protein_coding	, NM_011631	Mm.87773	22027	-0.296565	0.814188	NA	NA	3413.2	3753.7	4441.4	3976.1	3483.2	6798	3869.43	4752.43
ENSMUSG00000020056	Washc3	WASH complex subunit 3 [Source:MGI Symbol;Acc:MGI:1914532]	10	88201093	88246158	1	protein_coding	NM_026070, , NM_001122960, NM_027487	Mm.208465	67282	0.0903191	1.06461	0.929114	0.975035	365.1	1741.8	1176.4	1129.6	897.7	1056.8	1094.43	1028.03
ENSMUSG00000020063	Sirt1	sirtuin 1 [Source:MGI Symbol;Acc:MGI:2135607]	10	63319005	63381704	-1	protein_coding	, NM_001159589, NM_019812		93759	0.276409	1.21118	0.764826	0.913088	136.3	302.3	300.8	228.2	17	365.5	246.467	203.567
ENSMUSG00000020064	Herc4	hect domain and RLD 4 [Source:MGI Symbol;Acc:MGI:1914595]	10	63243810	63317878	1	protein_coding	, NM_026101, NM_030114	Mm.234437	67345	-1.27977	0.41186	NA	NA	1368.9	338.5	238.5	1383.6	1555.4	1786.7	648.633	1575.23
ENSMUSG00000020069	Hnrnph3	heterogeneous nuclear ribonucleoprotein H3 [Source:MGI Symbol;Acc:MGI:1926462]	10	63014664	63024217	-1	protein_coding	NM_001079824,		432467	-0.425624	0.744517	0.527722	0.798539	980	428.9	271.8	733.1	1030.1	494.6	560.233	752.6
ENSMUSG00000020070	Rufy2	RUN and FYVE domain-containing 2 [Source:MGI Symbol;Acc:MGI:1917682]	10	62980223	63017210	1	protein_coding	, NM_027425		70432	-0.232678	0.851054	0.830903	0.93869	152.8	39.2	200.9	228.2	22.6	211.1	130.967	153.967
ENSMUSG00000020074	Ccar1	cell division cycle and apoptosis regulator 1 [Source:MGI Symbol;Acc:MGI:1914750]	10	62743928	62792286	-1	protein_coding	, NM_026201	Mm.196371	67500	0.778247	1.71505	0.256615	0.598446	1366.2	1240.5	1721.1	814	144.9	1564.7	1442.6	841.2
ENSMUSG00000020075	Ddx21	DEAD (Asp-Glu-Ala-Asp) box polypeptide 21 [Source:MGI Symbol;Acc:MGI:1860494]	10	62580251	62602281	-1	protein_coding	NM_019553,	Mm.413275	56200	1.09159	2.13108	NA	NA	1277.4	1010.5	1193.6	215.2	1099.2	318.5	1160.5	544.3
ENSMUSG00000020076	Ddx50	DEAD (Asp-Glu-Ala-Asp) box polypeptide 50 [Source:MGI Symbol;Acc:MGI:2182303]	10	62615895	62651218	-1	protein_coding	, NM_053183		94213	0.895282	1.85997	0.276806	0.61798	1135.6	596.7	618.8	166.7	602.2	494.6	783.7	421.167
ENSMUSG00000020077	Srgn	serglycin [Source:MGI Symbol;Acc:MGI:97756]	10	62493833	62527451	-1	protein_coding	, NM_011157		19073	-0.265291	0.832031	NA	NA	16214.9	22505.2	16532.3	25741.8	25441.8	15223.4	18417.5	22135.7
ENSMUSG00000020078	Vps26a	VPS26 retromer complex component A [Source:MGI Symbol;Acc:MGI:1353654]	10	62455235	62486805	-1	protein_coding	NM_001113355, , NM_133672		30930	-0.963709	0.512737	0.340588	0.677726	56.7	574.6	409.3	401.3	1355	272.6	346.867	676.3
ENSMUSG00000020079	Supv3l1	suppressor of var1, 3-like 1 (S. cerevisiae) [Source:MGI Symbol;Acc:MGI:2441711]	10	62429209	62449738	-1	protein_coding	NM_181423,	Mm.235898	338359	1.16306	2.23932	0.296858	0.636632	214.1	30.1	79.5	16.2	107.5	20.5	107.9	48.0667
ENSMUSG00000020085	Aifm2	apoptosis-inducing factor, mitochondrion-associated 2 [Source:MGI Symbol;Acc:MGI:1918611]	10	61715263	61739260	1	protein_coding	, NM_001284300, NM_178058, NM_001039194, NM_153779	Mm.286309	71361	2.8798	7.36047	0.246773	NA	0.9	42.2	0	4.9	1.1	0	14.3667	2
ENSMUSG00000020087	Tysnd1	trypsin domain containing 1 [Source:MGI Symbol;Acc:MGI:1919017]	10	61695514	61702773	1	protein_coding	NM_001272091, NM_001272090, NM_001272092, NM_027912,	Mm.71514	71767	-0.112132	0.92522	NA	NA	333.1	131.6	64.5	501.7	2.3	68.8	176.4	190.933
ENSMUSG00000020088	Sar1a	secretion associated Ras related GTPase 1A [Source:MGI Symbol;Acc:MGI:98230]	10	61680299	61693297	1	protein_coding	, NM_009120	Mm.391794	20224	-1.37357	0.385936	0.00138312	0.0188512	533.5	842.8	1088.3	1988.8	1838.4	2557.5	821.533	2128.23
ENSMUSG00000020089	Ppa1	pyrophosphatase (inorganic) 1 [Source:MGI Symbol;Acc:MGI:97831]	10	61648552	61674168	1	protein_coding	NM_026438,	Mm.28897	67895	1.44295	2.71876	NA	NA	2018.6	894	1639.5	53.4	954.3	665.9	1517.37	557.867
ENSMUSG00000020091	Eif4ebp2	eukaryotic translation initiation factor 4E binding protein 2 [Source:MGI Symbol;Acc:MGI:109198]	10	61428491	61452661	-1	protein_coding	, NM_010124		13688	0.656251	1.57598	0.348078	0.684625	287.3	289.3	375	106.8	137	359.5	317.2	201.1
ENSMUSG00000020097	Sgpl1	sphingosine phosphate lyase 1 [Source:MGI Symbol;Acc:MGI:1261415]	10	61098642	61147703	-1	protein_coding	NM_009163, NM_001316674, NM_001316673,	Mm.412319	20397	-1.57151	0.336457	0.231642	0.569011	141.8	132.6	0	216.8	81.5	517.5	91.4667	271.933
ENSMUSG00000020100	Slc29a3	solute carrier family 29 (nucleoside transporters), member 3 [Source:MGI Symbol;Acc:MGI:1918529]	10	60712072	60752794	-1	protein_coding	NM_023596,	Mm.284462	71279	-1.96731	0.255729	0.057734	0.266118	97.9	6	29	241.1	95.1	184.6	44.3	173.6
ENSMUSG00000020101	Vsir	V-set immunoregulatory receptor [Source:MGI Symbol;Acc:MGI:1921298]	10	60346851	60372684	1	protein_coding	NM_028732, NM_001159572,	Mm.273584	74048	-2.1396	0.226943	0.0158006	0.114131	88.8	319.4	294.4	1992.1	422.2	681.6	234.2	1031.97
ENSMUSG00000020107	Anapc16	anaphase promoting complex subunit 16 [Source:MGI Symbol;Acc:MGI:1289325]	10	59987409	60003135	-1	protein_coding	NM_025514,	Mm.21793	52717	-0.534901	0.690206	0.486827	0.773408	847.3	1267.6	1307.5	1650.6	1744.4	1563.5	1140.8	1652.83
ENSMUSG00000020108	Ddit4	DNA-damage-inducible transcript 4 [Source:MGI Symbol;Acc:MGI:1921997]	10	59949669	59951834	-1	protein_coding	NM_029083	Mm.21697	74747	-1.98198	0.253142	0.0668576	0.291259	70.5	7	12.9	121.4	129	107.4	30.1333	119.267
ENSMUSG00000020109	Dnajb12	DnaJ heat shock protein family (Hsp40) member B12 [Source:MGI Symbol;Acc:MGI:1931881]	10	59879556	59899302	1	protein_coding	, NM_019965		56709	-0.568925	0.674119	NA	NA	81.4	88.4	99.9	111.7	183.4	105	89.9	133.367
ENSMUSG00000020111	Micu1	mitochondrial calcium uptake 1 [Source:MGI Symbol;Acc:MGI:2384909]	10	59702477	59864132	1	protein_coding	NM_144822, , NM_001291442, NM_001291443	Mm.27199	216001	0.129341	1.09379	0.840832	0.94103	254.4	172.8	236.4	100.3	293.2	212.3	221.2	201.933
ENSMUSG00000020114	Cand1	cullin associated and neddylation disassociated 1 [Source:MGI Symbol;Acc:MGI:1261820]	10	119199255	119240055	-1	protein_coding	NM_027994,	Mm.203965	71902	0.688	1.61105	0.406124	0.723054	560	494.2	761.7	21	676.9	428.3	605.3	375.4
ENSMUSG00000020115	Tbk1	TANK-binding kinase 1 [Source:MGI Symbol;Acc:MGI:1929658]	10	121546455	121586787	-1	protein_coding	NM_019786,	Mm.34580	56480	-1.67637	0.312868	0.00267264	0.0314994	236.1	148.7	309.4	1034.1	765.2	419.8	231.4	739.7
ENSMUSG00000020116	Pno1	partner of NOB1 homolog [Source:MGI Symbol;Acc:MGI:1913499]	11	17203198	17211568	-1	protein_coding	NM_025443,	Mm.27831	66249	-0.00919759	0.993645	0.992262	0.996323	357.8	984.4	608.1	38.8	1540.7	382.4	650.1	653.967
ENSMUSG00000020120	Plek	pleckstrin [Source:MGI Symbol;Acc:MGI:1860485]	11	16971206	17052381	-1	protein_coding	NM_019549,	Mm.98232	56193	1.72851	3.31384	0.00459346	0.0483665	13051.6	11803.6	11228.2	1995.3	6901.8	1990.5	12027.8	3629.2
ENSMUSG00000020121	Srgap1	SLIT-ROBO Rho GTPase activating protein 1 [Source:MGI Symbol;Acc:MGI:2152936]	10	121780991	122047315	-1	protein_coding	NM_001242411, , NM_001081037	Mm.288698	117600	-0.228499	0.853522	0.908805	0.969079	107.1	49.2	2.1	160.2	12.5	13.3	52.8	62
ENSMUSG00000020122	Egfr	epidermal growth factor receptor [Source:MGI Symbol;Acc:MGI:95294]	11	16752203	16918158	1	protein_coding	NM_207655, NM_007912,		13649	-5.15257	0.028114	0.0203303	0.137268	0	12.1	4.3	45.3	535.4	0	5.46667	193.567
ENSMUSG00000020124	Usp15	ubiquitin specific peptidase 15 [Source:MGI Symbol;Acc:MGI:101857]	10	123105006	123196995	-1	protein_coding	NM_027604, NM_001301628,	Mm.244209	14479	0.63388	1.55173	NA	NA	1260	614.7	674.7	267	1065.2	310	849.8	547.4
ENSMUSG00000020125	Elane	elastase, neutrophil expressed [Source:MGI Symbol;Acc:MGI:2679229]	10	79886247	79888215	1	protein_coding	NM_015779	Mm.262194	50701	3.16475	8.96775	0.0106212	0.0881089	1806.3	191.9	93.5	69.6	135.8	27.7	697.233	77.7
ENSMUSG00000020128	Vps54	VPS54 GARP complex subunit [Source:MGI Symbol;Acc:MGI:2178798]	11	21239281	21321136	1	protein_coding	NM_139061, NM_001290628,	Mm.170103	245944	-0.335845	0.79232	NA	NA	523.4	320.4	527.5	867.4	826.4	37.4	457.1	577.067
ENSMUSG00000020130	Tbc1d15	TBC1 domain family, member 15 [Source:MGI Symbol;Acc:MGI:1913937]	10	115197872	115251467	-1	protein_coding	NM_025706,	Mm.22252	66687	-1.54079	0.343697	0.0183092	0.127138	697.3	418.9	479.2	2382.1	1618.8	641.8	531.8	1547.57
ENSMUSG00000020132	Rab21	RAB21, member RAS oncogene family [Source:MGI Symbol;Acc:MGI:894308]	10	115287084	115315594	-1	protein_coding	NM_024454,		216344	-0.706659	0.612738	0.123492	0.412496	897.7	666	698.3	1029.2	1235	1427.2	754	1230.47
ENSMUSG00000020133	2310011J03Rik	RIKEN cDNA 2310011J03 gene [Source:MGI Symbol;Acc:MGI:1913624]	10	80318254	80320537	-1	protein_coding	NM_025521	Mm.383824	66374	2.65005	6.27688	0.0287307	0.170041	248	191.9	264.3	0	99.6	12.1	234.733	37.2333
ENSMUSG00000020134	Peli1	pellino 1 [Source:MGI Symbol;Acc:MGI:1914495]	11	21091291	21150323	1	protein_coding	NM_023324,		67245	-1.30833	0.403788	0.0100012	0.0841792	783.3	804.6	353.5	1670.1	2102.1	1036.3	647.133	1602.83
ENSMUSG00000020137	Thap2	THAP domain containing, apoptosis associated protein 2 [Source:MGI Symbol;Acc:MGI:1914066]	10	115368404	115384443	-1	protein_coding	NM_025780,		66816	-1.31185	0.402804	0.111916	0.389589	61.3	341.5	163.3	118.1	433.6	852.9	188.7	468.2
ENSMUSG00000020140	Lgr5	leucine rich repeat containing G protein coupled receptor 5 [Source:MGI Symbol;Acc:MGI:1341817]	10	115450311	115587780	-1	protein_coding	NM_010195,	Mm.42103	14160	1.11065	2.15942	NA	NA	24.7	22.1	21.5	4.9	18.1	8.4	22.7667	10.4667
ENSMUSG00000020142	Slc1a4	solute carrier family 1 (glutamate/neutral amino acid transporter), member 4 [Source:MGI Symbol;Acc:MGI:2135601]	11	20302180	20332713	-1	protein_coding	, NM_018861	Mm.6379	55963	0.348204	1.27298	NA	NA	27.5	72.3	27.9	1.6	98.5	0	42.5667	33.3667
ENSMUSG00000020143	Dock2	dedicator of cyto-kinesis 2 [Source:MGI Symbol;Acc:MGI:2149010]	11	34226815	34783892	-1	protein_coding	NM_033374,	Mm.380679	94176	-1.8837	0.270989	0.00230906	0.0280959	905	596.7	253.6	2424.2	2798.3	1255.8	585.1	2159.43
ENSMUSG00000020149	Rab1a	RAB1A, member RAS oncogene family [Source:MGI Symbol;Acc:MGI:97842]	11	20201432	20226856	1	protein_coding	, NM_008996		19324	-0.316434	0.803052	0.526038	0.797854	2245.6	1311.8	1305.4	1349.6	2492.7	2212.5	1620.93	2018.27
ENSMUSG00000020151	Ptprr	protein tyrosine phosphatase, receptor type, R [Source:MGI Symbol;Acc:MGI:109559]	10	116018213	116274932	1	protein_coding	NM_011217, , NM_001161837, NM_001161839, NM_001161838, NM_001161840	Mm.336316	19279	-1.96724	0.255742	NA	NA	33.9	2	0	0	122.3	18.1	11.9667	46.8
ENSMUSG00000020152	Actr2	ARP2 actin-related protein 2 [Source:MGI Symbol;Acc:MGI:1913963]	11	20062304	20112913	-1	protein_coding	NM_146243,	Mm.259045	66713	-0.592004	0.663421	NA	NA	2636.3	1848.2	2504.3	2796.4	4443.1	3294.6	2329.6	3511.37
ENSMUSG00000020153	Ndufs7	NADH dehydrogenase (ubiquinone) Fe-S protein 7 [Source:MGI Symbol;Acc:MGI:1922656]	10	80249121	80256794	1	protein_coding	, NM_029272		75406	0.693336	1.61702	0.175737	0.499315	2855	4282.1	3381	2092.4	1222.6	3189.7	3506.03	2168.23
ENSMUSG00000020154	Ptprb	protein tyrosine phosphatase, receptor type, B [Source:MGI Symbol;Acc:MGI:97809]	10	116275523	116389535	1	protein_coding	, NM_029928	Mm.37213, Mm.484153	19263	-4.81106	0.0356226	0.00665419	0.063885	5.5	8	1.1	161.8	197	51.9	4.86667	136.9
ENSMUSG00000020156	Mum1	melanoma associated antigen (mutated) 1 [Source:MGI Symbol;Acc:MGI:1915364]	10	80226434	80243903	1	protein_coding	NM_023431,	Mm.273418	68114	1.40769	2.65311	0.0620613	0.278343	124.4	204.9	293.3	38.8	37.4	158	207.533	78.0667
ENSMUSG00000020160	Meis1	Meis homeobox 1 [Source:MGI Symbol;Acc:MGI:104717]	11	18879817	19018985	-1	protein_coding	, NM_001193271, NM_010789	Mm.356578, Mm.445192	17268	2.74219	6.69087	NA	NA	723.8	926.1	1060.4	0	63.4	341.4	903.433	134.933
ENSMUSG00000020163	Uqcr11	ubiquinol-cytochrome c reductase, complex III subunit XI [Source:MGI Symbol;Acc:MGI:1913844]	10	80402997	80406830	-1	protein_coding	, NM_025650		66594	0.804612	1.74668	0.0378534	0.203953	7518.2	9025.2	8932.3	4785.2	3921.3	5878.7	8491.9	4861.73
ENSMUSG00000020166	Cnot2	CCR4-NOT transcription complex, subunit 2 [Source:MGI Symbol;Acc:MGI:1919318]	10	116485161	116581511	-1	protein_coding	, NM_001037846, NM_001037847, NM_001037848, NM_028082		72068	-0.0574434	0.960966	0.939722	0.97923	567.3	761.4	571.6	462.8	379.2	1135.2	633.433	659.067
ENSMUSG00000020167	Tcf3	transcription factor 3 [Source:MGI Symbol;Acc:MGI:98510]	10	80409514	80433647	-1	protein_coding	NM_001164153, NM_001164150, NM_011548, NM_001164149, NM_001164147, NM_001164148, NM_001164152, , NM_001164151		21423	0.769167	1.70429	0.269148	0.608876	378.8	302.3	220.2	82.5	173.2	272.6	300.433	176.1
ENSMUSG00000020170	Frs2	fibroblast growth factor receptor substrate 2 [Source:MGI Symbol;Acc:MGI:1100860]	10	117069427	117148534	-1	protein_coding	NM_177798,		327826	1.19052	2.28235	0.346255	0.68293	225.1	211.9	354.5	1.6	75.8	269	263.833	115.467
ENSMUSG00000020171	Yeats4	YEATS domain containing 4 [Source:MGI Symbol;Acc:MGI:1927224]	10	117215221	117224507	-1	protein_coding	, NM_026570	Mm.233529	64050	0.115186	1.08311	0.895902	0.963564	668	220	636	176.4	500.3	729.9	508	468.867
ENSMUSG00000020176	Grb10	growth factor receptor bound protein 10 [Source:MGI Symbol;Acc:MGI:103232]	11	11930508	12038683	-1	protein_coding	, NM_010345, NM_001177629	Mm.273117	14783	2.76225	6.78452	0.040538	0.213142	61.3	357.6	183.7	37.2	2.3	49.5	200.867	29.6667
ENSMUSG00000020180	Snrpd3	small nuclear ribonucleoprotein D3 [Source:MGI Symbol;Acc:MGI:1914582]	10	75517551	75537381	1	protein_coding	, NM_026095		NA	0.734014	1.66326	0.132554	0.429841	1813.7	1549.9	2278.7	1435.4	1312	645.4	1880.77	1130.93
ENSMUSG00000020184	Mdm2	transformed mouse 3T3 cell double minute 2 [Source:MGI Symbol;Acc:MGI:96952]	10	117688875	117710758	-1	protein_coding	NM_010786, NM_001288586,	Mm.22670	17246	-0.147025	0.903111	0.808472	0.930985	640.5	222	503.9	381.9	710.9	419.8	455.467	504.2
ENSMUSG00000020185	E2f7	E2F transcription factor 7 [Source:MGI Symbol;Acc:MGI:1289147]	10	110745439	110787384	1	protein_coding	, NM_178609	Mm.11747	52679	5.02898	32.6493	0.00173141	0.0226404	198.6	82.4	116	0	1.1	10.9	132.333	4
ENSMUSG00000020186	Csrp2	cysteine and glycine-rich protein 2 [Source:MGI Symbol;Acc:MGI:1202907]	10	110919789	110939622	1	protein_coding	NM_007792,		13008	1.03418	2.04795	0.506809	0.784765	67.7	141.6	116	147.3	0	12.1	108.433	53.1333
ENSMUSG00000020189	Osbpl8	oxysterol binding protein-like 8 [Source:MGI Symbol;Acc:MGI:2443807]	10	111164752	111297249	1	protein_coding	NM_175489, , NM_001003717	Mm.220204	237542	0.470045	1.38515	NA	NA	893.1	759.4	1474	424	1726.3	106.2	1042.17	752.167
ENSMUSG00000020190	Mknk2	MAP kinase-interacting serine/threonine kinase 2 [Source:MGI Symbol;Acc:MGI:894279]	10	80665327	80678112	-1	protein_coding	NM_021462,		17347	-0.329926	0.795577	NA	NA	397.1	422.9	785.4	545.4	604.5	867.4	535.133	672.433
ENSMUSG00000020193	Zpbp	zona pellucida binding protein [Source:MGI Symbol;Acc:MGI:1855701]	11	11279626	11462408	-1	protein_coding	NM_015785, NM_001185153	Mm.9500	53604	-0.149394	0.901629	0.93825	0.978713	0	44.2	65.5	89	32.8	0	36.5667	40.6
ENSMUSG00000020196	Cabin1	calcineurin binding protein 1 [Source:MGI Symbol;Acc:MGI:1298375]	10	75646112	75764341	-1	protein_coding	NM_172549,	Mm.257404	104248	-2.68728	0.155256	8.91218e-05	0.00215578	37.5	62.3	47.3	425.6	266	255.8	49.0333	315.8
ENSMUSG00000020198	Ap3d1	adaptor-related protein complex 3, delta 1 subunit [Source:MGI Symbol;Acc:MGI:107734]	10	80706956	80742264	-1	protein_coding	NM_007460,	Mm.209294	11776	-0.868451	0.547735	NA	NA	86.9	412.8	256.8	226.6	594.3	559.8	252.167	460.233
ENSMUSG00000020205	Phlda1	pleckstrin homology like domain, family A, member 1 [Source:MGI Symbol;Acc:MGI:1096880]	10	111506286	111508645	1	protein_coding	NM_009344,	Mm.3117	21664	2.43672	5.4141	0.0654655	0.287527	163.8	111.5	32.2	0	2.3	54.3	102.5	18.8667
ENSMUSG00000020211	Sf3a2	splicing factor 3a, subunit 2 [Source:MGI Symbol;Acc:MGI:104912]	10	80798198	80804924	1	protein_coding	NM_013651,		20222	0.184042	1.13606	NA	NA	54	99.4	116	45.3	115.5	76	89.8	78.9333
ENSMUSG00000020212	Mdm1	transformed mouse 3T3 cell double minute 1 [Source:MGI Symbol;Acc:MGI:96951]	10	118141811	118168997	1	protein_coding	, NM_148922, NM_001162904, NM_010785, NM_001162905		17245	4.55577	23.5192	NA	NA	882.1	554.5	627.4	6.5	75.8	4.8	688	29.0333
ENSMUSG00000020213	Glipr1l1	GLI pathogenesis-related 1 like 1 [Source:MGI Symbol;Acc:MGI:1916536]	10	112060189	112078510	1	protein_coding	NM_027018	Mm.47058	69286	-0.0209143	0.985608	NA	NA	58.6	0	9.7	0	67.9	1.2	22.7667	23.0333
ENSMUSG00000020219	Timm13	translocase of inner mitochondrial membrane 13 [Source:MGI Symbol;Acc:MGI:1353432]	10	80899450	80900969	-1	protein_coding	NM_013895,	Mm.142132	30055	0.707156	1.63258	0.131019	0.42693	3691.4	3931.5	3836.6	2534.2	1597.3	2888.1	3819.83	2339.87
ENSMUSG00000020220	Vps13d	vacuolar protein sorting 13D [Source:MGI Symbol;Acc:MGI:2448530]	4	144972622	145195005	-1	protein_coding	NM_001276465, NM_001276502,		230895	-1.0787	0.473456	0.20968	0.545183	137.3	115.5	60.2	76.1	375.8	208.7	104.333	220.2
ENSMUSG00000020224	Llph	LLP homolog, long-term synaptic facilitation (Aplysia) [Source:MGI Symbol;Acc:MGI:1913475]	10	120227070	120232582	1	protein_coding	NM_025431,	Mm.291755	66225	0.0077921	1.00542	0.984148	0.995143	700.9	538.4	493.1	614.9	568.3	540.5	577.467	574.567
ENSMUSG00000020225	Tmbim4	transmembrane BAX inhibitor motif containing 4 [Source:MGI Symbol;Acc:MGI:1915462]	10	120201590	120224917	1	protein_coding	, NM_026617	Mm.487755	68212	0.479573	1.39433	0.39788	0.719611	3964.1	5891.2	4614.4	3501.9	4181.6	2693.9	4823.23	3459.13
ENSMUSG00000020227	Irak3	interleukin-1 receptor-associated kinase 3 [Source:MGI Symbol;Acc:MGI:1921164]	10	120141648	120202130	-1	protein_coding	NM_028679,	Mm.146194	73914	0.682793	1.60524	0.544939	0.805557	238.8	237.1	82.7	292.9	12.5	43.4	186.2	116.267
ENSMUSG00000020228	Helb	helicase (DNA) B [Source:MGI Symbol;Acc:MGI:2152895]	10	120083608	120112987	-1	protein_coding	NM_080446,	Mm.214703	117599	-0.624645	0.648579	NA	NA	91.5	185.8	98.8	102	108.7	369.2	125.367	193.3
ENSMUSG00000020230	Prmt2	protein arginine N-methyltransferase 2 [Source:MGI Symbol;Acc:MGI:1316652]	10	76207222	76237865	-1	protein_coding	, NM_001302965, NM_133182, NM_001077638	Mm.32020	15468	-0.519914	0.697413	0.791051	0.923985	0	39.2	54.8	0	120	14.5	31.3333	44.8333
ENSMUSG00000020231	Dip2a	disco interacting protein 2 homolog A [Source:MGI Symbol;Acc:MGI:2385920]	10	76259429	76345291	-1	protein_coding	, NM_001081419	Mm.33183, Mm.421699	64451	-0.0522681	0.964419	0.966072	0.988907	219.6	168.8	73.1	202.3	275.1	1.2	153.833	159.533
ENSMUSG00000020232	Hmg20b	high mobility group 20B [Source:MGI Symbol;Acc:MGI:1341190]	10	81346048	81350480	-1	protein_coding	NM_001163166, , NM_010440, NM_001163165	Mm.38474	15353	-0.436562	0.738893	NA	NA	119	102.5	97.8	82.5	103	246.1	106.433	143.867
ENSMUSG00000020235	Fzr1	fizzy/cell division cycle 20 related 1 (Drosophila) [Source:MGI Symbol;Acc:MGI:1926790]	10	81366222	81378516	-1	protein_coding	NM_019757,		56371	0.32363	1.25148	0.724222	0.89817	494.1	167.7	209.5	19.4	523	153.2	290.433	231.867
ENSMUSG00000020238	Ncln	nicalin [Source:MGI Symbol;Acc:MGI:1926081]	10	81486249	81496392	-1	protein_coding	, NM_134009	Mm.302791	103425	-0.157899	0.89633	NA	NA	237	237.1	90.2	131.1	181.1	317.3	188.1	209.833
ENSMUSG00000020246	Hcfc2	host cell factor C2 [Source:MGI Symbol;Acc:MGI:1915183]	10	82696160	82742428	1	protein_coding	, NM_001081218		67933	1.10167	2.14604	0.156844	0.472114	263.5	567.5	218.1	223.3	232.1	33.8	349.7	163.067
ENSMUSG00000020248	Nfyb	nuclear transcription factor-Y beta [Source:MGI Symbol;Acc:MGI:97317]	10	82748701	82764144	-1	protein_coding	NM_010914,	Mm.245998	18045	-0.45742	0.728288	0.534968	0.801292	1237.2	405.8	687.6	529.2	2211.9	458.4	776.867	1066.5
ENSMUSG00000020250	Txnrd1	thioredoxin reductase 1 [Source:MGI Symbol;Acc:MGI:1354175]	10	82833951	82897712	1	protein_coding	NM_001042523, NM_015762, NM_001042513, , NM_001042514	Mm.210155	50493	-0.0136791	0.990563	0.985829	0.995968	174.8	257.1	209.5	40.5	266	340.2	213.8	215.567
ENSMUSG00000020253	Ppm1m	protein phosphatase 1M [Source:MGI Symbol;Acc:MGI:1915155]	9	106194947	106199746	-1	protein_coding	, NM_198931, NM_026447	Mm.23018	67905	0.572147	1.48673	NA	NA	127.2	23.1	53.7	22.7	40.8	73.6	68	45.7
ENSMUSG00000020255	D10Wsu102e	DNA segment, Chr 10, Wayne State University 102, expressed [Source:MGI Symbol;Acc:MGI:106381]	10	83360221	83488505	1	protein_coding	NM_026579		28109	-1.45035	0.365932	NA	NA	510.6	669	326.6	359.3	628.3	3128.2	502.067	1371.93
ENSMUSG00000020257	Wdr82	WD repeat domain containing 82 [Source:MGI Symbol;Acc:MGI:1924555]	9	106170928	106191139	1	protein_coding	NM_029896,		77305	0.529275	1.4432	0.349428	0.685663	403.5	515.3	924	365.7	257	653.9	614.267	425.533
ENSMUSG00000020260	Pofut2	protein O-fucosyltransferase 2 [Source:MGI Symbol;Acc:MGI:1916863]	10	77259218	77269575	1	protein_coding	NM_030262,	Mm.203556	80294	-0.393272	0.761401	0.469417	0.76352	428.3	301.3	217	344.7	481.1	417.4	315.533	414.4
ENSMUSG00000020261	Slc36a1	solute carrier family 36 (proton/amino acid symporter), member 1 [Source:MGI Symbol;Acc:MGI:2445299]	11	55204350	55236330	1	protein_coding	NM_153139,	Mm.35732	215335	-0.879442	0.543578	0.617142	0.843621	26.5	58.3	59.1	0	180	84.4	47.9667	88.1333
ENSMUSG00000020262	Adarb1	adenosine deaminase, RNA-specific, B1 [Source:MGI Symbol;Acc:MGI:891999]	10	77290726	77418270	-1	protein_coding	, NM_130895, NM_001024837	Mm.276815	110532	-0.493782	0.710161	NA	NA	140.9	18.1	29	250.8	0	14.5	62.6667	88.4333
ENSMUSG00000020263	Appl2	adaptor protein, phosphotyrosine interaction, PH domain and leucine zipper containing 2 [Source:MGI Symbol;Acc:MGI:2384914]	10	83600033	83648738	-1	protein_coding	NM_145220,	Mm.282985	216190	-2.89756	0.134199	0.119924	0.405536	99.7	0	4.3	0	770.9	4.8	34.6667	258.567
ENSMUSG00000020265	Sumo3	small ubiquitin-like modifier 3 [Source:MGI Symbol;Acc:MGI:1336201]	10	77606097	77618331	1	protein_coding	NM_019929, , NM_001301673, NM_001301672, NM_001301671	Mm.24433, Mm.464798	20610	1.1899	2.28137	NA	NA	886.7	1236.5	1518.1	349.5	71.3	1175	1213.77	531.933
ENSMUSG00000020267	Hint1	histidine triad nucleotide binding protein 1 [Source:MGI Symbol;Acc:MGI:1321133]	11	54866383	54870501	1	protein_coding	NM_008248,		15254	0.595242	1.51073	NA	NA	8417.7	10934.7	7917	5647.8	5639.7	6763	9089.8	6016.83
ENSMUSG00000020268	Lyrm7	LYR motif containing 7 [Source:MGI Symbol;Acc:MGI:1922780]	11	54826866	54860916	-1	protein_coding	, NM_029327		75530	-0.258756	0.835809	0.842969	0.942091	126.3	73.3	140.7	351.2	1.1	55.5	113.433	135.933
ENSMUSG00000020271	Fbxw11	F-box and WD-40 domain protein 11 [Source:MGI Symbol;Acc:MGI:2144023]	11	32642724	32746816	1	protein_coding	NM_001271349, NM_001271348, NM_001271347, , NM_134015	Mm.28017	103583	1.57645	2.98235	NA	NA	340.4	573.6	483.5	3.2	272.8	191.8	465.833	155.933
ENSMUSG00000020272	Stk10	serine/threonine kinase 10 [Source:MGI Symbol;Acc:MGI:1099439]	11	32533305	32624587	1	protein_coding	NM_009288,	Mm.8235	20868	-1.28023	0.41173	0.0587062	0.268681	219.6	430.9	160.1	941.8	590.9	436.7	270.2	656.467
ENSMUSG00000020273	Papolg	poly(A) polymerase gamma [Source:MGI Symbol;Acc:MGI:2442119]	11	23862646	23895253	-1	protein_coding	NM_172555,	Mm.470599	216578	1.42908	2.69274	0.0247834	0.15623	226	211.9	151.5	59.9	99.6	59.1	196.467	72.8667
ENSMUSG00000020275	Rel	reticuloendotheliosis oncogene [Source:MGI Symbol;Acc:MGI:97897]	11	23736847	23770970	-1	protein_coding	NM_009044		19696	-3.60291	0.0823029	0.00192621	0.024434	189.4	11	53.7	1074.5	425.6	1590	84.7	1030.03
ENSMUSG00000020277	Pfkl	phosphofructokinase, liver, B-type [Source:MGI Symbol;Acc:MGI:97547]	10	77986947	78010083	-1	protein_coding	NM_008826,	Mm.269649	18641	-1.10915	0.463568	NA	NA	106.1	161.7	55.9	0	4.5	693.7	107.9	232.733
ENSMUSG00000020280	Pus10	pseudouridylate synthase 10 [Source:MGI Symbol;Acc:MGI:1921717]	11	23665674	23732876	1	protein_coding	NM_028956, NM_001033654, , NM_028304	Mm.29536	74467	1.03024	2.04236	0.321146	0.661424	503.3	413.8	443.7	226.6	99.6	340.2	453.6	222.133
ENSMUSG00000020283	Pex13	peroxisomal biogenesis factor 13 [Source:MGI Symbol;Acc:MGI:1919379]	11	23646479	23665959	-1	protein_coding	NM_023651,	Mm.286622	72129	-0.213796	0.862266	0.811364	0.93221	47.6	701.1	537.2	652.2	466.4	372.8	428.633	497.133
ENSMUSG00000020284	1810043G02Rik	RIKEN cDNA 1810043G02 gene [Source:MGI Symbol;Acc:MGI:1915134]	10	77978524	77986905	1	protein_coding	NM_026431,	Mm.297512	67884	3.73828	13.3455	0.00294257	0.0341041	17.4	108.5	125.7	14.6	1.1	3.6	83.8667	6.43333
ENSMUSG00000020288	Ahsa2	AHA1, activator of heat shock protein ATPase 2 [Source:MGI Symbol;Acc:MGI:1916133]	11	23487882	23498030	-1	protein_coding	, NM_001290654, NM_172391, NM_001290655	Mm.13148	268390	-1.44498	0.367297	0.302254	0.642219	0.9	286.3	382.5	1322.1	120	381.2	223.233	607.767
ENSMUSG00000020289	Nprl3	nitrogen permease regulator-like 3 [Source:MGI Symbol;Acc:MGI:109258]	11	32225628	32267707	-1	protein_coding	, NM_001284359, NM_181569, NM_001284360	Mm.263161	17168	-0.50355	0.705369	0.725279	0.898215	7.3	54.2	15	1.6	84.9	21.7	25.5	36.0667
ENSMUSG00000020290	Xpo1	exportin 1 [Source:MGI Symbol;Acc:MGI:2144013]	11	23256041	23298249	1	protein_coding	, NM_134014, NM_001035226		103573	0.55973	1.47399	0.33515	0.673393	1454	1077.8	3414.3	1131.2	2135	767.3	1982.03	1344.5
ENSMUSG00000020300	Cpeb4	cytoplasmic polyadenylation element binding protein 4 [Source:MGI Symbol;Acc:MGI:1914829]	11	31872211	31935634	1	protein_coding	NM_001290678, NM_001290676, NM_026252		67579	-0.0759773	0.948699	0.944236	0.980749	290.1	256.1	72	173.2	61.1	417.4	206.067	217.233
ENSMUSG00000020305	Asb3	ankyrin repeat and SOCS box-containing 3 [Source:MGI Symbol;Acc:MGI:1929749]	11	30885416	31102704	1	protein_coding	, NM_023906		65257	-1.36575	0.388031	0.242794	0.581881	43	323.4	148.3	815.6	5.7	505.5	171.567	442.267
ENSMUSG00000020307	Cdc34	cell division cycle 34 [Source:MGI Symbol;Acc:MGI:102657]	10	79682195	79688398	1	protein_coding	NM_177613,		216150	0.473383	1.38836	NA	NA	241.6	686.1	184.8	168.3	45.3	587.5	370.833	267.033
ENSMUSG00000020308	Tpgs1	tubulin polyglutamylase complex subunit 1 [Source:MGI Symbol;Acc:MGI:106618]	10	79669369	79676127	1	protein_coding	NM_148934,	Mm.22623	110012	-1.55168	0.341112	NA	NA	137.3	204.9	67.7	3.2	588.6	609.2	136.633	400.333
ENSMUSG00000020309	Chac2	ChaC, cation transport regulator 2 [Source:MGI Symbol;Acc:MGI:1915294]	11	30976707	30986350	-1	protein_coding	NM_026527, NM_001290667	Mm.32656	68044	-0.694573	0.617892	0.644817	0.858829	135.4	144.6	191.2	1.6	759.6	1.2	157.067	254.133
ENSMUSG00000020311	Erlec1	endoplasmic reticulum lectin 1 [Source:MGI Symbol;Acc:MGI:1914003]	11	30930774	30954335	-1	protein_coding	, NM_025745		66753	-0.646382	0.638881	0.342994	0.680665	356	494.2	465.2	399.7	959.9	698.5	438.467	686.033
ENSMUSG00000020315	Sptbn1	spectrin beta, non-erythrocytic 1 [Source:MGI Symbol;Acc:MGI:98388]	11	30099395	30268175	-1	protein_coding	, NM_009260, NM_175836	Mm.123110	20742	-0.411347	0.751921	0.338243	0.676878	1268.3	1744.8	1329	1849.7	2549.3	1375.3	1447.37	1924.77
ENSMUSG00000020319	Wdpcp	WD repeat containing planar cell polarity effector [Source:MGI Symbol;Acc:MGI:2144467]	11	21572235	21898989	1	protein_coding	, NM_145425	Mm.138090	216560	-1.60172	0.329483	0.392885	0.715669	163.8	68.3	0	695.9	7.9	1.2	77.3667	235
ENSMUSG00000020321	Mdh1	malate dehydrogenase 1, NAD (soluble) [Source:MGI Symbol;Acc:MGI:97051]	11	21556787	21572367	-1	protein_coding	NM_008618, NM_001316675,		17449	-0.45139	0.731338	0.549667	0.807112	3657.5	6525.1	7491.6	11891	3580.5	8695.6	5891.4	8055.7
ENSMUSG00000020323	Prss57	protease, serine 57 [Source:MGI Symbol;Acc:MGI:1920356]	10	79781474	79790961	-1	protein_coding	, NM_001042710	Mm.491308	73106	1.90772	3.75216	0.217237	0.553749	59.5	368.6	1.1	64.7	49.8	0	143.067	38.1667
ENSMUSG00000020326	Ccng1	cyclin G1 [Source:MGI Symbol;Acc:MGI:102890]	11	40748552	40755311	-1	protein_coding	NM_009831,	Mm.2103	12450	0.114327	1.08247	NA	NA	1857.6	829.7	696.2	796.2	734.7	1594.8	1127.83	1041.9
ENSMUSG00000020328	Nudcd2	NudC domain containing 2 [Source:MGI Symbol;Acc:MGI:1277103]	11	40733667	40740046	1	protein_coding	NM_026023, , NM_001290697	Mm.276504	52653	1.44811	2.72851	NA	NA	1241.7	1862.3	1465.4	1003.3	244.5	428.3	1523.13	558.7
ENSMUSG00000020329	Polrmt	polymerase (RNA) mitochondrial (DNA directed) [Source:MGI Symbol;Acc:MGI:1915843]	10	79736123	79746581	-1	protein_coding	, NM_172551	Mm.39001	216151	-1.87936	0.271804	0.112503	0.390776	11.9	11	55.9	216.8	61.1	12.1	26.2667	96.6667
ENSMUSG00000020330	Hmmr	hyaluronan mediated motility receptor (RHAMM) [Source:MGI Symbol;Acc:MGI:104667]	11	40701395	40733422	-1	protein_coding	NM_013552,	Mm.116997	15366	2.8654	7.28736	5.1234e-05	0.00132698	411.8	266.2	619.9	66.3	40.8	71.2	432.633	59.4333
ENSMUSG00000020340	Cyfip2	cytoplasmic FMR1 interacting protein 2 [Source:MGI Symbol;Acc:MGI:1924134]	11	46193850	46312859	-1	protein_coding	NM_133769, , NM_001252460, NM_001252459	Mm.154358	76884	-0.624427	0.648677	0.280842	0.621528	511.5	444	830.5	757.3	1287.1	708.1	595.333	917.5
ENSMUSG00000020346	Mgat1	mannoside acetylglucosaminyltransferase 1 [Source:MGI Symbol;Acc:MGI:96973]	11	49244191	49263030	1	protein_coding	NM_010794, , NM_001110149, NM_001110150, NM_001110148	Mm.196933	17308	0.387978	1.30856	NA	NA	99.7	146.7	248.2	17.8	107.5	252.1	164.867	125.8
ENSMUSG00000020349	Ppp2ca	protein phosphatase 2 (formerly 2A), catalytic subunit, alpha isoform [Source:MGI Symbol;Acc:MGI:1321159]	11	52098681	52127778	1	protein_coding	NM_019411,		19052	-0.286363	0.819966	0.461511	0.760529	1841.1	2773.3	2363.6	2259.1	3070	3180	2326	2836.37
ENSMUSG00000020357	Flt4	FMS-like tyrosine kinase 4 [Source:MGI Symbol;Acc:MGI:95561]	11	49609263	49652739	1	protein_coding	NM_008029,	Mm.3291	14257	-6.22443	0.013374	0.00102858	0.0150095	5.5	0	4.3	0	525.3	207.5	3.26667	244.267
ENSMUSG00000020358	Hnrnpab	heterogeneous nuclear ribonucleoprotein A/B [Source:MGI Symbol;Acc:MGI:1330294]	11	51600100	51606847	-1	protein_coding	NM_010448, , NM_001048061		15384	0.591136	1.50643	NA	NA	985.5	1869.3	1277.4	1691.1	623.7	429.5	1377.4	914.767
ENSMUSG00000020359	Phykpl	5-phosphohydroxy-L-lysine phospholyase [Source:MGI Symbol;Acc:MGI:1920197]	11	51584757	51604489	1	protein_coding	, NM_028398	Mm.256875	72947	-1.67064	0.314115	0.0524626	0.253349	38.4	215	103.1	85.8	828.6	219.6	118.833	378
ENSMUSG00000020361	Hspa4	heat shock protein 4 [Source:MGI Symbol;Acc:MGI:1342292]	11	53259814	53300457	-1	protein_coding	NM_008300,	Mm.239865	15525	0.173616	1.12788	NA	NA	1195.1	684	770.3	574.5	1239.5	534.4	883.133	782.8
ENSMUSG00000020362	Cnot6	CCR4-NOT transcription complex, subunit 6 [Source:MGI Symbol;Acc:MGI:2144529]	11	49671503	49712723	-1	protein_coding	NM_001290741, , NM_212484		104625	0.289163	1.22193	NA	NA	2049.7	2376.6	2149.8	1571.3	1739.9	2070.2	2192.03	1793.8
ENSMUSG00000020366	Mapk9	mitogen-activated protein kinase 9 [Source:MGI Symbol;Acc:MGI:1346862]	11	49846751	49886421	1	protein_coding	NM_207692, , NM_016961, NM_001163671, NM_001163672	Mm.68933	26420	-0.517943	0.698367	0.525502	0.797761	345	872.9	341.6	1145.7	150.6	937.4	519.833	744.567
ENSMUSG00000020368	Canx	calnexin [Source:MGI Symbol;Acc:MGI:88261]	11	50293961	50325673	-1	protein_coding	, NM_007597, NM_001110499, NM_001110500	Mm.248827	12330	1.132	2.19162	0.00697011	0.0661298	6809	6753.1	8712	2657.2	2967	4538.4	7424.7	3387.53
ENSMUSG00000020372	Rack1	receptor for activated C kinase 1 [Source:MGI Symbol;Acc:MGI:101849]	11	48800332	48806434	1	protein_coding	, NM_008143		14694	0.012955	1.00902	0.967875	0.989915	19833.1	17122.2	18281.4	18707.2	16282.8	19753.3	18412.2	18247.8
ENSMUSG00000020375	Rufy1	RUN and FYVE domain containing 1 [Source:MGI Symbol;Acc:MGI:2429762]	11	50389286	50431125	-1	protein_coding	NM_172557,	Mm.390400	216724	-0.8949	0.537784	0.273683	0.6151	112.6	85.4	72	134.3	78.1	289.5	90	167.3
ENSMUSG00000020376	Rnf130	ring finger protein 130 [Source:MGI Symbol;Acc:MGI:1891717]	11	50025346	50104758	1	protein_coding	NM_001290749, NM_001290750, NM_021540,		59044	-0.111731	0.925477	0.890982	0.961714	2376.4	3590	1050.7	4314.3	2048.9	1219.7	2339.03	2527.63
ENSMUSG00000020380	Rad50	RAD50 double strand break repair protein [Source:MGI Symbol;Acc:MGI:109292]	11	53649519	53707319	-1	protein_coding	NM_009012,	Mm.4888	19360	1.1316	2.19102	0.00992658	0.0838141	399	302.3	334.1	152.1	154	166.5	345.133	157.533
ENSMUSG00000020381	Mrnip	MRN complex interacting protein [Source:MGI Symbol;Acc:MGI:1915317]	11	50174444	50200115	1	protein_coding	, NM_026543		68067	-0.773102	0.585158	0.627364	0.849256	27.5	89.4	115	97.1	298.8	0	77.3	131.967
ENSMUSG00000020385	Clk4	CDC like kinase 4 [Source:MGI Symbol;Acc:MGI:1098551]	11	51261730	51281766	1	protein_coding	, NM_007714, NM_001304744	Mm.239354	12750	-2.57879	0.167381	0.000711929	0.0114008	448.4	1068.8	506	7746.6	1622.2	2719.2	674.4	4029.33
ENSMUSG00000020386	Sar1b	secretion associated Ras related GTPase 1B [Source:MGI Symbol;Acc:MGI:1913647]	11	51763687	51791925	1	protein_coding	NM_025535,	Mm.196592	66397	-0.618819	0.651204	0.461446	0.760529	726.6	1704.6	903.5	3634.6	776.6	710.6	1111.57	1707.27
ENSMUSG00000020387	Jade2	jade family PHD finger 2 [Source:MGI Symbol;Acc:MGI:1924151]	11	51813455	51857653	-1	protein_coding	NM_199299,	Mm.259996	76901	-1.74045	0.299275	0.102187	0.36952	13.7	114.5	117.1	137.6	276.2	405.3	81.7667	273.033
ENSMUSG00000020389	Cdkl3	cyclin-dependent kinase-like 3 [Source:MGI Symbol;Acc:MGI:2388268]	11	52004221	52089784	1	protein_coding	NM_153785, NM_001166654, NM_001166655, NM_001166656, , NM_001166657, NM_001166653	Mm.280557	213084	3.43387	10.8068	0.0106503	0.0881216	160.1	55.2	146.1	8.1	0	25.3	120.467	11.1333
ENSMUSG00000020390	Ube2b	ubiquitin-conjugating enzyme E2B [Source:MGI Symbol;Acc:MGI:102944]	11	51985497	52000762	-1	protein_coding	NM_009458,		22210	-1.29293	0.408122	0.0553675	0.260657	942.5	1956.7	1284.9	3306.1	4285.8	2660.1	1394.7	3417.33
ENSMUSG00000020392	Cdkn2aipnl	CDKN2A interacting protein N-terminal like [Source:MGI Symbol;Acc:MGI:1261797]	11	51967661	51977334	1	protein_coding	NM_029976,	Mm.289456	52626	-0.979801	0.50705	0.0607458	0.274122	897.7	939.2	502.8	1349.6	2348.9	915.6	779.9	1538.03
ENSMUSG00000020393	Kremen1	kringle containing transmembrane protein 1 [Source:MGI Symbol;Acc:MGI:1933988]	11	5191552	5261558	-1	protein_coding	NM_032396,	Mm.209989	84035	-2.77815	0.145779	0.0716432	0.301981	2.7	8	10.7	46.9	70.2	30.2	7.13333	49.1
ENSMUSG00000020395	Itk	IL2 inducible T cell kinase [Source:MGI Symbol;Acc:MGI:96621]	11	46325150	46389515	-1	protein_coding	NM_001281968, NM_001281966, NM_010583, NM_001281967, , NM_001281965	Mm.339927	16428	-1.57612	0.335382	0.256985	0.598962	76.9	303.4	29	579.3	581.9	59.1	136.433	406.767
ENSMUSG00000020397	Med7	mediator complex subunit 7 [Source:MGI Symbol;Acc:MGI:1913463]	11	46436925	46442721	1	protein_coding	, NM_025426, NM_001104530, NM_001104557, NM_001104556	Mm.24159	66213	-1.20489	0.433801	0.0985293	0.36331	313	391.7	469.5	1001.7	894.3	810.7	391.4	902.233
ENSMUSG00000020399	Havcr2	hepatitis A virus cellular receptor 2 [Source:MGI Symbol;Acc:MGI:2159682]	11	46454935	46481255	1	protein_coding	NM_134250,	Mm.72168	171285	-2.28041	0.20584	0.14097	0.444601	73.2	32.1	0	16.2	201.5	294.4	35.1	170.7
ENSMUSG00000020400	Tnip1	TNFAIP3 interacting protein 1 [Source:MGI Symbol;Acc:MGI:1926194]	11	54910785	54962917	-1	protein_coding	, NM_001271456, NM_021327, NM_001199276, NM_001199275, NM_001271455	Mm.259671	57783	-2.36747	0.193785	0.00327344	0.037033	96.1	61.3	45.1	82.5	558.1	404.1	67.5	348.233
ENSMUSG00000020402	Vdac1	voltage-dependent anion channel 1 [Source:MGI Symbol;Acc:MGI:106919]	11	52360860	52389397	1	protein_coding	NM_011694,		22333	0.917136	1.88836	NA	NA	1017.6	559.5	949.7	436.9	552.4	348.6	842.267	445.967
ENSMUSG00000020409	Slu7	SLU7 splicing factor homolog (S. cerevisiae) [Source:MGI Symbol;Acc:MGI:2385598]	11	43433744	43447981	1	protein_coding	, NM_198936, NM_148673	Mm.28200	193116	-0.988445	0.504021	0.253917	0.595431	93.3	445	93.5	95.5	673.5	483.8	210.6	417.6
ENSMUSG00000020412	Ascc2	activating signal cointegrator 1 complex subunit 2 [Source:MGI Symbol;Acc:MGI:1922702]	11	4637747	4685699	1	protein_coding	NM_029291,	Mm.439906	75452	-0.904098	0.534367	0.364048	0.695385	95.2	120.5	88.1	76.1	332.8	159.2	101.267	189.367
ENSMUSG00000020413	Hus1	HUS1 checkpoint clamp component [Source:MGI Symbol;Acc:MGI:1277962]	11	8993137	9011191	-1	protein_coding	NM_001303532, NM_001303610, NM_008316,	Mm.42201	15574	-1.51681	0.349459	0.126652	0.416912	18.3	177.8	83.8	402.9	73.6	324.5	93.3	267
ENSMUSG00000020415	Pttg1	pituitary tumor-transforming gene 1 [Source:MGI Symbol;Acc:MGI:1353578]	11	43420250	43426251	-1	protein_coding	NM_001131054, NM_013917,	Mm.6856	30939	-0.379714	0.76859	NA	NA	1017.6	1290.7	1448.2	1807.6	1540.7	1539.3	1252.17	1629.2
ENSMUSG00000020422	Tns3	tensin 3 [Source:MGI Symbol;Acc:MGI:2443012]	11	8431652	8664535	-1	protein_coding	NM_001083587,	Mm.337820	319939	-1.44787	0.366562	0.163637	0.482224	262.6	73.3	84.9	906.2	176.6	66.4	140.267	383.067
ENSMUSG00000020423	Btg2	B cell translocation gene 2, anti-proliferative [Source:MGI Symbol;Acc:MGI:108384]	1	134075170	134079120	-1	protein_coding	NM_007570		12227	-2.08996	0.234887	0.00229881	0.0280559	431	93.4	433	993.6	1951.6	1130.4	319.133	1358.53
ENSMUSG00000020430	Pes1	pescadillo ribosomal biogenesis factor 1 [Source:MGI Symbol;Acc:MGI:1890613]	11	3963975	3980004	1	protein_coding	, NM_022889	Mm.28659	64934	0.228434	1.17156	0.763299	0.912358	180.3	186.8	232.1	108.4	151.7	250.9	199.733	170.333
ENSMUSG00000020432	Tcn2	transcobalamin 2 [Source:MGI Symbol;Acc:MGI:98534]	11	3917192	3932159	-1	protein_coding	, NM_015749, NM_001130459, NM_001130458	Mm.20948	21452	-1.78077	0.291028	0.0103395	0.0862161	62.2	132.6	51.6	263.8	236.6	346.2	82.1333	282.2
ENSMUSG00000020437	Myo1g	myosin IG [Source:MGI Symbol;Acc:MGI:1927091]	11	6506548	6520965	-1	protein_coding	NM_178440,	Mm.239554	246177	-1.71614	0.304363	0.012043	0.095909	433.7	169.8	239.6	1108.5	1288.2	374	281.033	923.567
ENSMUSG00000020440	Arf5	ADP-ribosylation factor 5 [Source:MGI Symbol;Acc:MGI:99434]	6	28423560	28426602	1	protein_coding	NM_007480,		11844	0.243935	1.18422	0.726775	0.898356	672.6	869.9	465.2	739.5	96.2	860.2	669.233	565.3
ENSMUSG00000020441	2310033P09Rik	RIKEN cDNA 2310033P09 gene [Source:MGI Symbol;Acc:MGI:1915112]	11	59208321	59210738	1	protein_coding	NM_024210	Mm.358708	67862	-0.667745	0.62949	NA	NA	47.6	251.1	81.7	501.7	100.7	2.4	126.8	201.6
ENSMUSG00000020444	Guk1	guanylate kinase 1 [Source:MGI Symbol;Acc:MGI:95871]	11	59183875	59192212	-1	protein_coding	NM_008193, NM_001159410,		14923	-0.236251	0.848948	0.715083	0.895246	1127.4	849.8	1205.4	2064.9	243.4	1441.6	1060.87	1249.97
ENSMUSG00000020448	Rnf185	ring finger protein 185 [Source:MGI Symbol;Acc:MGI:1922078]	11	3415982	3452363	-1	protein_coding	NM_001290473, NM_001290472, NM_145355,		193670	-2.20811	0.216417	0.0565227	0.263712	35.7	31.1	32.2	0	237.7	219.6	33	152.433
ENSMUSG00000020451	Limk2	LIM motif-containing protein kinase 2 [Source:MGI Symbol;Acc:MGI:1197517]	11	3344256	3409189	-1	protein_coding	NM_001034030, , NM_173053, NM_010718		16886	-1.50466	0.352414	0.130941	0.42693	37.5	82.4	93.5	58.3	387.1	159.2	71.1333	201.533
ENSMUSG00000020453	Patz1	POZ (BTB) and AT hook containing zinc finger 1 [Source:MGI Symbol;Acc:MGI:1891832]	11	3288874	3309083	1	protein_coding	, NM_001253691, NM_019574, NM_001253690	Mm.486715	56218	0.802929	1.74464	0.151746	0.464936	359.6	374.7	322.3	260.5	98.5	247.3	352.2	202.1
ENSMUSG00000020454	Eif4enif1	eukaryotic translation initiation factor 4E nuclear import factor 1 [Source:MGI Symbol;Acc:MGI:1921453]	11	3202392	3244588	1	protein_coding	NM_001166548, , NM_023743, NM_001166549, NM_001166547	Mm.255649	74203	-0.387594	0.764403	0.516971	0.792577	387.1	524.3	464.1	613.3	713.2	472.9	458.5	599.8
ENSMUSG00000020455	Trim11	tripartite motif-containing 11 [Source:MGI Symbol;Acc:MGI:2137355]	11	58978093	58991458	1	protein_coding	, NM_001290988, NM_053168		94091	-1.45876	0.363806	0.0898444	0.344126	77.8	145.6	139.7	375.4	330.5	291.9	121.033	332.6
ENSMUSG00000020456	Ogdh	oxoglutarate (alpha-ketoglutarate) dehydrogenase (lipoamide) [Source:MGI Symbol;Acc:MGI:1098267]	11	6291633	6356642	1	protein_coding	NM_010956, NM_001252282, NM_001252283, NM_001252288, NM_001252287,		18293	-1.44933	0.366192	0.00473575	0.0492213	641.5	483.2	653.2	2087.6	1718.4	1049.6	592.633	1618.53
[truncated: 10,288 more rows]

## Sheet: Table 1b.DEG Up
Table 1b. List of Differentially Expressed Genes Upregulated in BM vs Spleen MKs 5 days after Saline S (275 genes) (Lineage- PF4+ CD41+ CD42b+ cells)
Gene	Description	Ratio (Log2 Fold Change)
[truncated: 275 more rows]

## Sheet: Table 1c. DEG Down
Table 1c. List of Differentially Expressed Genes downregulated in BM vs Spleen MKs 5 days after Saline (501 genes) (Lineage- PF4+ CD41+ CD42b+ cells)
[truncated: 502 more rows]

[truncated: 2 more sheets: Table 1d. GO Up, Table 1e. GO Down]
