# Supplementary material for: Sepsis promotes splenic production of a protective platelet pool with high CD40 ligand expression
Source: J Clin Invest. 2022 Apr 1;132(7):e153920. doi: 10.1172/JCI153920 (PMC8970674; doi:10.1172/JCI153920)
Supplement: Supplemental table 2 [file jci-132-153920-s145.xlsx]

## Sheet: Legends
Supplementary Table Legends
Table 2a. List of all genes sequenced by RNA-Seq. List of genes sequenced with gene information, ratio and statistics for all pairwise comparisons, and read counts for each sample (in counts per million reads). FC = unlogged fold change for relevant comparison, Log2FC = log2 fold change for the relevant comparison, RawP = unadjusted p value, FDR = False Discovery Rate (adjusted p value for multip…
Table 2b. List of differentially expressed genes upregulated in Lung vs BM MKs. List of 306 genes found to be upregulated by BM vs spleen MKs 5 days after CS (false discovery rate FDR <0.05).
Table 2c. List of differentially expressed genes downregulated in Lung vs BM MKs. List of 483 genes found to be downregulated by BM vs spleen MKs 5 days after CS (false discovery rate FDR <0.05).
Table 2d. Gene ontology pathway analysis of upregulated genes. Functional pathways (Gene ontology - Biological Processes: GO-BP) representative of the 306 genes found to be upregulated by BM vs spleen MKs 5 days after CS, number of genes in each category and P-value (calculated using a Fisher's exact test performed by the enrichr software). GO-BP with at least 3 genes and P-value <0.001 were iden…
Table 2e. Gene ontology pathway analysis of downregulated genes. Functional pathways (Gene ontology - Biological Processes: GO-BP) representative of the 483 genes found to be downregulated by BM vs spleen MKs 5 days after CS, number of genes in each category and P-value (calculated using a Fisher's exact test performed by the enrichr software). GO-BP with at least 3 genes and P-value <0.001 were …

## Sheet: Table 2a. All genes
Table 2a. List of all genes sequenced in RNA-Seq (11 869 genes) BM vs Spleen MKs 5 days after CS (Lineage- PF4+ CD41+ CD42b+ cells)
Gene information											Ratio and statistics				Normalized sample values						Average Normalized sample values
Ensembl_ID	Gene	Description	Location	Start Position	End Position	Strand	Biotype	Refseq_ID	Unigene_ID	Entrez_ID	log2FC	FC	RawP	FDR	BM_1	BM_2	BM_3	Spleen_1	Spleen_2	Spleen_3	BM	Spleen
ENSMUSG00000000001	Gnai3	guanine nucleotide binding protein (G protein), alpha inhibiting 3 [Source:MGI Symbol;Acc:MGI:95773]	3	108107280	108146146	-1	protein_coding	NM_010306	Mm.271703	14679	0.738022	1.66789	NA	NA	1561.3	831.6	1004.5	1009.5	801.4	225.3	1132.47	678.733
ENSMUSG00000000028	Cdc45	cell division cycle 45 [Source:MGI Symbol;Acc:MGI:1338073]	16	18780447	18811987	-1	protein_coding	NM_009862, NM_001161623,	Mm.1248	12544	2.05154	4.14549	NA	NA	190.5	720.9	249.6	219.9	55.8	3.4	387	93.0333
ENSMUSG00000000056	Narf	nuclear prelamin A recognition factor [Source:MGI Symbol;Acc:MGI:1914858]	11	121237253	121255856	1	protein_coding	NM_026272,	Mm.291832	67608	1.10486	2.15078	0.275786	0.651764	243.1	354.8	206.8	51.3	112.8	210.5	268.233	124.867
ENSMUSG00000000078	Klf6	Kruppel-like factor 6 [Source:MGI Symbol;Acc:MGI:1346318]	13	5861482	5870394	1	protein_coding	NM_011803,	Mm.275036, Mm.419434	23849	-1.85002	0.277388	0.00365186	0.0403371	211.7	240.6	319	771.3	745.6	1265.2	257.1	927.367
ENSMUSG00000000085	Scmh1	sex comb on midleg homolog 1 [Source:MGI Symbol;Acc:MGI:1352762]	4	120405281	120530186	1	protein_coding	NM_013883, NM_001159630,	Mm.427014, Mm.475748	29871	2.91514	7.54303	NA	NA	186.7	136.1	111.6	2	1.2	54.9	144.8	19.3667
ENSMUSG00000000088	Cox5a	cytochrome c oxidase subunit Va [Source:MGI Symbol;Acc:MGI:88474]	9	57521274	57532426	1	protein_coding	, NM_007747	Mm.273403	12858	0.226002	1.16959	0.679257	0.908878	5014.4	2158.4	4332.5	4340.5	4207	1289.2	3835.1	3278.9
ENSMUSG00000000127	Fer	fer (fms/fps related) protein kinase [Source:MGI Symbol;Acc:MGI:105917]	17	63896018	64139494	1	protein_coding	NM_001037997, NM_001286415, NM_008000	Mm.23039	14158	2.94724	7.7127	0.0013787	0.018846	125.7	155.4	57	11.7	3.6	28.6	112.7	14.6333
ENSMUSG00000000131	Xpo6	exportin 6 [Source:MGI Symbol;Acc:MGI:2429950]	7	126101715	126200501	-1	protein_coding	NM_001311143, NM_028816,	Mm.235663	74204	-0.668654	0.629093	0.477958	0.805698	77.6	341.6	429.3	310.3	149.1	890	282.833	449.8
ENSMUSG00000000134	Tfe3	transcription factor E3 [Source:MGI Symbol;Acc:MGI:98511]	X	7762560	7775202	1	protein_coding	, NM_172472, NM_001105196, NM_001271489, NM_001271490, NM_001105197, NM_001271491	Mm.249142	209446	-1.04071	0.486089	NA	NA	64.8	29	106.3	0.5	0	411.8	66.7	137.433
ENSMUSG00000000148	Brat1	BRCA1-associated ATM activator 1 [Source:MGI Symbol;Acc:MGI:1891679]	5	140705011	140719379	1	protein_coding	NM_181066, , NM_001276287	Mm.271932	231841	-0.361523	0.778342	NA	NA	47.5	65	57.6	104.6	65.5	48	56.7	72.7
ENSMUSG00000000149	Gna12	guanine nucleotide binding protein, alpha 12 [Source:MGI Symbol;Acc:MGI:95767]	5	140758408	140830431	-1	protein_coding	NM_010302,		14673	1.33259	2.51855	NA	NA	180.3	287.1	217.3	111.7	35.2	124.7	228.233	90.5333
ENSMUSG00000000168	Dlat	dihydrolipoamide S-acetyltransferase (E2 component of pyruvate dehydrogenase complex) [Source:MGI Symbol;Acc:MGI:2385311]	9	50634633	50659780	-1	protein_coding	NM_145614,	Mm.285076	235339	0.428623	1.34595	0.53163	0.84064	282.2	591	481.3	197.5	645	164.7	451.5	335.733
ENSMUSG00000000171	Sdhd	succinate dehydrogenase complex, subunit D, integral membrane protein [Source:MGI Symbol;Acc:MGI:1914175]	9	50596357	50603812	-1	protein_coding	NM_025848	Mm.10406	66925	0.943565	1.92327	NA	NA	3438.9	1627.1	3730.9	2974.1	916.6	681.8	2932.3	1524.17
ENSMUSG00000000184	Ccnd2	cyclin D2 [Source:MGI Symbol;Acc:MGI:88314]	6	127125162	127152193	-1	protein_coding	NM_009829,	Mm.333406	12444	-0.850407	0.554628	0.276497	0.653068	3181.1	2539.5	2064.3	1971.7	652.3	11412.7	2594.97	4678.9
ENSMUSG00000000194	Gpr107	G protein-coupled receptor 107 [Source:MGI Symbol;Acc:MGI:2139054]	2	31152316	31218775	1	protein_coding	NM_178760,		277463	-2.68023	0.156017	NA	NA	91.7	39.5	97.8	215.8	266.7	987.2	76.3333	489.9
ENSMUSG00000000197	Nalcn	sodium leak channel, non-selective [Source:MGI Symbol;Acc:MGI:2444306]	14	123276641	123627144	-1	protein_coding	NM_177393	Mm.255348	338370	0.933641	1.91009	0.670338	0.905752	25.7	42.1	0.7	5.6	30.3	0	22.8333	11.9667
ENSMUSG00000000244	Tspan32	tetraspanin 32 [Source:MGI Symbol;Acc:MGI:1350360]	7	143005046	143019644	1	protein_coding	NM_001128080, , NM_020286, NM_001128082, NM_001128081	Mm.28172	27027	0.537282	1.45124	0.387008	0.748617	3526.8	2842.4	1989.3	994.2	3417.7	1348.7	2786.17	1920.2
ENSMUSG00000000275	Trim25	tripartite motif-containing 25 [Source:MGI Symbol;Acc:MGI:102749]	11	88999376	89020293	1	protein_coding	, NM_009546	Mm.248445	217069	-2.03941	0.243262	0.00125295	0.0176825	404.1	201.1	279.2	594.1	1003.9	2039.6	294.8	1212.53
ENSMUSG00000000276	Dgke	diacylglycerol kinase, epsilon [Source:MGI Symbol;Acc:MGI:1889276]	11	89035179	89066850	-1	protein_coding	, NM_019505	Mm.153695	56077	-0.550987	0.682553	0.708455	0.920785	26.9	142.3	119.5	179.2	242.5	1.1	96.2333	140.933
ENSMUSG00000000278	Scpep1	serine carboxypeptidase 1 [Source:MGI Symbol;Acc:MGI:1921867]	11	88924020	88955465	-1	protein_coding	NM_029023	Mm.34126	74617	-4.75031	0.0371547	NA	NA	14.1	7	38.9	315.8	1006.3	303.1	20	541.733
ENSMUSG00000000282	Mnt	max binding protein [Source:MGI Symbol;Acc:MGI:109150]	11	74830920	74845725	1	protein_coding	NM_010813,	Mm.3759	17428	-1.40439	0.377777	0.119336	0.426409	51.3	99.2	17.8	140.1	151.5	152.1	56.1	147.9
ENSMUSG00000000290	Itgb2	integrin beta 2 [Source:MGI Symbol;Acc:MGI:96611]	10	77530252	77565708	1	protein_coding	NM_008404,	Mm.1137	16414	0.524454	1.43839	0.431438	0.775778	612	419.7	435.9	280.8	401.3	338.6	489.2	340.233
ENSMUSG00000000295	Hddc2	HD domain containing 2 [Source:MGI Symbol;Acc:MGI:1916942]	10	31313383	31328204	1	protein_coding	NM_027168,		69692	-0.388732	0.763801	NA	NA	545.3	598	1351.2	1049.1	1410	807.6	831.5	1088.9
ENSMUSG00000000301	Pemt	phosphatidylethanolamine N-methyltransferase [Source:MGI Symbol;Acc:MGI:104535]	11	59970614	60046489	-1	protein_coding	, NM_008819, NM_001290012, NM_001290011, NM_001290013, NM_001290014		18618	3.87107	14.6322	1.53378e-07	7.9883e-06	413.7	101.9	219.3	17.3	15.8	17.2	244.967	16.7667
ENSMUSG00000000303	Cdh1	cadherin 1 [Source:MGI Symbol;Acc:MGI:88354]	8	106603351	106670246	1	protein_coding	NM_009864,	Mm.35605	12550	3.574	11.9092	NA	NA	195.6	293.3	273.9	49.8	2.4	10.3	254.267	20.8333
ENSMUSG00000000320	Alox12	arachidonate 12-lipoxygenase [Source:MGI Symbol;Acc:MGI:87998]	11	70241457	70255353	-1	protein_coding	NM_007440,	Mm.12286	11684	0.923701	1.89698	NA	NA	1359.9	624.3	375.3	229.5	19.4	995.2	786.5	414.7
ENSMUSG00000000326	Comt	catechol-O-methyltransferase [Source:MGI Symbol;Acc:MGI:88470]	16	18406886	18426852	-1	protein_coding	NM_007744, NM_001111062, , NM_001111063		12846	0.805172	1.74735	NA	NA	580.5	364.4	676.6	154.4	144.3	630.3	540.5	309.667
ENSMUSG00000000339	Rtca	RNA 3'-terminal phosphate cyclase [Source:MGI Symbol;Acc:MGI:1913618]	3	116488963	116508208	-1	protein_coding	NM_025517,		66368	0.569791	1.48431	NA	NA	306	64.1	244	407.2	1.2	4.6	204.7	137.667
ENSMUSG00000000340	Dbt	dihydrolipoamide branched chain transacylase E2 [Source:MGI Symbol;Acc:MGI:105386]	3	116513070	116549981	1	protein_coding	NM_010022,	Mm.3636	13171	0.511324	1.42536	NA	NA	108.4	144	123.5	34	2.4	227.6	125.3	88
ENSMUSG00000000346	Dazap2	DAZ associated protein 2 [Source:MGI Symbol;Acc:MGI:1344344]	15	100615628	100620731	1	protein_coding	NM_011873		23994	0.179904	1.13281	0.666253	0.904986	3373.5	4413.3	3317.1	3137.1	3834.8	2830	3701.3	3267.3
ENSMUSG00000000355	Mcts1	malignant T cell amplified sequence 1 [Source:MGI Symbol;Acc:MGI:1916245]	X	38600578	38613426	1	protein_coding	NM_026902,		68995	-0.0938632	0.93701	0.884024	0.972121	1660.8	905.3	1817.4	2528.2	1738.6	410.7	1461.17	1559.17
ENSMUSG00000000374	Trappc10	trafficking protein particle complex 10 [Source:MGI Symbol;Acc:MGI:1336209]	10	78186725	78244641	-1	protein_coding	NM_001081055,	Mm.27539	216131	0.89799	1.86347	NA	NA	315	240.6	293	59.4	202.5	194.5	282.867	152.133
ENSMUSG00000000378	Ccm2	cerebral cavernous malformation 2 [Source:MGI Symbol;Acc:MGI:2384924]	11	6546887	6596744	1	protein_coding	NM_146014, NM_001190343, , NM_001190344	Mm.221271	216527	-1.40845	0.376716	0.0446416	0.242153	127	271.3	170.9	252.9	705.6	552.5	189.733	503.667
ENSMUSG00000000384	Tbrg4	transforming growth factor beta regulated gene 4 [Source:MGI Symbol;Acc:MGI:1100868]	11	6615598	6626067	-1	protein_coding	, NM_001130457, NM_134011		21379	-0.204041	0.868115	0.821548	0.952753	155.9	558.5	230.1	199.6	194	694.3	314.833	362.633
ENSMUSG00000000399	Ndufa9	NADH dehydrogenase (ubiquinone) 1 alpha subcomplex, 9 [Source:MGI Symbol;Acc:MGI:1913358]	6	126821721	126849136	-1	protein_coding	NM_025358,		66108	0.702844	1.62771	0.26123	0.635431	1923.1	1225	1760.8	1897.1	756.5	360.3	1636.3	1004.63
ENSMUSG00000000409	Lck	lymphocyte protein tyrosine kinase [Source:MGI Symbol;Acc:MGI:96756]	4	129548344	129573641	-1	protein_coding	NM_010693, NM_001162433, , NM_001162432		16818	-3.38773	0.0955417	0.00801469	0.0742712	139.8	0	78	617.5	522.5	1142.8	72.6	760.933
ENSMUSG00000000416	Cttnbp2	cortactin binding protein 2 [Source:MGI Symbol;Acc:MGI:1353467]	6	18366478	18514843	-1	protein_coding	, NM_080285		30785	-0.949402	0.517847	NA	NA	0	5.3	17.1	22.9	20.6	0	7.46667	14.5
ENSMUSG00000000420	Galnt1	UDP-N-acetyl-alpha-D-galactosamine:polypeptide N-acetylgalactosaminyltransferase 1 [Source:MGI Symbol;Acc:MGI:894693]	18	24205344	24286818	1	protein_coding	NM_013814, NM_001160404,	Mm.30249	14423	1.5337	2.89527	0.00883465	0.0791081	1118.1	1459.4	923.2	542.3	138.2	527.3	1166.9	402.6
ENSMUSG00000000439	Mkrn2	makorin, ring finger protein, 2 [Source:MGI Symbol;Acc:MGI:1914277]	6	115601902	115622624	1	protein_coding	NM_023290,		67027	-0.686906	0.621185	NA	NA	28.9	96.6	57.9	41.1	24.2	229.9	61.1333	98.4
ENSMUSG00000000441	Raf1	v-raf-leukemia viral oncogene 1 [Source:MGI Symbol;Acc:MGI:97847]	6	115618067	115676635	-1	protein_coding	, NM_029780	Mm.184163	110157	1.06259	2.08868	0.487855	0.811842	150.7	53.6	15.5	2.5	41.2	61.8	73.2667	35.1667
ENSMUSG00000000486	2021-09-01	septin 1 [Source:MGI Symbol;Acc:MGI:1858916]	7	127214447	127233130	-1	protein_coding	, NM_017461	Mm.18, Mm.482209	54204	-3.65067	0.0796229	1.08163e-06	4.12072e-05	58.4	31.6	42.5	289.9	626.8	749.3	44.1667	555.333
ENSMUSG00000000489	Pdgfb	platelet derived growth factor, B polypeptide [Source:MGI Symbol;Acc:MGI:97528]	15	79995900	80014808	-1	protein_coding	NM_011057	Mm.144089	18591	4.69625	25.9246	NA	NA	99.4	101.9	52.3	1	0	9.2	84.5333	3.4
ENSMUSG00000000532	Acvr1b	activin A receptor, type 1B [Source:MGI Symbol;Acc:MGI:1338944]	15	101174067	101213679	1	protein_coding	NM_007395	Mm.308467	11479	-1.29019	0.408898	0.440961	0.781325	64.8	0	43.8	0	95.8	170.4	36.2	88.7333
ENSMUSG00000000538	Tom1l2	target of myb1-like 2 (chicken) [Source:MGI Symbol;Acc:MGI:2443306]	11	60226714	60352905	-1	protein_coding	, NM_153080, NM_001039093, NM_001039092	Mm.218875	216810	-0.938761	0.521681	0.52436	0.836719	14.1	145.8	29	25.4	0	336.3	62.9667	120.567
ENSMUSG00000000552	Zfp385a	zinc finger protein 385A [Source:MGI Symbol;Acc:MGI:1352495]	15	103313895	103340086	-1	protein_coding	NM_013866	Mm.14099	29813	1.3981	2.63553	NA	NA	75.7	82.5	77.4	1	10.9	77.8	78.5333	29.9
ENSMUSG00000000561	Wdr77	WD repeat domain 77 [Source:MGI Symbol;Acc:MGI:1917715]	3	105959369	105970037	1	protein_coding	NM_027432,	Mm.5110	70465	1.28353	2.43434	0.0377474	0.218749	447.1	1765	1125.3	470.7	379.5	520.5	1112.47	456.9
ENSMUSG00000000562	Adora3	adenosine A3 receptor [Source:MGI Symbol;Acc:MGI:104847]	3	105870858	105908926	1	protein_coding	NM_001174169, NM_009631,	Mm.235024	11542, 69296	-2.30438	0.202447	NA	NA	0.6	0	15.8	19.3	49.7	13.7	5.46667	27.5667
ENSMUSG00000000563	Atp5f1	ATP synthase, H+ transporting, mitochondrial F0 complex, subunit B1 [Source:MGI Symbol;Acc:MGI:1100495]	3	105942698	105960099	-1	protein_coding	NM_001304719, NM_009725,	Mm.251152	11950	0.413857	1.33224	0.463455	0.796024	8919.7	5372.2	6820.2	7812.7	6148.1	1885.1	7037.37	5281.97
ENSMUSG00000000568	Hnrnpd	heterogeneous nuclear ribonucleoprotein D [Source:MGI Symbol;Acc:MGI:101947]	5	99955935	99978938	-1	protein_coding	NM_001077266, NM_001077265, NM_007516, , NM_001077267	Mm.150231	11991	0.871239	1.82923	0.0584892	0.286969	1702.5	1884.4	1680.4	1049.6	569.8	1259.4	1755.77	959.6
ENSMUSG00000000581	C1d	C1D nuclear receptor co-repressor [Source:MGI Symbol;Acc:MGI:1927354]	11	17257579	17269176	1	protein_coding	NM_020558,	Mm.287982	57316	1.43574	2.7052	0.0489063	0.257993	8375.1	2586	5170.7	3598.1	2075.6	288.3	5377.27	1987.33
ENSMUSG00000000594	Gm2a	GM2 ganglioside activator protein [Source:MGI Symbol;Acc:MGI:95762]	11	55098115	55113029	1	protein_coding	NM_010299	Mm.287807	14667	-2.93185	0.131047	3.40311e-06	0.000114771	162.9	158.9	398.7	2002.2	1621	1882.9	240.167	1835.37
ENSMUSG00000000600	Krit1	KRIT1, ankyrin repeat containing [Source:MGI Symbol;Acc:MGI:1930618]	5	3803184	3845564	1	protein_coding	, NM_030675, NM_001170552		79264	-0.115572	0.923017	0.825781	0.953583	719.7	727.1	706.9	793.2	632.9	907.1	717.9	777.733
ENSMUSG00000000605	Clcn4	chloride channel, voltage-sensitive 4 [Source:MGI Symbol;Acc:MGI:104571]	7	7282309	7300851	-1	protein_coding	NM_011334, NM_001302387, , NM_001302386	Mm.297883, Mm.488576	12727	-0.188096	0.877764	0.822339	0.952834	283.5	438.2	391.1	115.8	666.8	486.2	370.933	422.933
ENSMUSG00000000617	Grm6	glutamate receptor, metabotropic 6 [Source:MGI Symbol;Acc:MGI:1351343]	11	50850685	50866208	1	protein_coding	, NM_173372	Mm.134265	108072	3.67757	12.7956	0.000164889	0.00320773	59	50.9	63.9	0.5	2.4	11.4	57.9333	4.76667
ENSMUSG00000000628	Hk2	hexokinase 2 [Source:MGI Symbol;Acc:MGI:1315197]	6	82725025	82774454	-1	protein_coding	NM_013820,	Mm.255848, Mm.441580	15277	-0.274297	0.826853	NA	NA	295.1	316.1	575.5	76.2	81.2	1278.9	395.567	478.767
ENSMUSG00000000631	Myo18a	myosin XVIIIA [Source:MGI Symbol;Acc:MGI:2667185]	11	77763246	77865980	1	protein_coding	, NM_001291213, NM_001291212, NM_001291214, NM_001291215, NM_011586	Mm.341248, Mm.476162	360013	0.426704	1.34416	0.659151	0.901435	318.8	377.6	136.6	219.9	167.3	232.2	277.667	206.467
ENSMUSG00000000673	Haao	3-hydroxyanthranilate 3,4-dioxygenase [Source:MGI Symbol;Acc:MGI:1349444]	17	83831356	83846790	-1	protein_coding	NM_025325		107766	-2.53091	0.173029	0.000154515	0.00304917	100.1	50.9	109	559.6	666.8	279.1	86.6667	501.833
ENSMUSG00000000682	Cd52	CD52 antigen [Source:MGI Symbol;Acc:MGI:1346088]	4	134082448	134095082	-1	protein_coding	, NM_013706		23833	-4.40068	0.0473439	1.37623e-10	1.31686e-08	1877.6	2366.5	3348	76613.3	73889.5	9865	2530.7	53455.9
ENSMUSG00000000708	Kat2b	K(lysine) acetyltransferase 2B [Source:MGI Symbol;Acc:MGI:1343094]	17	53566861	53672720	1	protein_coding	, NM_020005, NM_001190846	Mm.255025	18519	-0.140875	0.906969	0.823715	0.953354	189.9	166	150.1	206.7	134.6	216.2	168.667	185.833
ENSMUSG00000000711	Rab5b	RAB5B, member RAS oncogene family [Source:MGI Symbol;Acc:MGI:105938]	10	128677175	128696264	-1	protein_coding	NM_177411,	Mm.12815	19344	0.253815	1.19236	0.885935	0.972566	30.8	54.4	53	46.2	18.2	51.5	46.0667	38.6333
ENSMUSG00000000738	Spg7	SPG7, paraplegin matrix AAA peptidase subunit [Source:MGI Symbol;Acc:MGI:2385906]	8	123062942	123097760	1	protein_coding	, NM_153176	Mm.292075	234847	1.23122	2.34765	0.212543	0.583201	102.6	506.7	224.9	78.2	109.1	168.2	278.067	118.5
ENSMUSG00000000740	Rpl13	ribosomal protein L13 [Source:MGI Symbol;Acc:MGI:105922]	8	123102350	123105244	1	protein_coding	NM_016738,	Mm.319719	270106	-0.609418	0.655461	0.196671	0.560167	15029	9036.6	10829.7	23758	18068.3	11410.4	11631.8	17745.6
ENSMUSG00000000743	Chmp1a	charged multivesicular body protein 1A [Source:MGI Symbol;Acc:MGI:1920159]	8	123204264	123212763	-1	protein_coding	NM_145606,	Mm.41596	234852	-2.33715	0.197901	NA	NA	138.6	99.2	105.7	170.6	260.7	1305.2	114.5	578.833
ENSMUSG00000000751	Rpa1	replication protein A1 [Source:MGI Symbol;Acc:MGI:1915525]	11	75298166	75348324	-1	protein_coding	NM_026653, NM_001164223,	Mm.180734	68275	0.0567389	1.04011	0.950232	0.988557	560.6	732.3	573.2	569.2	563.8	661.2	622.033	598.067
ENSMUSG00000000759	Tubgcp3	tubulin, gamma complex associated protein 3 [Source:MGI Symbol;Acc:MGI:2183752]	8	12614277	12672248	-1	protein_coding	, NM_198031		259279	0.842228	1.79282	0.303078	0.677661	270.1	266.1	337.8	216.3	115.2	155.6	291.333	162.367
ENSMUSG00000000766	Oprm1	opioid receptor, mu 1 [Source:MGI Symbol;Acc:MGI:97441]	10	6758506	7038198	1	protein_coding	NM_001304955, NM_001039652, NM_001302796, , NM_001304950, NM_001302795, NM_001302793, NM_001302794, NM_001304938, NM_001304948, NM_001304937		18390	-2.96441	0.128122	0.0873053	0.359218	2.6	7	0	4.1	46.1	22.9	3.2	24.3667
ENSMUSG00000000776	Polr3d	polymerase (RNA) III (DNA directed) polypeptide D [Source:MGI Symbol;Acc:MGI:1914315]	14	70438748	70443471	-1	protein_coding	NM_025945, NM_001164082	Mm.20420	67065	0.280742	1.21482	0.814984	0.950819	172.6	232.7	20.4	1.5	126.1	223.1	141.9	116.9
ENSMUSG00000000782	Tcf7	transcription factor 7, T cell specific [Source:MGI Symbol;Acc:MGI:98507]	11	52252371	52283014	-1	protein_coding	NM_009331, NM_001313981		21414	-3.57854	0.0837052	0.000549893	0.00890762	57.7	13.2	15.5	273.7	583.2	175	28.8	343.967
ENSMUSG00000000787	Ddx3x	DEAD/H (Asp-Glu-Ala-Asp/His) box polypeptide 3, X-linked [Source:MGI Symbol;Acc:MGI:103064]	X	13280970	13294052	1	protein_coding	NM_010028,	Mm.289662	13205	0.366148	1.28891	0.371752	0.738745	2207.9	3074.2	2421.6	1608.6	1604	2764.8	2567.9	1992.47
ENSMUSG00000000804	Usp32	ubiquitin specific peptidase 32 [Source:MGI Symbol;Acc:MGI:2144475]	11	84984442	85140161	-1	protein_coding	NM_001029934,	Mm.178524	237898	-0.655077	0.635041	0.525931	0.836806	572.8	301.2	219.3	1119.7	595.3	5.7	364.433	573.567
ENSMUSG00000000811	Txnrd3	thioredoxin reductase 3 [Source:MGI Symbol;Acc:MGI:2386711]	6	89643988	89675529	1	protein_coding	NM_153162, NM_001178058, NM_001178059, NM_001178060	Mm.229332	232223	-0.213344	0.862536	0.911197	0.977423	1.9	38.6	71.1	41.1	88.5	0	37.2	43.2
ENSMUSG00000000823	Zfp512b	zinc finger protein 512B [Source:MGI Symbol;Acc:MGI:2685478]	2	181582103	181592803	-1	protein_coding	NM_001164597,	Mm.386888	269401	1.82055	3.53217	0.222329	0.595193	43.6	51.8	7.6	7.1	6.1	16	34.3333	9.73333
ENSMUSG00000000826	Dnajc5	DnaJ heat shock protein family (Hsp40) member C5 [Source:MGI Symbol;Acc:MGI:892995]	2	181520485	181555133	1	protein_coding	NM_001271585, NM_016775, , NM_001271584		13002	-0.323144	0.799326	0.592324	0.870709	604.3	587.5	442.8	525	358.9	1161.1	544.867	681.667
ENSMUSG00000000827	Tpd52l2	tumor protein D52-like 2 [Source:MGI Symbol;Acc:MGI:1913564]	2	181497142	181517966	1	protein_coding	, NM_001291197, NM_025482, NM_001291200, NM_001291203, NM_001291204, NM_001291202, NM_001291201	Mm.136648	66314	-0.344695	0.787474	NA	NA	618.4	731.5	1049.9	1231.4	883.8	932.3	799.933	1015.83
ENSMUSG00000000838	Fmr1	fragile X mental retardation syndrome 1 [Source:MGI Symbol;Acc:MGI:95564]	X	68678541	68717963	1	protein_coding	NM_008031, NM_001290424,	Mm.3451	14265	0.772188	1.70786	0.129975	0.448454	910.9	1334.7	929.4	436.2	863.2	560.5	1058.33	619.967
ENSMUSG00000000861	Bcl11a	B cell CLL/lymphoma 11A (zinc finger protein) [Source:MGI Symbol;Acc:MGI:106190]	11	24078056	24174123	1	protein_coding	NM_001159290, , NM_016707, NM_001159289, NM_001242934	Mm.53687	14025	-2.48984	0.178026	1.33934e-07	7.20357e-06	241.2	403.9	358.5	1613.7	2177.5	1846.3	334.533	1879.17
ENSMUSG00000000869	Il4	interleukin 4 [Source:MGI Symbol;Acc:MGI:96556]	11	53602982	53618669	-1	protein_coding	, NM_021283		16189	6.23366	75.252	6.69089e-10	5.6183e-08	277.1	417.1	245.9	8.1	1.2	2.3	313.367	3.86667
ENSMUSG00000000876	Pxmp4	peroxisomal membrane protein 4 [Source:MGI Symbol;Acc:MGI:1891701]	2	154585758	154603708	-1	protein_coding	NM_021534,		59038	0.298407	1.22979	0.803356	0.948999	529.9	424.1	236.4	867.3	80	19.4	396.8	322.233
ENSMUSG00000000884	Gnb1l	guanine nucleotide binding protein (G protein), beta polypeptide 1-like [Source:MGI Symbol;Acc:MGI:1338057]	16	18498768	18566679	1	protein_coding	, NM_023120, NM_001285493, NM_001285494, NM_001081682, NM_001285491	Mm.236139	13972	1.87257	3.66185	0.277102	0.653702	114.8	87.8	86.3	0.5	77.6	1.1	96.3	26.4
ENSMUSG00000000902	Smarcb1	SWI/SNF related, matrix associated, actin dependent regulator of chromatin, subfamily b, member 1 [Source:MGI Symbol;Acc:MGI:1328366]	10	75896769	75921617	-1	protein_coding	NM_011418, , NM_001161853	Mm.279751	20587	-0.528724	0.693168	0.402273	0.757229	745.4	198.5	470.8	717.5	512.8	811	471.567	680.433
ENSMUSG00000000903	Vpreb3	pre-B lymphocyte gene 3 [Source:MGI Symbol;Acc:MGI:98938]	10	75943057	75949657	1	protein_coding	, NM_009514		22364	-5.99848	0.0156414	1.6868e-09	1.33468e-07	61.6	4.4	30.9	2858.3	2458.7	895.7	32.3	2070.9
ENSMUSG00000000915	Hip1r	huntingtin interacting protein 1 related [Source:MGI Symbol;Acc:MGI:1352504]	5	123973628	124005558	1	protein_coding	NM_145070,		29816	-2.40713	0.188531	0.0289163	0.183747	5.1	126.4	70.5	98.5	42.4	930	67.3333	356.967
ENSMUSG00000000916	Nsun5	NOL1/NOP2/Sun domain family, member 5 [Source:MGI Symbol;Acc:MGI:2140844]	5	135369953	135376805	1	protein_coding	NM_145414,	Mm.281189	100609	0.094604	1.06777	NA	NA	64.1	92.2	149.5	101	63	122.4	101.933	95.4667
ENSMUSG00000000934	Top1mt	DNA topoisomerase 1, mitochondrial [Source:MGI Symbol;Acc:MGI:1920210]	15	75657035	75678800	-1	protein_coding	NM_028404	Mm.182401	72960	2.09239	4.26453	NA	NA	11.5	84.3	23	4.6	9.7	13.7	39.6	9.33333
ENSMUSG00000000958	Slc7a7	solute carrier family 7 (cationic amino acid transporter, y+ system), member 7 [Source:MGI Symbol;Acc:MGI:1337120]	14	54369442	54417780	-1	protein_coding	NM_001253680, NM_011405, NM_001253679,	Mm.142455	20540	-2.18856	0.219371	0.197008	0.560379	1.9	0	91.5	180.8	18.2	228.8	31.1333	142.6
ENSMUSG00000000959	Oxa1l	oxidase assembly 1-like [Source:MGI Symbol;Acc:MGI:1916339]	14	54360841	54369673	1	protein_coding	, NM_026936	Mm.182340	69089	0.0263806	1.01845	0.974323	0.994581	59.7	579.5	314.1	375.2	112.8	447.3	317.767	311.767
ENSMUSG00000000976	Heatr6	HEAT repeat containing 6 [Source:MGI Symbol;Acc:MGI:1919790]	11	83753696	83783754	1	protein_coding	NM_145432,	Mm.117874	217026	-0.148902	0.901937	0.881488	0.971746	136.6	93.1	91.5	61.9	30.3	264.2	107.067	118.8
ENSMUSG00000000982	Ccl3	chemokine (C-C motif) ligand 3 [Source:MGI Symbol;Acc:MGI:98260]	11	83647844	83649355	-1	protein_coding	NM_011337		20302	3.02796	8.15657	0.00148213	0.0200269	2608.2	1429.6	3247	64	49.7	780.1	2428.27	297.933
ENSMUSG00000001016	Ilf2	interleukin enhancer binding factor 2 [Source:MGI Symbol;Acc:MGI:1915031]	3	90476126	90488379	1	protein_coding	, NM_026374	Mm.227258	67781	0.50728	1.42137	0.44141	0.781325	443.9	805.2	1063.8	321.9	486.2	820.2	770.967	542.767
ENSMUSG00000001017	Chtop	chromatin target of PRMT1 [Source:MGI Symbol;Acc:MGI:1913761]	3	90498956	90509498	-1	protein_coding	NM_001293780, NM_023215, NM_001293782, NM_001293779, NM_001293778, NM_001293777, NM_001293776, , NM_001293781	Mm.154136	66511	-0.0968435	0.935077	0.836434	0.956856	578	1192.5	752.6	1006.4	825.6	864.8	841.033	898.933
ENSMUSG00000001018	Snapin	SNAP-associated protein [Source:MGI Symbol;Acc:MGI:1333745]	3	90488026	90491033	-1	protein_coding	, NM_133854	Mm.331182	20615	-0.847303	0.555823	0.409265	0.759448	576	208.1	413.5	1163.3	374.6	616.6	399.2	718.167
ENSMUSG00000001020	S100a4	S100 calcium binding protein A4 [Source:MGI Symbol;Acc:MGI:1330282]	3	90603771	90606045	1	protein_coding	NM_011311,		20198	-1.68472	0.311064	0.0532438	0.271625	28.9	89.6	114.2	425.5	177	145.3	77.5667	249.267
ENSMUSG00000001025	S100a6	S100 calcium binding protein A6 (calcyclin) [Source:MGI Symbol;Acc:MGI:1339467]	3	90612882	90624181	1	protein_coding	NM_011313,		20200	-3.60866	0.0819758	6.0288e-07	2.55727e-05	309.2	1318	1037.4	18165.8	9656.7	4679.7	888.2	10834.1
ENSMUSG00000001029	Icam2	intercellular adhesion molecule 2 [Source:MGI Symbol;Acc:MGI:96394]	11	106377656	106388075	-1	protein_coding	NM_010494,		15896	-0.386583	0.764939	0.729907	0.927715	136.6	275.7	525.8	891.2	297	37.7	312.7	408.633
ENSMUSG00000001034	Mapk7	mitogen-activated protein kinase 7 [Source:MGI Symbol;Acc:MGI:1346347]	11	61488812	61494406	-1	protein_coding	, NM_001291037, NM_001291036, NM_001291035, NM_001291034, NM_011841, NM_001291033	Mm.38172	23939	-1.52329	0.347891	0.268215	0.643084	13.5	32.5	47.7	76.2	3.6	189.9	31.2333	89.9
ENSMUSG00000001052	Sec24b	Sec24 related gene family, member B (S. cerevisiae) [Source:MGI Symbol;Acc:MGI:2139764]	3	129982759	130061553	-1	protein_coding	NM_207209,	Mm.192303	99683	-0.081468	0.945095	0.941985	0.987547	168.1	534.8	156.4	109.2	372.2	427.8	286.433	303.067
ENSMUSG00000001054	Rmnd5b	required for meiotic nuclear division 5 homolog B [Source:MGI Symbol;Acc:MGI:1913339]	11	51623671	51635896	-1	protein_coding	, NM_025346	Mm.288183	66089	-0.550635	0.68272	NA	NA	154.6	104.5	65.5	468.7	4.8	1.1	108.2	158.2
ENSMUSG00000001056	Nhp2	NHP2 ribonucleoprotein [Source:MGI Symbol;Acc:MGI:1098547]	11	51619735	51623714	1	protein_coding	NM_026631,		52530	0.997874	1.99705	0.0605094	0.293074	9123	6030.8	10419.1	5710.5	5421.8	1672.4	8524.3	4268.23
ENSMUSG00000001062	Vps9d1	VPS9 domain containing 1 [Source:MGI Symbol;Acc:MGI:1914143]	8	123242356	123254348	-1	protein_coding	, NM_028200, NM_001310661	Mm.276193	72325	0.248189	1.18772	0.824749	0.953557	62.9	167.7	16.5	167.6	20.6	18.3	82.3667	68.8333
ENSMUSG00000001082	Mfsd10	major facilitator superfamily domain containing 10 [Source:MGI Symbol;Acc:MGI:1915544]	5	34633642	34637212	-1	protein_coding	NM_026660,	Mm.34564	68294	0.194507	1.14433	NA	NA	263.6	310	602.2	319.9	240.1	467.9	391.933	342.633
ENSMUSG00000001089	Luzp1	leucine zipper protein 1 [Source:MGI Symbol;Acc:MGI:107629]	4	136469761	136554780	1	protein_coding	NM_024452,	Mm.485824	269593	0.606729	1.5228	0.740266	0.93116	52.6	116.8	3.6	111.7	1.2	0	57.6667	37.6333
ENSMUSG00000001100	Poldip2	polymerase (DNA-directed), delta interacting protein 2 [Source:MGI Symbol;Acc:MGI:1915061]	11	78512193	78522736	1	protein_coding	NM_026389,		67811	0.665449	1.58606	NA	NA	205.3	182.6	328.3	149.3	87.3	215.1	238.733	150.567
ENSMUSG00000001105	Ift20	intraflagellar transport 20 [Source:MGI Symbol;Acc:MGI:1915585]	11	78536361	78541737	1	protein_coding	NM_018854,	Mm.358671	55978	-0.990519	0.503297	0.0129402	0.103786	2585.8	1308.4	1829.9	3811.9	3724.5	3837.8	1908.03	3791.4
ENSMUSG00000001120	Pcbp3	poly(rC) binding protein 3 [Source:MGI Symbol;Acc:MGI:1890470]	10	76761857	76961887	-1	protein_coding	NM_021568,		59093	-0.741124	0.598273	0.687184	0.911685	43	11.4	6.6	0	46.1	56.1	20.3333	34.0667
ENSMUSG00000001123	Lgals9	lectin, galactose binding, soluble 9 [Source:MGI Symbol;Acc:MGI:109496]	11	78962974	78984946	-1	protein_coding	NM_001159301, , NM_010708	Mm.341434	16859	0.986858	1.98186	0.106947	0.402571	2463.9	1358.4	2220.7	1734.1	979.6	334	2014.33	1015.9
ENSMUSG00000001127	Araf	Araf proto-oncogene, serine/threonine kinase [Source:MGI Symbol;Acc:MGI:88065]	X	20797814	20860519	1	protein_coding	, NM_009703, NM_001159645	Mm.220946	11836	-0.879466	0.543568	NA	NA	323.3	347.7	307.8	381.9	423.1	996.3	326.267	600.433
ENSMUSG00000001128	Cfp	complement factor properdin [Source:MGI Symbol;Acc:MGI:97545]	X	20925454	20931555	-1	protein_coding	NM_008823,	Mm.3064	18636	-1.11478	0.461762	0.214028	0.584933	14.1	223.9	148.5	241.7	246.1	348.9	128.833	278.9
ENSMUSG00000001134	Uxt	ubiquitously expressed transcript [Source:MGI Symbol;Acc:MGI:1277988]	X	20941722	20962017	-1	protein_coding	, NM_013840		22294	0.858095	1.81264	NA	NA	829.4	614.7	929.8	698.2	589.2	21.7	791.3	436.367
ENSMUSG00000001138	Cnnm3	cyclin M3 [Source:MGI Symbol;Acc:MGI:2151055]	1	36511867	36528237	1	protein_coding	NM_053186, NM_001039551,	Mm.256323	94218	-0.154834	0.898236	0.847857	0.960535	141.1	160.7	157	51.3	297	163.6	152.933	170.633
ENSMUSG00000001143	Lman2l	lectin, mannose-binding 2-like [Source:MGI Symbol;Acc:MGI:2443010]	1	36419871	36445271	-1	protein_coding	, NM_001013374, NM_001310517	Mm.287854	214895	0.661232	1.58143	0.591845	0.870317	194.4	65.9	154.7	58.4	31.5	172.7	138.333	87.5333
ENSMUSG00000001150	Mcm3ap	minichromosome maintenance complex component 3 associated protein [Source:MGI Symbol;Acc:MGI:1930089]	10	76468927	76515857	1	protein_coding	NM_019434,	Mm.30098	54387	-0.505403	0.704464	0.589187	0.868892	251.5	397.8	323.6	240.2	31.5	1109.6	324.3	460.433
ENSMUSG00000001151	Pcnt	pericentrin (kendrin) [Source:MGI Symbol;Acc:MGI:102722]	10	76351263	76442786	-1	protein_coding	, NM_001282992, NM_008787	Mm.251794	18541	1.30494	2.47074	0.0643743	0.303748	314.3	188.8	327.6	58.9	169.7	108.7	276.9	112.433
ENSMUSG00000001156	Mxd1	MAX dimerization protein 1 [Source:MGI Symbol;Acc:MGI:96908]	6	86647042	86669161	-1	protein_coding	NM_010751,	Mm.279580	17119	-1.0915	0.469274	NA	NA	155.9	97.5	64.9	77.2	8.5	592.5	106.1	226.067
ENSMUSG00000001157	Gmcl1	germ cell-less, spermatogenesis associated 1 [Source:MGI Symbol;Acc:MGI:1345156]	6	86691768	86733383	-1	protein_coding	NM_011818,	Mm.321452	23885	0.175787	1.12958	0.818576	0.951421	376.5	432	233.1	235.1	112.8	574.2	347.2	307.367
ENSMUSG00000001158	Snrnp27	small nuclear ribonucleoprotein 27 (U4/U6.U5) [Source:MGI Symbol;Acc:MGI:1913868]	6	86675151	86684522	-1	protein_coding	NM_025665,		66618	-0.187063	0.878392	0.742656	0.931738	2701.2	830.7	2401.1	2581.6	3109.8	1063.8	1977.67	2251.73
ENSMUSG00000001166	Oas1c	2'-5' oligoadenylate synthetase 1C [Source:MGI Symbol;Acc:MGI:2149633]	5	120800194	120812514	-1	protein_coding	NM_033541,	Mm.43230	114643	-4.1608	0.0559081	0.0224907	0.154487	7.1	0	12.5	140.7	208.5	4.6	6.53333	117.933
ENSMUSG00000001173	Ocrl	OCRL, inositol polyphosphate-5-phosphatase [Source:MGI Symbol;Acc:MGI:109589]	X	47912387	47965868	1	protein_coding	NM_177215,	Mm.210343	320634	5.92395	60.7138	3.55298e-09	2.78452e-07	491.4	671.7	359.5	9.6	7.3	8	507.533	8.3
ENSMUSG00000001175	Calm1	calmodulin 1 [Source:MGI Symbol;Acc:MGI:88251]	12	100199435	100209814	1	protein_coding	NM_009790, , NM_001313934	Mm.285993	12313	-0.907587	0.533076	0.0934677	0.374645	22716.4	15423.9	21606.7	55266.2	43914.2	12898.6	19915.7	37359.7
ENSMUSG00000001211	Agpat3	1-acylglycerol-3-phosphate O-acyltransferase 3 [Source:MGI Symbol;Acc:MGI:1336186]	10	78269178	78352489	-1	protein_coding	, NM_053014	Mm.141230	28169	-2.16073	0.223643	0.00209539	0.026245	297.6	206.4	196.6	510.3	623.2	1999.5	233.533	1044.33
ENSMUSG00000001228	Uhrf1	ubiquitin-like, containing PHD and RING finger domains, 1 [Source:MGI Symbol;Acc:MGI:1338889]	17	56303321	56323486	1	protein_coding	NM_001111079, NM_010931, , NM_001111080, NM_001111078	Mm.42196	18140	0.967692	1.95571	NA	NA	261.7	726.2	760.2	70.6	449.8	374.1	582.7	298.167
ENSMUSG00000001229	Dpp9	dipeptidylpeptidase 9 [Source:MGI Symbol;Acc:MGI:2443967]	17	56186807	56218889	-1	protein_coding	, NM_172624	Mm.205535	224897	0.554585	1.46875	0.576092	0.863665	201.4	202.8	306.9	269.1	50.9	163.6	237.033	161.2
ENSMUSG00000001248	Gramd1a	GRAM domain containing 1A [Source:MGI Symbol;Acc:MGI:105490]	7	31130127	31155896	-1	protein_coding	, NM_027898		52857	-1.49886	0.353832	NA	NA	241.8	111.5	259.4	142.2	121.2	1469.9	204.233	577.767
ENSMUSG00000001260	Gabrg1	gamma-aminobutyric acid (GABA) A receptor, subunit gamma 1 [Source:MGI Symbol;Acc:MGI:103156]	5	70751047	70842617	-1	protein_coding	NM_010252,	Mm.255292	14405	-4.79008	0.0361446	0.0457138	0.24619	1.3	0	5.6	24.4	0	170.4	2.3	64.9333
ENSMUSG00000001270	Ckb	creatine kinase, brain [Source:MGI Symbol;Acc:MGI:88407]	12	111669361	111672338	-1	protein_coding	, NM_021273	Mm.16831	12709	-2.69581	0.154341	NA	NA	46.2	36.9	0	32.5	40	464.4	27.7	178.967
ENSMUSG00000001280	Sp1	trans-acting transcription factor 1 [Source:MGI Symbol;Acc:MGI:98372]	15	102406143	102436404	1	protein_coding	, NM_013672	Mm.4618	20683	1.28068	2.42953	0.0752488	0.333453	516.4	592.7	336.2	391	133.4	68.6	481.767	197.667
ENSMUSG00000001281	Itgb7	integrin beta 7 [Source:MGI Symbol;Acc:MGI:96616]	15	102215995	102231935	-1	protein_coding	NM_013566,	Mm.58	16421	-1.83271	0.280738	0.00473476	0.0494446	85.3	151.9	89.6	356	201.3	605.1	108.933	387.467
ENSMUSG00000001285	Myg1	melanocyte proliferating gene 1 [Source:MGI Symbol;Acc:MGI:1929864]	15	102331709	102338139	1	protein_coding	NM_021713,	Mm.251638	60315	0.646277	1.56512	NA	NA	161	344.2	222.2	221.9	2.4	240.2	242.467	154.833
ENSMUSG00000001288	Rarg	retinoic acid receptor, gamma [Source:MGI Symbol;Acc:MGI:97858]	15	102234938	102257517	-1	protein_coding	NM_011244, NM_001042727,	Mm.1273	19411	1.12009	2.17361	0.444526	0.783802	73.1	235.3	35.2	25.4	1.2	131.5	114.533	52.7
ENSMUSG00000001289	Pfdn5	prefoldin 5 [Source:MGI Symbol;Acc:MGI:1928753]	15	102326116	102331873	1	protein_coding	NM_027044,		56612	-0.655793	0.634727	0.0807156	0.344396	3750	2785.3	2651	5514	4757.4	4200.4	3062.1	4823.93
ENSMUSG00000001305	Rrp15	ribosomal RNA processing 15 homolog (S. cerevisiae) [Source:MGI Symbol;Acc:MGI:1914473]	1	186720978	186749358	-1	protein_coding	NM_026041,	Mm.289841	67223	0.392836	1.31297	0.710463	0.921038	1359.3	621.7	771.7	766.2	1254.8	75.5	917.567	698.833
ENSMUSG00000001348	Acp5	acid phosphatase 5, tartrate resistant [Source:MGI Symbol;Acc:MGI:87883]	9	22126727	22135711	-1	protein_coding	NM_001102404, NM_001102405, , NM_007388	Mm.46354	11433	-3.07935	0.118311	0.000605603	0.00952869	186.7	220.4	57.9	1455.3	565	1905.7	155	1308.67
ENSMUSG00000001366	Fbxo9	f-box protein 9 [Source:MGI Symbol;Acc:MGI:1918788]	9	78081499	78109065	-1	protein_coding	NM_023605, NM_001081490,	Mm.28584	71538	1.17164	2.25268	0.055609	0.278689	792.9	581.3	646.3	290.4	309.2	297.4	673.5	299
ENSMUSG00000001376	Vps50	VPS50 EARP/GARPII complex subunit [Source:MGI Symbol;Acc:MGI:1920538]	6	3498382	3603531	1	protein_coding	NM_024260, NM_001167751, NM_001167750,	Mm.45539	73288	-0.532892	0.691168	0.490429	0.813777	250.8	156.3	199.8	222.9	371	284.8	202.3	292.9
ENSMUSG00000001380	Hars	histidyl-tRNA synthetase [Source:MGI Symbol;Acc:MGI:108087]	18	36766530	36783205	-1	protein_coding	NM_008214	Mm.10528	15115	0.174229	1.12836	0.806697	0.948999	261.1	641	394.8	290.4	198.8	660	432.3	383.067
ENSMUSG00000001383	Zmat2	zinc finger, matrin type 2 [Source:MGI Symbol;Acc:MGI:1913742]	18	36793923	36799660	1	protein_coding	NM_025594	Mm.251155	66492	-0.0625398	0.957577	0.930082	0.983886	1075.1	992.3	552.5	796.2	251	1688.4	873.3	911.867
ENSMUSG00000001403	Ube2c	ubiquitin-conjugating enzyme E2C [Source:MGI Symbol;Acc:MGI:1915862]	2	164769898	164778822	1	protein_coding	NM_026785,		68612	1.3844	2.61064	NA	NA	4289.5	3034.7	3254.9	2256.1	885	910.5	3526.37	1350.53
ENSMUSG00000001415	Smg5	Smg-5 homolog, nonsense mediated mRNA decay factor (C. elegans) [Source:MGI Symbol;Acc:MGI:2447364]	3	88336260	88362338	1	protein_coding	NM_178246,	Mm.439830	229512	-1.57527	0.33558	NA	NA	151.4	155.4	194.6	175.2	55.8	1264	167.133	498.333
ENSMUSG00000001416	Cct3	chaperonin containing Tcp1, subunit 3 (gamma) [Source:MGI Symbol;Acc:MGI:104708]	3	88297116	88321767	1	protein_coding	NM_009836,	Mm.256034	12462	0.703323	1.62825	0.21447	0.585363	1574.2	2172.4	2298.8	876.9	1191.8	1644.9	2015.13	1237.87
ENSMUSG00000001418	Glmp	glycosylated lysosomal membrane protein [Source:MGI Symbol;Acc:MGI:1913318]	3	88325023	88331313	1	protein_coding	NM_020003,	Mm.439922	56700	-0.858545	0.551508	0.35761	0.725347	185.4	396.9	332.2	713.9	141.9	801.9	304.833	552.567
ENSMUSG00000001419	Mef2d	myocyte enhancer factor 2D [Source:MGI Symbol;Acc:MGI:99533]	3	88142372	88172086	1	protein_coding	NM_001310587, NM_133665, , NM_001310593		17261	-1.62661	0.323849	0.13441	0.45592	24.4	65.9	103.4	224.9	29.1	344.3	64.5667	199.433
ENSMUSG00000001424	Snd1	staphylococcal nuclease and tudor domain containing 1 [Source:MGI Symbol;Acc:MGI:1929266]	6	28475139	28935162	1	protein_coding	, NM_019776	Mm.439987	56463	-0.944549	0.519592	0.42107	0.767643	251.5	454.9	410.9	451.4	206.1	1492.8	372.433	716.767
ENSMUSG00000001436	Slc19a1	solute carrier family 19 (folate transporter), member 1 [Source:MGI Symbol;Acc:MGI:103182]	10	77032241	77061002	1	protein_coding	, NM_001199271, NM_031196	Mm.265060	20509	0.107638	1.07746	0.938057	0.985804	130.2	134.3	213.3	145.7	293.4	4.6	159.267	147.9
ENSMUSG00000001440	Kpnb1	karyopherin (importin) beta 1 [Source:MGI Symbol;Acc:MGI:107532]	11	97159714	97187881	-1	protein_coding	NM_008379,	Mm.251013	16211	0.347019	1.27193	0.534403	0.842291	708.8	846.5	1092.4	557.5	466.8	1058.1	882.567	694.133
ENSMUSG00000001441	Npepps	aminopeptidase puromycin sensitive [Source:MGI Symbol;Acc:MGI:1101358]	11	97205842	97280638	-1	protein_coding	, NM_008942	Mm.29824	19155	-0.897466	0.536829	NA	NA	167.4	257.3	286.4	101.6	166.1	1058.1	237.033	441.933
ENSMUSG00000001445	Mrpl10	mitochondrial ribosomal protein L10 [Source:MGI Symbol;Acc:MGI:1333801]	11	97041560	97049213	1	protein_coding	NM_026154,		107732	-0.716343	0.608638	NA	NA	203.3	141.4	253.8	383.4	380.7	219.6	199.5	327.9
ENSMUSG00000001467	Cyp51	cytochrome P450, family 51 [Source:MGI Symbol;Acc:MGI:106040]	5	4081145	4104746	-1	protein_coding	NM_020010,		13121	-0.761074	0.590057	0.348212	0.718927	218.7	190.5	210.1	425	76.4	547.9	206.433	349.767
ENSMUSG00000001472	Tcf25	transcription factor 25 (basic helix-loop-helix) [Source:MGI Symbol;Acc:MGI:1914105]	8	123373753	123403835	1	protein_coding	NM_025804, NM_001037877, NM_001286362, , NM_001037878, NM_001286363	Mm.178818	66855	-0.735818	0.600478	0.245258	0.618898	591.4	742	755.3	1145	522.5	1810.8	696.233	1159.43
ENSMUSG00000001473	Tubb6	tubulin, beta 6 class V [Source:MGI Symbol;Acc:MGI:1915201]	18	67390717	67402748	1	protein_coding	NM_026473		67951	2.00179	4.00496	0.22196	0.594567	14.8	35.1	167.9	27.9	0	26.3	72.6	18.0667
ENSMUSG00000001482	Def8	differentially expressed in FDCP 8 [Source:MGI Symbol;Acc:MGI:1346331]	8	123423527	123463270	1	protein_coding	, NM_054046, NM_001253784, NM_001253783, NM_001281803		23854	-0.0298689	0.979509	0.982416	0.995849	151.4	256.4	118.2	0.5	86.1	450.7	175.333	179.1
ENSMUSG00000001517	Foxm1	forkhead box M1 [Source:MGI Symbol;Acc:MGI:1347487]	6	128362967	128376146	1	protein_coding	, NM_008021	Mm.42148	14235	1.64006	3.11678	0.277845	0.654564	40.4	150.2	110	7.1	6.1	83.5	100.2	32.2333
ENSMUSG00000001518	Itfg2	integrin alpha FG-GAP repeat containing 2 [Source:MGI Symbol;Acc:MGI:1915450]	6	128409444	128424931	-1	protein_coding	NM_133927,	Mm.31345, Mm.440087	101142	0.850159	1.8027	0.540318	0.846888	123.2	250.3	120.2	14.7	14.5	244.8	164.567	91.3333
ENSMUSG00000001521	Tulp3	tubby-like protein 3 [Source:MGI Symbol;Acc:MGI:1329045]	6	128321161	128355851	-1	protein_coding	NM_011657,	Mm.291783, Mm.439490	22158	1.28064	2.42946	0.319459	0.693307	37.8	41.3	148.2	86.8	2.4	3.4	75.7667	30.8667
ENSMUSG00000001524	Gtf2h4	general transcription factor II H, polypeptide 4 [Source:MGI Symbol;Acc:MGI:1338799]	17	35667730	35673739	-1	protein_coding	NM_010364,		14885	1.15058	2.22003	0.210464	0.581061	84.7	264.3	165.3	118.3	29.1	83.5	171.433	76.9667
ENSMUSG00000001525	Tubb5	tubulin, beta 5 class I [Source:MGI Symbol;Acc:MGI:107812]	17	35833921	35838306	-1	protein_coding	NM_011655,	Mm.273538	22154	0.577797	1.49257	0.437638	0.779521	2549.2	6504.1	5874.3	1876.2	1102.1	7023.5	4975.87	3333.93
ENSMUSG00000001542	Ell2	elongation factor RNA polymerase II 2 [Source:MGI Symbol;Acc:MGI:2183438]	13	75706757	75772364	1	protein_coding	NM_138953,		192657	-3.03981	0.121598	5.261e-05	0.00122642	109.7	236.2	130.7	964.8	1142.1	1809.6	158.867	1305.5
ENSMUSG00000001569	Nom1	nucleolar protein with MIF4G domain 1 [Source:MGI Symbol;Acc:MGI:1861749]	5	29434664	29457843	1	protein_coding	NM_001033457,		433864	0.358724	1.28229	0.714605	0.921499	352.8	177.4	245.9	122.4	49.7	433.5	258.7	201.867
ENSMUSG00000001576	Ergic1	endoplasmic reticulum-golgi intermediate compartment (ERGIC) 1 [Source:MGI Symbol;Acc:MGI:1914708]	17	26561489	26656931	1	protein_coding	NM_026170,		67458	-1.22261	0.428508	NA	NA	544	608.5	493.5	1009.5	983.3	1848.5	548.667	1280.43
ENSMUSG00000001588	Acap1	ArfGAP with coiled-coil, ankyrin repeat and PH domains 1 [Source:MGI Symbol;Acc:MGI:2388270]	11	69881567	69895539	-1	protein_coding	, NM_153788		216859	-2.6685	0.15729	0.000370516	0.00637861	130.9	79.9	129.4	182.8	573.5	1409.3	113.4	721.867
ENSMUSG00000001627	Ifrd1	interferon-related developmental regulator 1 [Source:MGI Symbol;Acc:MGI:1316717]	12	40201567	40248504	-1	protein_coding	NM_013562,	Mm.168	15982	2.58896	6.01665	NA	NA	644	1066	585.7	80.7	212.2	89.2	765.233	127.367
ENSMUSG00000001630	Stk38l	serine/threonine kinase 38 like [Source:MGI Symbol;Acc:MGI:1922250]	6	146724995	146778812	1	protein_coding	NM_172734,	Mm.322121	232533	-0.104711	0.929991	0.923473	0.981943	22.5	97.5	116.2	48.2	43.6	162.4	78.7333	84.7333
ENSMUSG00000001632	Brpf1	bromodomain and PHD finger containing, 1 [Source:MGI Symbol;Acc:MGI:1926033]	6	113307137	113324860	1	protein_coding	NM_001282127, NM_001282128, , NM_001282126, NM_030178	Mm.356059	78783	1.18145	2.26805	0.24674	0.621302	175.8	690.2	210.1	69.1	154	251.7	358.7	158.267
ENSMUSG00000001642	Akr1b3	aldo-keto reductase family 1, member B3 (aldose reductase) [Source:MGI Symbol;Acc:MGI:1353494]	6	34302434	34317478	-1	protein_coding	, NM_009658	Mm.451	11677	0.127909	1.09271	NA	NA	290.6	278.4	388.8	240.2	152.8	483.9	319.267	292.3
ENSMUSG00000001665	Gstt3	glutathione S-transferase, theta 3 [Source:MGI Symbol;Acc:MGI:2143526]	10	75774115	75781414	-1	protein_coding	NM_133994,	Mm.5731	103140	-0.905798	0.533738	0.663163	0.903654	42.3	8.8	18.1	46.2	0	83.5	23.0667	43.2333
ENSMUSG00000001666	Ddt	D-dopachrome tautomerase [Source:MGI Symbol;Acc:MGI:1298381]	10	75771230	75773414	-1	protein_coding	, NM_010027		13202	-1.09874	0.466923	0.120701	0.429419	175.8	211.6	343.4	1036.4	312.8	215.1	243.6	521.433
ENSMUSG00000001674	Ddx18	DEAD (Asp-Glu-Ala-Asp) box polypeptide 18 [Source:MGI Symbol;Acc:MGI:1914192]	1	121553835	121567989	-1	protein_coding	NM_025860,	Mm.44219	66942	-0.804016	0.572753	NA	NA	188	386.4	285.1	129	235.2	1137	286.5	500.4
ENSMUSG00000001687	Ubl3	ubiquitin-like 3 [Source:MGI Symbol;Acc:MGI:1344373]	5	148504635	148552789	-1	protein_coding	NM_011908,	Mm.21846	24109	-3.77805	0.0728945	2.58859e-06	8.91278e-05	51.3	78.2	271.6	1871.7	1918	1725	133.7	1838.23
ENSMUSG00000001700	Gramd3	GRAM domain containing 3 [Source:MGI Symbol;Acc:MGI:1914815]	18	56432132	56503792	1	protein_coding	NM_026240		107022	-4.44485	0.0459164	4.15646e-08	2.49661e-06	7.7	53.6	15.5	759.1	503.1	391.2	25.6	551.133
ENSMUSG00000001707	Eef1e1	eukaryotic translation elongation factor 1 epsilon 1 [Source:MGI Symbol;Acc:MGI:1913393]	13	38644207	38659058	-1	protein_coding	NM_025380,		66143	0.820434	1.76594	0.261803	0.635953	2209.9	1224.1	978.2	1113.6	1218.5	165.9	1470.73	832.667
ENSMUSG00000001729	Akt1	thymoma viral proto-oncogene 1 [Source:MGI Symbol;Acc:MGI:87986]	12	112653821	112674884	-1	protein_coding	NM_001165894, NM_009652,	Mm.6645	11651	-0.948578	0.518143	0.263194	0.637709	183.5	241.5	270.3	134.6	145.5	1062.7	231.767	447.6
ENSMUSG00000001741	Il16	interleukin 16 [Source:MGI Symbol;Acc:MGI:1270855]	7	83642825	83745726	-1	protein_coding	NM_010551,	Mm.10137	16170	-2.33451	0.198263	NA	NA	93.7	211.6	138.9	812.4	745.6	680.6	148.067	746.2
ENSMUSG00000001750	Tcirg1	T cell, immune regulator 1, ATPase, H+ transporting, lysosomal V0 protein A3 [Source:MGI Symbol;Acc:MGI:1350931]	19	3896050	3907133	-1	protein_coding	, NM_016921, NM_001167784, NM_001136091	Mm.271689	27060	-1.83862	0.279589	0.0542244	0.27375	65.4	180	186.7	162.5	1051.1	332.9	144.033	515.5
ENSMUSG00000001755	Coasy	Coenzyme A synthase [Source:MGI Symbol;Acc:MGI:1918993]	11	101082565	101086619	1	protein_coding	NM_001305982,	Mm.182271	71743	2.62699	6.17737	NA	NA	109.7	170.4	178.1	49.3	21.8	2.3	152.733	24.4667
ENSMUSG00000001763	Tspan33	tetraspanin 33 [Source:MGI Symbol;Acc:MGI:1919012]	6	29694222	29718559	1	protein_coding	NM_146173, NM_001301407,		232670	-4.79396	0.0360474	0.000124051	0.00252678	3.2	7	2.6	10.7	72.7	267.7	4.26667	117.033
ENSMUSG00000001767	Crnkl1	Crn, crooked neck-like 1 (Drosophila) [Source:MGI Symbol;Acc:MGI:1914127]	2	145917479	145935014	-1	protein_coding	NM_025820,	Mm.248755	66877	-0.706915	0.612629	NA	NA	154	450.5	329.6	383.4	295.8	845.3	311.367	508.167
ENSMUSG00000001774	Chordc1	cysteine and histidine-rich domain (CHORD)-containing, zinc-binding protein 1 [Source:MGI Symbol;Acc:MGI:1914167]	9	18292125	18317442	1	protein_coding	NM_025844,		66917	-0.335726	0.792385	NA	NA	531.8	1042.3	693.4	736.8	1267	857.9	755.833	953.9
ENSMUSG00000001783	Rtcb	RNA 2',3'-cyclic phosphate and 5'-OH ligase [Source:MGI Symbol;Acc:MGI:106379]	10	85938637	85957823	-1	protein_coding	NM_145422,	Mm.9257	28088	-0.528923	0.693072	0.419097	0.766337	365.6	1023	653.5	673.8	541.9	1730.7	680.7	982.133
ENSMUSG00000001785	Pwp1	PWP1 homolog, endonuclein [Source:MGI Symbol;Acc:MGI:1914735]	10	85829494	85889096	1	protein_coding	, NM_133993	Mm.18834	103136	1.14458	2.21082	0.266345	0.641221	361.8	755.2	475.1	391.5	156.4	171.6	530.7	239.833
ENSMUSG00000001786	Fbxo7	F-box protein 7 [Source:MGI Symbol;Acc:MGI:1917004]	10	86021972	86051873	1	protein_coding	NM_153195, , NM_001310745	Mm.44236	69754	-0.404443	0.755528	0.769039	0.940993	277.8	259.9	97.5	31.5	700.8	108.7	211.733	280.333
ENSMUSG00000001794	Capns1	calpain, small subunit 1 [Source:MGI Symbol;Acc:MGI:88266]	7	30186936	30198811	-1	protein_coding	, NM_009795		12336	0.390588	1.31093	NA	NA	1111	1014.2	928.8	613.4	790.5	926.6	1018	776.833
ENSMUSG00000001829	Clpb	ClpB caseinolytic peptidase B [Source:MGI Symbol;Acc:MGI:1100517]	7	101663633	101795506	1	protein_coding	, NM_009191	Mm.3990	20480	1.53852	2.90496	NA	NA	143	280.1	195.9	107.6	0	105.2	206.333	70.9333
ENSMUSG00000001833	2021-09-07	septin 7 [Source:MGI Symbol;Acc:MGI:1335094]	9	25252439	25308571	1	protein_coding	NM_009859, , NM_001205367	Mm.270259	235072	-0.412799	0.751165	NA	NA	3206.7	2555.3	3082.3	4867.6	5151.5	1754.7	2948.1	3924.6
ENSMUSG00000001844	Zdhhc4	zinc finger, DHHC domain containing 4 [Source:MGI Symbol;Acc:MGI:1920131]	5	143316489	143329256	-1	protein_coding	NM_028379,	Mm.261606	72881	1.06558	2.09302	0.100723	0.390202	709.5	399.5	545.6	465.6	174.6	148.7	551.533	262.967
ENSMUSG00000001847	Rac1	RAS-related C3 botulinum substrate 1 [Source:MGI Symbol;Acc:MGI:97845]	5	143503634	143528036	-1	protein_coding	NM_009007,	Mm.292510	19353	0.403831	1.32302	NA	NA	3648.7	1540.2	2213.2	4205.4	906.9	480.4	2467.37	1864.23
ENSMUSG00000001855	Nup214	nucleoporin 214 [Source:MGI Symbol;Acc:MGI:1095411]	2	31974436	32053975	1	protein_coding	NM_172268,		227720	-0.21851	0.859453	0.8439	0.959115	76.3	202.8	311.1	136.6	8.5	542.2	196.733	229.1
ENSMUSG00000001865	Cpa3	carboxypeptidase A3, mast cell [Source:MGI Symbol;Acc:MGI:88479]	3	20215620	20242181	-1	protein_coding	NM_007753,	Mm.1135	12873	4.65975	25.277	7.24023e-08	4.13749e-06	5093.3	1421.6	5869	65	41.2	384.3	4127.97	163.5
ENSMUSG00000001870	Ltbp1	latent transforming growth factor beta binding protein 1 [Source:MGI Symbol;Acc:MGI:109151]	17	75005568	75392512	1	protein_coding	NM_019919, NM_206958,		268977	1.98505	3.95876	0.0684	0.314977	1036.6	497.9	254.2	256.4	46.1	148.7	596.233	150.4
ENSMUSG00000001891	Ugp2	UDP-glucose pyrophosphorylase 2 [Source:MGI Symbol;Acc:MGI:2183447]	11	21321138	21371201	-1	protein_coding	NM_139297, NM_001290634,		216558	-0.0697478	0.952805	0.944639	0.987856	254.7	555	456.7	452.9	501.9	374.1	422.133	442.967
ENSMUSG00000001909	Trmt1	tRNA methyltransferase 1 [Source:MGI Symbol;Acc:MGI:1289155]	8	84686307	84699808	1	protein_coding	, NM_198020, NM_001164559, NM_001164560		212528	-0.660367	0.632717	0.433727	0.777173	245	374.9	176.8	244.7	442.5	571.9	265.567	419.7
ENSMUSG00000001911	Nfix	nuclear factor I/X [Source:MGI Symbol;Acc:MGI:97311]	8	84699876	84800344	-1	protein_coding	, NM_001081981, NM_010906, NM_001081982, NM_001297601	Mm.487058	18032	1.94184	3.84196	NA	NA	74.4	139.6	101.1	36.1	19.4	26.3	105.033	27.2667
ENSMUSG00000001918	Slc1a5	solute carrier family 1 (neutral amino acid transporter), member 5 [Source:MGI Symbol;Acc:MGI:105305]	7	16781340	16798274	1	protein_coding	NM_009201,	Mm.1056	20514	-1.37011	0.386863	0.0417533	0.231528	429.8	847.4	526.8	699.2	1521.6	2442.2	601.333	1554.33
ENSMUSG00000001924	Uba1	ubiquitin-like modifier activating enzyme 1 [Source:MGI Symbol;Acc:MGI:98890]	X	20658326	20683179	1	protein_coding	NM_009457, NM_001276316, NM_001276317, , NM_001136085	Mm.1104	22201	0.00957701	1.00666	0.98749	0.996328	694.7	1148.6	1518.5	1149.6	659.5	1530.5	1120.6	1113.2
ENSMUSG00000001930	Vwf	Von Willebrand factor [Source:MGI Symbol;Acc:MGI:98941]	6	125546774	125686679	1	protein_coding	, NM_011708	Mm.22339	22371	2.78845	6.90887	0.000598434	0.00945204	4096.4	3153.3	1090.4	315.8	372.2	519.3	2780.03	402.433
ENSMUSG00000001942	Siae	sialic acid acetylesterase [Source:MGI Symbol;Acc:MGI:104803]	9	37555698	37649655	1	protein_coding	, NM_011734	Mm.196345	22619	2.02993	4.08385	0.152252	0.484111	155.9	140.5	134	91.9	2.4	10.3	143.467	34.8667
ENSMUSG00000001946	Esam	endothelial cell-specific adhesion molecule [Source:MGI Symbol;Acc:MGI:1916774]	9	37528078	37538319	1	protein_coding	NM_027102,	Mm.41751	69524	0.317722	1.24636	NA	NA	132.1	147.5	156.4	3.6	2.4	344.3	145.333	116.767
ENSMUSG00000001948	Spa17	sperm autoantigenic protein 17 [Source:MGI Symbol;Acc:MGI:1333778]	9	37603290	37613722	-1	protein_coding	NM_001324545, NM_011449,		20686	0.126331	1.09151	NA	NA	54.5	43	56.6	25.9	2.4	113.2	51.3667	47.1667
ENSMUSG00000001962	Fam50a	family with sequence similarity 50, member A [Source:MGI Symbol;Acc:MGI:1351626]	X	74313033	74320149	1	protein_coding	NM_138607,	Mm.4370	108160	-2.4405	0.184219	0.000458933	0.00767594	144.3	227.4	222.9	791.6	1811.3	625.7	198.2	1076.2
ENSMUSG00000001964	Emd	emerin [Source:MGI Symbol;Acc:MGI:108117]	X	74254687	74261548	1	protein_coding	NM_007927,		13726	1.55318	2.93464	0.0784706	0.340037	563.2	457.5	303.2	125.9	26.7	298.6	441.3	150.4
ENSMUSG00000001985	Grik3	glutamate receptor, ionotropic, kainate 3 [Source:MGI Symbol;Acc:MGI:95816]	4	125490700	125714173	1	protein_coding	NM_001081097	Mm.40896	14807	-3.79377	0.0721041	0.108527	0.405316	1.9	0	7.9	35.5	103.1	0	3.26667	46.2
ENSMUSG00000001995	Sipa1l2	signal-induced proliferation-associated 1 like 2 [Source:MGI Symbol;Acc:MGI:2676970]	8	125418063	125569808	-1	protein_coding	, NM_001081337	Mm.271668	244668	1.38907	2.6191	NA	NA	43.6	58.8	7.9	39.1	0	2.3	36.7667	13.8
ENSMUSG00000001998	Ap4e1	adaptor-related protein complex AP-4, epsilon 1 [Source:MGI Symbol;Acc:MGI:1336993]	2	127008717	127067909	1	protein_coding	, NM_175550		108011	-1.87683	0.272282	0.148762	0.479311	15.4	5.3	75.1	273.7	1.2	77.8	31.9333	117.567
ENSMUSG00000001999	Blvra	biliverdin reductase A [Source:MGI Symbol;Acc:MGI:88170]	2	127070665	127097084	1	protein_coding	, NM_026678		109778	0.851082	1.80385	0.2066	0.574944	1417	849.1	1404.2	669.8	1226.9	138.4	1223.43	678.367
ENSMUSG00000002007	Srpk3	serine/arginine-rich protein specific kinase 3 [Source:MGI Symbol;Acc:MGI:1891338]	X	73774405	73778925	1	protein_coding	NM_019684,	Mm.111904	56504	-3.33832	0.0988704	0.00450804	0.0476249	2.6	13.2	38.2	121.9	123.7	304.3	18	183.3
ENSMUSG00000002010	Idh3g	isocitrate dehydrogenase 3 (NAD+), gamma [Source:MGI Symbol;Acc:MGI:1099463]	X	73778963	73786897	-1	protein_coding	NM_008323,	Mm.14825	15929	0.295971	1.22771	0.604343	0.876608	2324.7	1217.1	2390.6	1876.2	2189.6	766.4	1977.47	1610.73
ENSMUSG00000002014	Ssr4	signal sequence receptor, delta [Source:MGI Symbol;Acc:MGI:1099464]	X	73787028	73790830	1	protein_coding	NM_009279, , NM_001166480		20832	-0.434507	0.739947	NA	NA	8162.7	4567	6952.6	11576.9	12366.4	2656.1	6560.77	8866.47
ENSMUSG00000002015	Bcap31	B cell receptor associated protein 31 [Source:MGI Symbol;Acc:MGI:1350933]	X	73686178	73716175	-1	protein_coding	NM_001313698, NM_012060		27061	-0.0173612	0.988038	0.978357	0.995413	6988.2	2076.7	5350.8	6728.6	5983.2	1878.3	4805.23	4863.37
ENSMUSG00000002017	Fam98a	family with sequence similarity 98, member A [Source:MGI Symbol;Acc:MGI:1919972]	17	75537086	75551946	-1	protein_coding	NM_133747,	Mm.24641	72722	0.0457924	1.03225	0.962491	0.991224	417.6	330.2	499.1	215.8	340.7	652	415.633	402.833
ENSMUSG00000002028	Kmt2a	lysine (K)-specific methyltransferase 2A [Source:MGI Symbol;Acc:MGI:96995]	9	44803355	44881296	-1	protein_coding	, NM_001081049	Mm.2389	214162	-2.05991	0.239831	0.00867403	0.078438	393.2	227.4	378	465.1	1036.6	2664.1	332.867	1388.6
ENSMUSG00000002031	Ift46	intraflagellar transport 46 [Source:MGI Symbol;Acc:MGI:1923818]	9	44767908	44793447	1	protein_coding	, NM_023831		76568	-2.3081	0.201926	0.0319389	0.196928	82.7	189.7	87.2	478.3	139.4	1162.2	119.867	593.3
ENSMUSG00000002033	Cd3g	CD3 antigen, gamma polypeptide [Source:MGI Symbol;Acc:MGI:88333]	9	44969572	44980431	-1	protein_coding	NM_009850,	Mm.335106	12502	-2.50756	0.175853	0.0615359	0.296823	356.7	1.8	40.5	859.7	1125.1	283.7	133	756.167
ENSMUSG00000002043	Trappc6a	trafficking protein particle complex 6A [Source:MGI Symbol;Acc:MGI:1914341]	7	19508395	19516145	1	protein_coding	, NM_025960		67091	0.134951	1.09806	NA	NA	1091.1	807.9	1089.1	568.2	717.7	1436.7	996.033	907.533
ENSMUSG00000002052	Supt6	suppressor of Ty 6 [Source:MGI Symbol;Acc:MGI:107726]	11	78206746	78245987	-1	protein_coding	NM_009297,	Mm.20755	20926	-1.37249	0.386224	0.18986	0.550708	271.3	97.5	155.4	37.1	282.5	1038.7	174.733	452.767
ENSMUSG00000002055	Spag5	sperm associated antigen 5 [Source:MGI Symbol;Acc:MGI:1927470]	11	78301529	78322457	1	protein_coding	NM_017407,	Mm.24250	54141	1.68718	3.22027	0.0349464	0.207635	205.3	403	295.7	78.7	75.2	127	301.333	93.6333
ENSMUSG00000002058	Unc119	unc-119 lipid binding chaperone [Source:MGI Symbol;Acc:MGI:1328357]	11	78343482	78349164	1	protein_coding	NM_011676, NM_001313988, , NM_001313985, NM_001313986, NM_001313987	Mm.284811	22248	2.20409	4.60784	NA	NA	2043.1	2000.3	1786.8	851.5	327.3	84.6	1943.4	421.133
ENSMUSG00000002064	Sdf2	stromal cell derived factor 2 [Source:MGI Symbol;Acc:MGI:108019]	11	78245746	78255496	1	protein_coding	NM_009143,	Mm.390372	20316	-0.264227	0.832645	NA	NA	702.4	807	915.3	843.4	662	1407	808.233	970.8
ENSMUSG00000002068	Ccne1	cyclin E1 [Source:MGI Symbol;Acc:MGI:88316]	7	38097984	38107534	-1	protein_coding	NM_007633,	Mm.16110	12447	-0.787047	0.579529	0.615858	0.882177	59	228.3	187.7	260.5	420.7	138.4	158.333	273.2
ENSMUSG00000002083	Bbc3	BCL2 binding component 3 [Source:MGI Symbol;Acc:MGI:2181667]	7	16308393	16318205	1	protein_coding	, NM_133234	Mm.7660	170770	-0.992786	0.502506	0.453224	0.788995	14.1	17.6	7.2	19.3	54.6	3.4	12.9667	25.7667
ENSMUSG00000002102	Psmc3	proteasome (prosome, macropain) 26S subunit, ATPase 3 [Source:MGI Symbol;Acc:MGI:1098754]	2	91054009	91066369	1	protein_coding	NM_008948,	Mm.289832	19182	0.419328	1.3373	NA	NA	1411.9	1077.4	1435.2	1035.4	634.1	1265.2	1308.17	978.233
ENSMUSG00000002104	Rapsn	receptor-associated protein of the synapse [Source:MGI Symbol;Acc:MGI:99422]	2	91035620	91045729	1	protein_coding	, NM_009023		19400	6.87028	116.993	6.21275e-11	6.39059e-09	792.9	188.8	304.2	2	2.4	6.9	428.633	3.76667
ENSMUSG00000002105	Slc39a13	solute carrier family 39 (metal ion transporter), member 13 [Source:MGI Symbol;Acc:MGI:1915677]	2	91061791	91070417	-1	protein_coding	, NM_001290765, NM_026721	Mm.192375	68427	0.85044	1.80305	0.569945	0.861421	25.7	110.6	42.1	0.5	26.7	72.1	59.4667	33.1
ENSMUSG00000002107	Celf2	CUGBP, Elav-like family member 2 [Source:MGI Symbol;Acc:MGI:1338822]	2	6539694	7509563	-1	protein_coding	NM_001110231, NM_001110232, , NM_001160292, NM_001310447, NM_001110230, NM_001110229, NM_010160, NM_001160293, NM_001110228	Mm.422518	14007	0.595142	1.51062	0.226812	0.599753	4471.1	5525	3898.9	2699.9	4211.9	2286.7	4631.67	3066.17
ENSMUSG00000002111	Spi1	spleen focus forming virus (SFFV) proviral integration oncogene [Source:MGI Symbol;Acc:MGI:98282]	2	91082390	91115756	1	protein_coding	, NM_011355	Mm.1302, Mm.484371	20375	-0.366618	0.775598	0.685162	0.91086	65.4	146.6	585.7	651	185.5	192.2	265.9	342.9
ENSMUSG00000002129	Sf3a1	splicing factor 3a, subunit 1 [Source:MGI Symbol;Acc:MGI:1914715]	11	4160350	4182541	1	protein_coding	, NM_026175	Mm.156914	67465	0.353029	1.27724	NA	NA	409.3	932.5	445.8	266.1	80	1053.5	595.867	466.533
ENSMUSG00000002147	Stat6	signal transducer and activator of transcription 6 [Source:MGI Symbol;Acc:MGI:103034]	10	127642986	127660957	1	protein_coding	NM_009284,	Mm.121721	20852	-0.531349	0.691907	0.448027	0.78548	151.4	495.2	370.1	594.6	611	263.1	338.9	489.567
ENSMUSG00000002204	Napsa	napsin A aspartic peptidase [Source:MGI Symbol;Acc:MGI:109365]	7	44572380	44586862	1	protein_coding	NM_008437,	Mm.383181	16541	-2.9079	0.13324	NA	NA	620.3	312.6	1868.4	9201	8231	3602.1	933.767	7011.37
ENSMUSG00000002205	Vrk3	vaccinia related kinase 3 [Source:MGI Symbol;Acc:MGI:2182465]	7	44748413	44777515	1	protein_coding	NM_133945,	Mm.28816	101568	0.00617319	1.00429	0.993545	0.99852	178.3	329.3	618	527.6	293.4	299.7	375.2	373.567
ENSMUSG00000002210	Smg9	smg-9 homolog, nonsense mediated mRNA decay factor (C. elegans) [Source:MGI Symbol;Acc:MGI:1919247]	7	24399619	24422778	1	protein_coding	, NM_028047	Mm.150977	71997	-2.56508	0.168979	0.0299468	0.188692	33.4	22	40.2	41.1	64.3	461	31.8667	188.8
ENSMUSG00000002221	Paxip1	PAX interacting (with transcription-activation domain) protein 1 [Source:MGI Symbol;Acc:MGI:1890430]	5	27740080	27791691	-1	protein_coding	NM_018878,		55982	0.572984	1.4876	0.511011	0.827336	62.2	253.8	163.3	76.7	220.7	25.2	159.767	107.533
ENSMUSG00000002222	Rmnd5a	required for meiotic nuclear division 5 homolog A [Source:MGI Symbol;Acc:MGI:1915727]	6	71388634	71440637	-1	protein_coding	NM_024288,	Mm.28474	68477	0.983661	1.97748	NA	NA	100.1	559.4	78	224.9	31.5	115.5	245.833	123.967
ENSMUSG00000002227	Mov10	Moloney leukemia virus 10 [Source:MGI Symbol;Acc:MGI:97054]	3	104794836	104818563	-1	protein_coding	NM_008619, , NM_001163441, NM_001163440	Mm.1597	17454	2.13672	4.39761	NA	NA	59.7	35.1	76.1	33.5	4.8	0	56.9667	12.7667
ENSMUSG00000002250	Ppard	peroxisome proliferator activator receptor delta [Source:MGI Symbol;Acc:MGI:101884]	17	28232754	28301469	1	protein_coding	NM_011145,	Mm.486938	19015	-1.44945	0.366161	NA	NA	15.4	14.9	14.2	5.6	112.8	3.4	14.8333	40.6
ENSMUSG00000002257	Def6	differentially expressed in FDCP 6 [Source:MGI Symbol;Acc:MGI:1346328]	17	28207778	28228608	1	protein_coding	NM_027185,	Mm.204731	23853	-2.07264	0.237724	0.0108543	0.0916154	59.7	106.3	146.2	206.2	506.8	601.7	104.067	438.233
ENSMUSG00000002279	Lmf1	lipase maturation factor 1 [Source:MGI Symbol;Acc:MGI:1923733]	17	25579174	25662826	1	protein_coding	NM_029624,		76483	-1.0956	0.467943	0.441711	0.78135	134.1	238.8	48.7	190.9	8.5	701.2	140.533	300.2
ENSMUSG00000002280	Narfl	nuclear prelamin A recognition factor-like [Source:MGI Symbol;Acc:MGI:1914813]	17	25773776	25783332	1	protein_coding	, NM_026238	Mm.24201	67563	-1.03	0.489712	0.44845	0.78548	71.8	0.9	125.1	149.8	77.6	177.3	65.9333	134.9
ENSMUSG00000002297	Dbf4	DBF4 zinc finger [Source:MGI Symbol;Acc:MGI:1351328]	5	8396973	8422716	-1	protein_coding	, NM_013726, NM_001190717	Mm.292470	27214	-0.0707096	0.95217	0.944782	0.98787	1093.1	678.8	468.5	661.1	281.3	1410.4	746.8	784.267
ENSMUSG00000002307	Daxx	Fas death domain-associated protein [Source:MGI Symbol;Acc:MGI:1197015]	17	33909414	33915589	1	protein_coding	, NM_007829, NM_001199733	Mm.271809	13163	-1.00891	0.496923	0.32309	0.696719	57.1	94.8	164.6	16.2	198.8	423.2	105.5	212.733
ENSMUSG00000002308	Cd320	CD320 antigen [Source:MGI Symbol;Acc:MGI:1860083]	17	33843091	33849774	1	protein_coding	NM_019421, , NM_001305169	Mm.11175	54219	-0.684441	0.622247	NA	NA	368.8	60.6	268	145.2	69.1	907.1	232.467	373.8
ENSMUSG00000002319	Ipo4	importin 4 [Source:MGI Symbol;Acc:MGI:1923001]	14	55625400	55637895	-1	protein_coding	NM_024267,	Mm.27546	75751	0.922136	1.89492	0.389222	0.749541	171.9	146.6	124.8	112.7	53.3	67.5	147.767	77.8333
ENSMUSG00000002325	Irf9	interferon regulatory factor 9 [Source:MGI Symbol;Acc:MGI:107587]	14	55603571	55610030	1	protein_coding	NM_001159417, NM_008394, , NM_001159418		16391	-2.5322	0.172875	0.00741746	0.0702397	145	214.3	59.9	583.4	635.3	1203.4	139.733	807.367
ENSMUSG00000002326	Gmpr2	guanosine monophosphate reductase 2 [Source:MGI Symbol;Acc:MGI:1917903]	14	55672235	55678750	1	protein_coding	NM_177992		105446	1.39082	2.62228	NA	NA	205.3	64.1	162.3	24.4	139.4	1.1	143.9	54.9667
ENSMUSG00000002329	Mdp1	magnesium-dependent phosphatase 1 [Source:MGI Symbol;Acc:MGI:1915131]	14	55657879	55660508	-1	protein_coding	NM_023397		67881	-1.03725	0.487255	0.13661	0.459216	678.7	551.4	280.8	710.4	2018.6	371.8	503.633	1033.6
ENSMUSG00000002332	Dhrs1	dehydrogenase/reductase (SDR family) member 1 [Source:MGI Symbol;Acc:MGI:1196314]	14	55739020	55745690	-1	protein_coding	, NM_026819	Mm.21623	52585	-0.24629	0.843061	0.840828	0.958628	254	40.4	270.6	378.8	33.9	257.4	188.333	223.367
ENSMUSG00000002342	Tmem161a	transmembrane protein 161A [Source:MGI Symbol;Acc:MGI:2384577]	8	70172356	70183681	1	protein_coding	, NM_145597, NM_001293797	Mm.23488	234371	-0.287321	0.819422	0.806456	0.948999	105.2	271.3	40.8	54.8	84.9	369.5	139.1	169.733
ENSMUSG00000002343	Armc6	armadillo repeat containing 6 [Source:MGI Symbol;Acc:MGI:1924063]	8	70220172	70234466	-1	protein_coding	NM_133972,	Mm.383251	76813	-2.88951	0.134949	NA	NA	26.3	57.1	43.5	44.2	0	895.7	42.3	313.3
ENSMUSG00000002345	Borcs8	BLOC-1 related complex subunit 8 [Source:MGI Symbol;Acc:MGI:1919618]	8	70139499	70167488	1	protein_coding	NM_001145552, NM_001309645, , NM_001310055, NM_001309841		72368, 105980076	-1.21089	0.432001	0.00642366	0.0627261	474	243.2	397.1	1083.1	780.8	716.1	371.433	860
ENSMUSG00000002346	Slc25a42	solute carrier family 25, member 42 [Source:MGI Symbol;Acc:MGI:1920345]	8	70184340	70212305	-1	protein_coding	NM_001007570,	Mm.185413	73095	-1.67421	0.313337	0.358541	0.726172	21.2	0.9	4	60.9	0	21.7	8.7	27.5333
ENSMUSG00000002365	Snx9	sorting nexin 9 [Source:MGI Symbol;Acc:MGI:1913866]	17	5841328	5931033	1	protein_coding	NM_025664		66616	-2.43257	0.185235	0.00512676	0.0528012	227.1	235.3	138	188.9	1009.9	2041.9	200.133	1080.23
ENSMUSG00000002372	Ranbp3	RAN binding protein 3 [Source:MGI Symbol;Acc:MGI:1919060]	17	56673225	56711769	1	protein_coding	NM_027933, NM_001252466, NM_001252467		71810	0.330375	1.25734	NA	NA	261.1	338.9	212.7	83.8	122.5	440.4	270.9	215.567
ENSMUSG00000002379	Ndufa11	NADH dehydrogenase (ubiquinone) 1 alpha subcomplex 11 [Source:MGI Symbol;Acc:MGI:1917125]	17	56717762	56724248	1	protein_coding	NM_027244		69875, 239760	-0.158784	0.89578	0.712291	0.921038	3848.8	3111.1	4216.2	4766	5155.1	2555.5	3725.37	4158.87
ENSMUSG00000002393	Nr2f6	nuclear receptor subfamily 2, group F, member 6 [Source:MGI Symbol;Acc:MGI:1352453]	8	71374123	71381960	-1	protein_coding	NM_010150,	Mm.28989	13864	-1.31985	0.400576	0.599858	0.874447	12.2	5.3	0	23.9	0	19.4	5.83333	14.4333
ENSMUSG00000002395	Use1	unconventional SNARE in the ER 1 homolog (S. cerevisiae) [Source:MGI Symbol;Acc:MGI:1914273]	8	71366848	71369732	1	protein_coding	NM_025917, , NM_001145780	Mm.41890	67023	-0.599749	0.659869	0.238703	0.611165	1248.3	1245.1	1153	1866.1	2377.5	1282.3	1215.47	1841.97
ENSMUSG00000002396	Ocel1	occludin/ELL domain containing 1 [Source:MGI Symbol;Acc:MGI:1924340]	8	71371298	71379361	1	protein_coding	NM_029865, NM_001293800,	Mm.440170	77090	-0.898554	0.536424	NA	NA	112.3	177.4	67.8	300.6	219.4	145.3	119.167	221.767
ENSMUSG00000002413	Braf	Braf transforming gene [Source:MGI Symbol;Acc:MGI:88190]	6	39603237	39725463	-1	protein_coding	NM_139294,	Mm.489691	109880	-0.870116	0.547103	0.32463	0.698217	66.1	214.3	259.1	580.9	112.8	291.7	179.833	328.467
ENSMUSG00000002416	Ndufb2	NADH dehydrogenase (ubiquinone) 1 beta subcomplex, 2 [Source:MGI Symbol;Acc:MGI:1915448]	6	39592574	39603382	1	protein_coding	, NM_026612		68198	0.143404	1.10451	0.727483	0.927236	1535.7	1452.4	1789.7	1778.2	1505.8	1040.9	1592.6	1441.63
ENSMUSG00000002428	Hltf	helicase-like transcription factor [Source:MGI Symbol;Acc:MGI:1196437]	3	20057811	20118490	1	protein_coding	NM_009210,	Mm.209650	20585	-1.02167	0.492545	NA	NA	469.6	252.9	205.4	758.6	364.9	759.5	309.3	627.667
ENSMUSG00000002455	Prpf6	pre-mRNA splicing factor 6 [Source:MGI Symbol;Acc:MGI:1922946]	2	181591868	181655660	1	protein_coding	, NM_133701	Mm.292001	68879	-1.91822	0.26458	0.0111391	0.092965	170.6	260.8	163	213.8	586.8	1445.9	198.133	748.833
ENSMUSG00000002458	Rgs19	regulator of G-protein signaling 19 [Source:MGI Symbol;Acc:MGI:1915153]	2	181688419	181693977	-1	protein_coding	NM_026446, NM_001291210, NM_001291209, NM_001291207, , NM_001291206, NM_001291208, NM_001291205	Mm.274366	56470	-0.769872	0.586469	NA	NA	561.3	487.3	951.8	1461.4	1534.9	415.2	666.8	1137.17
ENSMUSG00000002477	Snrpd1	small nuclear ribonucleoprotein D1 [Source:MGI Symbol;Acc:MGI:98344]	18	10617796	10628230	1	protein_coding	NM_009226		20641	0.918226	1.88979	NA	NA	4634.6	4015.6	5849.9	3416.3	3252.9	1003.2	4833.37	2557.47
ENSMUSG00000002486	Tchp	trichoplein, keratin filament binding [Source:MGI Symbol;Acc:MGI:1925082]	5	114707760	114722327	1	protein_coding	NM_029992,	Mm.239698	77832	-1.94606	0.259523	0.293562	0.668478	20.5	4.4	8.9	98	0	32	11.2667	43.3333
ENSMUSG00000002489	Tiam1	T cell lymphoma invasion and metastasis 1 [Source:MGI Symbol;Acc:MGI:103306]	16	89787111	89980080	-1	protein_coding	, NM_001145887, NM_001145886, NM_009384	Mm.310902	21844	5.28246	38.9206	0.000200733	0.0037713	75.7	214.3	139.6	8.1	1.2	1.1	143.2	3.46667
ENSMUSG00000002496	Tsc2	tuberous sclerosis 2 [Source:MGI Symbol;Acc:MGI:102548]	17	24595937	24632629	-1	protein_coding	NM_001286718, NM_001286716, NM_001286720, NM_011647, NM_001286714, NM_001039363, NM_001286713		22084	-1.68543	0.310911	0.217503	0.589328	86	45.7	75.7	126.4	98.2	442.7	69.1333	222.433
ENSMUSG00000002524	Puf60	poly-U binding splicing factor 60 [Source:MGI Symbol;Acc:MGI:1915209]	15	76070184	76080946	-1	protein_coding	NM_028364, NM_001164600, NM_133691	Mm.29965	67959	-0.195239	0.873428	0.759639	0.937192	585.7	864.9	543.9	598.7	237.6	1447	664.833	761.1
ENSMUSG00000002546	Golga2	golgi autoantigen, golgin subfamily a, 2 [Source:MGI Symbol;Acc:MGI:2139395]	2	32287384	32307921	1	protein_coding	, NM_001080968, NM_133852	Mm.106376	99412	-0.78287	0.581209	0.283881	0.659031	118	181.8	55.6	135.1	241.3	234.5	118.467	203.633
ENSMUSG00000002550	Uck1	uridine-cytidine kinase 1 [Source:MGI Symbol;Acc:MGI:98904]	2	32255002	32260159	-1	protein_coding	NM_011675,	Mm.425076	22245	0.0372614	1.02616	0.969159	0.99324	122.5	248.5	126.8	31	109.1	345.5	165.933	161.867
ENSMUSG00000002578	Ikzf4	IKAROS family zinc finger 4 [Source:MGI Symbol;Acc:MGI:1343139]	10	128630843	128645991	-1	protein_coding	NM_011772,		22781	-1.20851	0.432714	0.578732	0.864156	14.8	38.6	0	22.9	12.1	88.1	17.8	41.0333
ENSMUSG00000002580	Mien1	migration and invasion enhancer 1 [Source:MGI Symbol;Acc:MGI:1913678]	11	98437708	98438991	-1	protein_coding	NM_025559		103742	-0.987124	0.504483	0.049434	0.259541	946.8	763.1	922.5	2032.1	2372.7	813.3	877.467	1739.37
ENSMUSG00000002603	Tgfb1	transforming growth factor, beta 1 [Source:MGI Symbol;Acc:MGI:98725]	7	25687002	25705077	1	protein_coding	NM_011577,	Mm.248380	21803	0.738361	1.66828	0.412679	0.76279	285.5	306.5	208.1	152.3	18.2	308.9	266.7	159.8
ENSMUSG00000002608	Ccdc97	coiled-coil domain containing 97 [Source:MGI Symbol;Acc:MGI:1196455]	7	25711106	25719088	-1	protein_coding	NM_028771,	Mm.278798	52132	-0.149262	0.901711	0.856347	0.964137	149.5	124.7	180.4	45.7	137	322.6	151.533	168.433
ENSMUSG00000002617	Zfp40	zinc finger protein 40 [Source:MGI Symbol;Acc:MGI:99185]	17	23173869	23193252	-1	protein_coding	NM_009555,		22700	2.31725	4.9838	0.1771	0.530019	70.6	65.9	23.4	2	30.3	0	53.3	10.7667
ENSMUSG00000002625	Akap8l	A kinase (PRKA) anchor protein 8-like [Source:MGI Symbol;Acc:MGI:1860606]	17	32321425	32350581	-1	protein_coding	NM_017476	Mm.281005	54194	-2.65758	0.158485	NA	NA	94.3	135.2	101.1	246.3	203.7	1635.8	110.2	695.267
ENSMUSG00000002635	Pdcd2l	programmed cell death 2-like [Source:MGI Symbol;Acc:MGI:1915329]	7	34184499	34196661	-1	protein_coding	NM_026549,	Mm.38173	68079	-0.407009	0.754186	NA	NA	604.3	259.9	479.4	746.9	757.7	276.8	447.867	593.8
ENSMUSG00000002658	Gtf2f1	general transcription factor IIF, polypeptide 1 [Source:MGI Symbol;Acc:MGI:1923848]	17	57003405	57011288	-1	protein_coding	NM_133801	Mm.24632	98053	-0.698431	0.616242	0.571719	0.861977	287.4	429.4	333.5	351.9	27.9	1324.6	350.1	568.133
ENSMUSG00000002660	Clpp	caseinolytic mitochondrial matrix peptidase proteolytic subunit [Source:MGI Symbol;Acc:MGI:1858213]	17	56990264	56996371	1	protein_coding	NM_017393	Mm.287892	53895	0.245383	1.18541	NA	NA	1934	1135.4	1402.6	933.8	1320.3	1519.1	1490.67	1257.73
ENSMUSG00000002661	Alkbh7	alkB homolog 7 [Source:MGI Symbol;Acc:MGI:1913650]	17	56997339	56999322	1	protein_coding	NM_025538, NM_027372,		66400	-0.737503	0.599777	0.273449	0.648818	479.8	286.3	541.6	397.1	1407.6	377.5	435.9	727.4
ENSMUSG00000002668	Dennd1c	DENN/MADD domain containing 1C [Source:MGI Symbol;Acc:MGI:1918035]	17	57066056	57078510	-1	protein_coding	NM_153551		70785	-2.66584	0.15758	NA	NA	118.7	48.3	57.6	396.6	357.7	671.5	74.8667	475.267
ENSMUSG00000002679	Med6	mediator complex subunit 6 [Source:MGI Symbol;Acc:MGI:1917042]	12	81573557	81595008	-1	protein_coding	, NM_027213		69792	-0.0736334	0.950242	NA	NA	449	103.6	381.6	340.2	391.6	251.7	311.4	327.833
ENSMUSG00000002699	Lcp2	lymphocyte cytosolic protein 2 [Source:MGI Symbol;Acc:MGI:1321402]	11	34046920	34092295	1	protein_coding	NM_010696,	Mm.265350	16822	2.5163	5.72112	0.0219499	0.151405	810.8	749	418.5	1.5	92.1	252.8	659.433	115.467
ENSMUSG00000002718	Cse1l	chromosome segregation 1-like (S. cerevisiae) [Source:MGI Symbol;Acc:MGI:1339951]	2	166906040	166946389	1	protein_coding	, NM_023565	Mm.22417	110750	0.487363	1.40188	0.320082	0.693511	1375.3	1244.3	1149	1032.3	994.2	661.2	1256.2	895.9
ENSMUSG00000002728	Naa20	N(alpha)-acetyltransferase 20, NatB catalytic subunit [Source:MGI Symbol;Acc:MGI:1915127]	2	145902099	145916425	1	protein_coding	NM_001141965, NM_026425,		67877	0.447662	1.36383	0.555389	0.853899	1840.4	396	1371	1197.3	695.9	751.5	1202.47	881.567
ENSMUSG00000002731	Prkra	protein kinase, interferon inducible double stranded RNA dependent activator [Source:MGI Symbol;Acc:MGI:1344375]	2	76629898	76648015	-1	protein_coding	NM_011871,	Mm.277250	23992	2.96344	7.79981	NA	NA	1028.3	315.2	458	5.6	215.8	10.3	600.5	77.2333
ENSMUSG00000002733	Plekha3	pleckstrin homology domain-containing, family A (phosphoinositide binding specific) member 3 [Source:MGI Symbol;Acc:MGI:1932515]	2	76675281	76696828	1	protein_coding	NM_031256,		83435	0.315819	1.24472	0.729951	0.927715	345.8	254.6	272.9	236.1	221.9	243.7	291.1	233.9
ENSMUSG00000002741	Ykt6	YKT6 v-SNARE homolog (S. cerevisiae) [Source:MGI Symbol;Acc:MGI:1927550]	11	5955693	5967780	1	protein_coding	NM_019661,	Mm.294821	56418	-0.733532	0.60143	NA	NA	202.1	402.2	220.3	379.3	682.6	308.9	274.867	456.933
ENSMUSG00000002748	Baz1b	bromodomain adjacent to zinc finger domain, 1B [Source:MGI Symbol;Acc:MGI:1353499]	5	135187264	135246129	1	protein_coding	NM_011714,	Mm.40331	22385	-0.874994	0.545256	0.198691	0.562814	265.6	717.4	486.9	375.2	506.8	1814.2	489.967	898.733
ENSMUSG00000002767	Mrpl2	mitochondrial ribosomal protein L2 [Source:MGI Symbol;Acc:MGI:1351622]	17	46646229	46650139	1	protein_coding	NM_001316742, NM_025302,		27398	0.107802	1.07758	0.872078	0.969104	866	795.6	839.6	398.1	950.5	973.5	833.733	774.033
ENSMUSG00000002768	Mea1	male enhanced antigen 1 [Source:MGI Symbol;Acc:MGI:96957]	17	46681137	46683105	1	protein_coding	NM_001277310, NM_001277311, NM_001277309, NM_010787, NM_001277312		17256	-0.410377	0.752427	0.732449	0.928879	1271.4	365.3	1013.7	1476.1	2025.9	20.6	883.467	1174.2
ENSMUSG00000002778	Kdelr1	KDEL (Lys-Asp-Glu-Leu) endoplasmic reticulum protein retention receptor 1 [Source:MGI Symbol;Acc:MGI:1915387]	7	45872772	45883732	1	protein_coding	NM_133950,	Mm.298433	68137	-0.583174	0.667494	0.409463	0.759448	576	264.3	420.8	566.2	326.1	997.5	420.367	629.933
ENSMUSG00000002781	Tmem143	transmembrane protein 143 [Source:MGI Symbol;Acc:MGI:1917459]	7	45896941	45917413	1	protein_coding	NM_144801,	Mm.163766	70209	-1.69878	0.308047	0.334382	0.704102	111.6	2.6	30.3	197	0	272.2	48.1667	156.4
ENSMUSG00000002797	Ggct	gamma-glutamyl cyclotransferase [Source:MGI Symbol;Acc:MGI:95700]	6	54982580	54992950	-1	protein_coding	NM_026637,	Mm.294708	110175	0.197566	1.14676	0.85767	0.964425	93.7	115.9	151.5	35.5	175.8	104.1	120.367	105.133
ENSMUSG00000002804	Nudt14	nudix (nucleoside diphosphate linked moiety X)-type motif 14 [Source:MGI Symbol;Acc:MGI:1913424]	12	112934291	112942124	-1	protein_coding	NM_025399, NM_001316724,	Mm.7070	66174	0.191342	1.14183	0.848057	0.960586	581.2	519	723.3	784.5	526.2	286	607.833	532.233
ENSMUSG00000002812	Flii	flightless I actin binding protein [Source:MGI Symbol;Acc:MGI:1342286]	11	60714123	60727263	-1	protein_coding	, NM_022009, NM_001302207	Mm.339755	14248	0.39019	1.31057	0.672469	0.906155	140.5	236.2	295.3	194	134.6	184.2	224	170.933
ENSMUSG00000002814	Top3a	topoisomerase (DNA) III alpha [Source:MGI Symbol;Acc:MGI:1197527]	11	60740058	60777365	-1	protein_coding	NM_009410,	Mm.477819	21975	-1.32371	0.399507	0.354046	0.723118	14.8	21.1	53.3	6.6	2.4	215.1	29.7333	74.7
ENSMUSG00000002820	Atg4d	autophagy related 4D, cysteine peptidase [Source:MGI Symbol;Acc:MGI:2444308]	9	21265293	21277772	1	protein_coding	NM_153583,		235040	-2.43382	0.185075	0.0632026	0.300627	53.9	39.5	23.7	67	47.3	518.2	39.0333	210.833
ENSMUSG00000002825	Qtrt1	queuine tRNA-ribosyltransferase catalytic subunit 1 [Source:MGI Symbol;Acc:MGI:1931441]	9	21411837	21420274	1	protein_coding	NM_021888,		60507	-0.696415	0.617104	0.545359	0.849777	309.8	345.1	347	440.2	437.7	745.8	333.967	541.233
ENSMUSG00000002833	Hdgfl2	HDGF like 2 [Source:MGI Symbol;Acc:MGI:1194492]	17	56079634	56100607	1	protein_coding	NM_008233, NM_001304784, NM_001304785,	Mm.279188	15193	-0.296419	0.814271	0.667428	0.90512	204	396	129.4	191.9	241.3	462.1	243.133	298.433
ENSMUSG00000002835	Chaf1a	chromatin assembly factor 1, subunit A (p150) [Source:MGI Symbol;Acc:MGI:1351331]	17	56040416	56068026	1	protein_coding	NM_013733		27221	-0.498385	0.707899	0.803942	0.948999	8.3	24.6	24.4	24.9	0	56.1	19.1	27
ENSMUSG00000002844	Adprh	ADP-ribosylarginine hydrolase [Source:MGI Symbol;Acc:MGI:1098234]	16	38445399	38452689	-1	protein_coding	NM_007414		11544	-0.369154	0.774236	0.742445	0.931738	214.3	259	194.3	283.8	314	264.2	222.533	287.333
ENSMUSG00000002845	Tmem39a	transmembrane protein 39a [Source:MGI Symbol;Acc:MGI:1915096]	16	38558698	38592162	1	protein_coding	NM_001205286, NM_001205287, NM_026407,	Mm.489630	67846	-0.0809209	0.945454	0.904223	0.976025	162.9	148.4	223.2	228	77.6	259.7	178.167	188.433
ENSMUSG00000002846	Timmdc1	translocase of inner mitochondrial membrane domain containing 1 [Source:MGI Symbol;Acc:MGI:1922139]	16	38498347	38522663	-1	protein_coding	NM_024273,		76916	-0.740419	0.598565	0.58402	0.86624	30.1	54.4	66.2	111.7	90.9	49.2	50.2333	83.9333
ENSMUSG00000002870	Mcm2	minichromosome maintenance complex component 2 [Source:MGI Symbol;Acc:MGI:105380]	6	88883474	88898780	-1	protein_coding	NM_008564,	Mm.16711	17216	1.1286	2.18647	NA	NA	698.6	1529.7	1340.7	178.7	528.6	925.4	1189.67	544.233
ENSMUSG00000002871	Tpra1	transmembrane protein, adipocyte asscociated 1 [Source:MGI Symbol;Acc:MGI:1345190]	6	88902251	88912238	1	protein_coding	NM_011906,	Mm.284480	24100	3.2241	9.3444	NA	NA	119.3	77.3	37.2	3.6	19.4	2.3	77.9333	8.43333
ENSMUSG00000002881	Nab1	Ngfi-A binding protein 1 [Source:MGI Symbol;Acc:MGI:107564]	1	52457294	52500679	-1	protein_coding	, NM_008667		17936	1.37466	2.59308	0.0125057	0.101311	1002.6	1202.1	670	413.8	258.2	435.8	958.233	369.267
ENSMUSG00000002885	Adgre5	adhesion G protein-coupled receptor E5 [Source:MGI Symbol;Acc:MGI:1347095]	8	83723251	83741326	-1	protein_coding	NM_001163031, NM_001163029, NM_011925, NM_001163030,	Mm.334648	26364	-2.25624	0.209317	1.43423e-05	0.0004098	350.2	278.4	316.7	952.1	1325.1	2240.9	315.1	1506.03
ENSMUSG00000002897	Il17ra	interleukin 17 receptor A [Source:MGI Symbol;Acc:MGI:107399]	6	120463247	120487559	1	protein_coding	, NM_008359		16172	-1.51791	0.349191	0.0597401	0.290889	69.9	452.2	248.2	657.6	321.3	1226.3	256.767	735.067
ENSMUSG00000002900	Lamb1	laminin B1 [Source:MGI Symbol;Acc:MGI:96743]	12	31265234	31329644	1	protein_coding	, NM_008482	Mm.172674	16777	-1.07255	0.475476	NA	NA	16.7	26.3	29.3	0	145.5	6.9	24.1	50.8
ENSMUSG00000002910	Arrdc2	arrestin domain containing 2 [Source:MGI Symbol;Acc:MGI:1918057]	8	70835129	70839720	-1	protein_coding	, NM_027560	Mm.24215	70807	-2.50445	0.176232	0.219886	0.5919	39.8	0	29	7.6	41.2	342	22.9333	130.267
ENSMUSG00000002944	Cd36	CD36 antigen [Source:MGI Symbol;Acc:MGI:107899]	5	17781690	17888801	-1	protein_coding	NM_001159555, NM_007643, NM_001159558, NM_001159557, , NM_001159556	Mm.18628	12491	-7.89419	0.00420351	NA	NA	15.4	0	11.5	2753.7	2758.2	1005.5	8.96667	2172.47
ENSMUSG00000002948	Map2k7	mitogen-activated protein kinase kinase 7 [Source:MGI Symbol;Acc:MGI:1346871]	8	4238740	4247897	1	protein_coding	NM_011944, NM_001164172, NM_001042557, NM_001291777, NM_001291783, NM_001291778,	Mm.3906	26400	1.50561	2.83944	0.0980519	0.384858	172.6	297.7	264.1	52.8	86.1	120.1	244.8	86.3333
ENSMUSG00000002949	Timm44	translocase of inner mitochondrial membrane 44 [Source:MGI Symbol;Acc:MGI:1343262]	8	4259731	4275913	-1	protein_coding	, NM_011592	Mm.195249	21856	-0.70745	0.612401	0.519089	0.83268	364.4	311.7	435.3	250.3	609.8	955.2	370.467	605.1
ENSMUSG00000002957	Ap2a2	adaptor-related protein complex 2, alpha 2 subunit [Source:MGI Symbol;Acc:MGI:101920]	7	141562173	141633011	1	protein_coding	NM_007459,	Mm.253090	11772	-0.703222	0.614199	0.325025	0.69832	247	347.7	257.8	221.4	492.2	674.9	284.167	462.833
ENSMUSG00000002963	Pnkp	polynucleotide kinase 3'- phosphatase [Source:MGI Symbol;Acc:MGI:1891698]	7	44857139	44862992	1	protein_coding	, NM_021549, NM_001290764, NM_001290767, NM_001290766	Mm.238254	59047	-0.331999	0.794435	0.710641	0.921038	60.9	380.2	226.8	98.5	350.4	392.4	222.633	280.433
ENSMUSG00000002968	Med25	mediator complex subunit 25 [Source:MGI Symbol;Acc:MGI:1922863]	7	44876765	44892712	-1	protein_coding	, NM_029365	Mm.157778	75613	0.0958278	1.06868	0.928671	0.98315	123.2	153.7	180.1	32.5	283.7	112.1	152.333	142.767
ENSMUSG00000002981	Clptm1	cleft lip and palate associated transmembrane protein 1 [Source:MGI Symbol;Acc:MGI:1927155]	7	19631571	19665033	-1	protein_coding	NM_019649,	Mm.290960	56457	-0.63565	0.643651	NA	NA	158.4	194.9	228.5	50.8	8.5	845.3	193.933	301.533
ENSMUSG00000002983	Relb	avian reticuloendotheliosis viral (v-rel) oncogene related B [Source:MGI Symbol;Acc:MGI:103289]	7	19606217	19629438	-1	protein_coding	NM_009046, NM_001290457,		19698	-3.57539	0.0838879	NA	NA	12.8	1.8	0.3	11.2	166.1	0	4.96667	59.1
ENSMUSG00000002984	Tomm40	translocase of outer mitochondrial membrane 40 homolog (yeast) [Source:MGI Symbol;Acc:MGI:1858259]	7	19701313	19715438	-1	protein_coding	NM_016871, NM_001109748,	Mm.440173	53333	-0.763462	0.589081	0.504823	0.8231	168.1	264.3	160	23.9	315.2	666.9	197.467	335.333
ENSMUSG00000002985	Apoe	apolipoprotein E [Source:MGI Symbol;Acc:MGI:88057]	7	19696109	19699188	-1	protein_coding	NM_009696, NM_001305843, , NM_001305819, NM_001305844		11816	-1.92401	0.263522	NA	NA	717.2	516.3	668.7	1366.4	1530	4323.9	634.067	2406.77
ENSMUSG00000002996	Hbp1	high mobility group box transcription factor 1 [Source:MGI Symbol;Acc:MGI:894659]	12	31926254	31950535	-1	protein_coding	NM_153198, NM_177993,		73389	-1.39722	0.37966	NA	NA	113.5	67.6	47.7	209.2	234	159	76.2667	200.733
ENSMUSG00000002997	Prkar2b	protein kinase, cAMP dependent regulatory, type II beta [Source:MGI Symbol;Acc:MGI:97760]	12	31958476	32061296	-1	protein_coding	, NM_011158	Mm.25594	19088	2.03692	4.10367	NA	NA	5871.4	2997	2819.6	1148.1	1168.8	530.8	3896	949.233
ENSMUSG00000003031	Cdkn1b	cyclin-dependent kinase inhibitor 1B [Source:MGI Symbol;Acc:MGI:104565]	6	134920401	134925513	1	protein_coding	, NM_009875		12576	-1.82743	0.281765	NA	NA	143.7	216	136	275.7	214.6	1268.6	165.233	586.3
ENSMUSG00000003032	Klf4	Kruppel-like factor 4 (gut) [Source:MGI Symbol;Acc:MGI:1342287]	4	55527143	55532466	-1	protein_coding	, NM_010637	Mm.4325	16600	-0.578031	0.669877	0.699643	0.917984	0.6	55.3	141.2	4.1	253.4	37.7	65.7	98.4
ENSMUSG00000003033	Ap1m1	adaptor-related protein complex AP-1, mu subunit 1 [Source:MGI Symbol;Acc:MGI:102776]	8	72240018	72257385	1	protein_coding	NM_007456,		11767	0.341097	1.26672	0.607654	0.878553	386.8	952.7	637.1	560.1	794.1	205.9	658.867	520.033
ENSMUSG00000003037	Rab8a	RAB8A, member RAS oncogene family [Source:MGI Symbol;Acc:MGI:96960]	8	72161200	72183904	1	protein_coding	NM_023126,		17274	-1.07454	0.474823	0.0841233	0.351218	610.7	286.3	678.2	793.2	1064.5	1461.9	525.067	1106.53
ENSMUSG00000003038	Hmgn2	high mobility group nucleosomal binding domain 2 [Source:MGI Symbol;Acc:MGI:96136]	4	133964738	133968650	-1	protein_coding	NM_016957,		15331	1.43136	2.69701	0.036321	0.213185	5641.1	2237.4	7171.5	3002	2190.8	386.6	5016.67	1859.8
ENSMUSG00000003039	Fam32a	family with sequence similarity 32, member A [Source:MGI Symbol;Acc:MGI:1915172]	8	72219730	72224418	1	protein_coding	NM_026455,	Mm.28327	67922	-0.00473504	0.996723	0.994903	0.998619	1299	941.3	1420	1815.3	1113	743.5	1220.1	1223.93
ENSMUSG00000003062	Stard3nl	STARD3 N-terminal like [Source:MGI Symbol;Acc:MGI:1923455]	13	19357676	19395795	-1	protein_coding	, NM_024270	Mm.41940	76205	-0.874019	0.545625	0.494316	0.816935	336.1	68.5	542.3	1004.4	653.5	77.8	315.633	578.567
ENSMUSG00000003068	Stk11	serine/threonine kinase 11 [Source:MGI Symbol;Acc:MGI:1341870]	10	80115803	80130682	1	protein_coding	, NM_001301854, NM_011492, NM_001301853	Mm.44231	20869	-0.0549403	0.962634	0.957207	0.990755	162.3	307.3	192.9	170.6	50.9	466.7	220.833	229.4
ENSMUSG00000003072	Atp5d	ATP synthase, H+ transporting, mitochondrial F1 complex, delta subunit [Source:MGI Symbol;Acc:MGI:1913293]	10	80138632	80145818	1	protein_coding	, NM_025313		66043	-0.00584342	0.995958	NA	NA	1649.2	1377.7	2914.8	3053.8	1337.3	1574	1980.57	1988.37
ENSMUSG00000003099	Ppp5c	protein phosphatase 5, catalytic subunit [Source:MGI Symbol;Acc:MGI:102666]	7	17004640	17027924	-1	protein_coding	NM_011155,	Mm.3294	19060	0.328531	1.25573	NA	NA	153.3	490	275.2	299.6	128.5	303.1	306.167	243.733
ENSMUSG00000003119	Cdk12	cyclin-dependent kinase 12 [Source:MGI Symbol;Acc:MGI:1098802]	11	98203059	98278504	1	protein_coding	NM_001109628, NM_026952, NM_001109626,		69131	-0.913066	0.531055	NA	NA	282.2	137.9	125.8	131	196.4	701.2	181.967	342.867
ENSMUSG00000003123	Lipe	lipase, hormone sensitive [Source:MGI Symbol;Acc:MGI:96790]	7	25379527	25398710	-1	protein_coding	NM_010719, NM_001039507,	Mm.158548, Mm.452227	16890	-2.51189	0.175326	0.102365	0.39308	5.8	12.3	18.1	5.1	13.3	188.7	12.0667	69.0333
ENSMUSG00000003131	Pafah1b2	platelet-activating factor acetylhydrolase, isoform 1b, subunit 2 [Source:MGI Symbol;Acc:MGI:108415]	9	45962859	46012690	-1	protein_coding	NM_008775,		18475	0.380203	1.30153	0.37199	0.738862	544	612.9	904.1	493.6	583.2	507.9	687	528.233
ENSMUSG00000003134	Tbc1d8	TBC1 domain family, member 8 [Source:MGI Symbol;Acc:MGI:1927225]	1	39371492	39478755	-1	protein_coding	NM_018775,	Mm.387293, Mm.452464	54610	2.15138	4.44254	NA	NA	12.8	97.5	347.7	0.5	0	103	152.667	34.5
ENSMUSG00000003135	Cnot11	CCR4-NOT transcription complex, subunit 11 [Source:MGI Symbol;Acc:MGI:106580]	1	39534992	39546889	1	protein_coding	, NM_028043	Mm.259421	52846	1.549	2.92614	0.115933	0.420941	268.1	253.8	195.9	164.5	14.5	65.2	239.267	81.4
ENSMUSG00000003153	Slc2a3	solute carrier family 2 (facilitated glucose transporter), member 3 [Source:MGI Symbol;Acc:MGI:95757]	6	122727809	122801640	-1	protein_coding	NM_011401,	Mm.395108, Mm.484362	20527	0.905083	1.87265	0.252097	0.62454	1005.2	504.9	615.7	626.6	54.6	453	708.6	378.067
ENSMUSG00000003154	Foxj2	forkhead box J2 [Source:MGI Symbol;Acc:MGI:1926805]	6	122819914	122845366	1	protein_coding	NM_021899,	Mm.87142	60611	-4.57696	0.0418985	4.12312e-05	0.000983454	3.8	5.3	19.8	157.9	66.7	475.9	9.63333	233.5
ENSMUSG00000003161	Sri	sorcin [Source:MGI Symbol;Acc:MGI:98419]	5	8046078	8069379	1	protein_coding	NM_025618, NM_001080974,	Mm.96211	109552	-0.38467	0.765954	0.507926	0.824403	5503.2	2758.1	3528.8	6296.5	7364.1	1731.9	3930.03	5130.83
ENSMUSG00000003166	Dgcr2	DiGeorge syndrome critical region gene 2 [Source:MGI Symbol;Acc:MGI:892866]	16	17839482	17894145	-1	protein_coding	, NM_001109750, NM_010048	Mm.254515	13356	0.25876	1.19645	0.799564	0.948999	220.7	105.4	103.7	37.6	155.2	167	143.267	119.933
ENSMUSG00000003184	Irf3	interferon regulatory factor 3 [Source:MGI Symbol;Acc:MGI:1859179]	7	44997648	45002848	1	protein_coding	NM_016849,		54131	-2.46019	0.181723	0.0106175	0.090398	127	44.8	205.1	808.9	128.5	1139.3	125.633	692.233
ENSMUSG00000003190	Bcl2l12	BCL2-like 12 (proline rich) [Source:MGI Symbol;Acc:MGI:1922986]	7	44991222	44998712	-1	protein_coding	NM_029410,	Mm.261006	75736	-0.0431409	0.97054	0.963281	0.991232	179.6	42.1	131	57.4	211	96.1	117.567	121.5
ENSMUSG00000003198	Zfp959	zinc finger protein 959 [Source:MGI Symbol;Acc:MGI:2385058]	17	55892093	55898928	1	protein_coding	, NM_145490	Mm.294853	224893	-2.62294	0.162336	0.000482179	0.0079997	86.6	29	47.7	168.6	358.9	480.4	54.4333	335.967
ENSMUSG00000003199	Mpnd	MPN domain containing [Source:MGI Symbol;Acc:MGI:1915297]	17	56005711	56016790	1	protein_coding	, NM_026530	Mm.358710	68047	-3.29619	0.1018	0.0309357	0.193101	17.3	7	17.8	68.6	19.4	327.2	14.0333	138.4
ENSMUSG00000003200	Sh3gl1	SH3-domain GRB2-like 1 [Source:MGI Symbol;Acc:MGI:700010]	17	56016753	56036637	-1	protein_coding	NM_013664, NM_001252471	Mm.1773	20405	-0.348623	0.785333	0.698012	0.917929	202.7	170.4	156.4	151.8	57	465.6	176.5	224.8
ENSMUSG00000003206	Ebi3	Epstein-Barr virus induced gene 3 [Source:MGI Symbol;Acc:MGI:1354171]	17	55952623	55957021	1	protein_coding	NM_015766	Mm.256798	50498	-1.11384	0.462061	NA	NA	38.5	7.9	62.2	190.4	0	44.6	36.2	78.3333
ENSMUSG00000003208	Ccdc94	coiled-coil domain containing 94 [Source:MGI Symbol;Acc:MGI:1920136]	17	55959187	55967949	1	protein_coding	NM_028381		72886	2.62921	6.18685	0.0315275	0.195656	336.8	10.5	122.1	18.3	52.1	5.7	156.467	25.3667
ENSMUSG00000003226	Ranbp2	RAN binding protein 2 [Source:MGI Symbol;Acc:MGI:894323]	10	58446920	58494356	1	protein_coding	, NM_011240	Mm.431695	19386	-0.414979	0.75003	0.478948	0.805698	357.3	1112.6	600.9	1005.4	575.9	1178.2	690.267	919.833
ENSMUSG00000003228	Grk5	G protein-coupled receptor kinase 5 [Source:MGI Symbol;Acc:MGI:109161]	19	60889749	61092553	1	protein_coding	NM_018869	Mm.279400	14773	3.33511	10.0918	0.0123015	0.10016	34.6	85.2	18.8	11.7	1.2	0	46.2	4.3
ENSMUSG00000003233	Dvl3	dishevelled segment polarity protein 3 [Source:MGI Symbol;Acc:MGI:108100]	16	20516982	20532520	1	protein_coding	NM_007889,		13544	0.230509	1.17325	NA	NA	179.6	460.1	129.4	454	80	120.1	256.367	218.033
ENSMUSG00000003234	Abcf3	ATP-binding cassette, sub-family F (GCN20), member 3 [Source:MGI Symbol;Acc:MGI:1351656]	16	20548577	20561379	1	protein_coding	NM_013852,	Mm.27135	27406	0.218801	1.16377	NA	NA	136	296.8	168.2	12.7	54.6	449.6	200.333	172.3
ENSMUSG00000003235	Eif2b5	eukaryotic translation initiation factor 2B, subunit 5 epsilon [Source:MGI Symbol;Acc:MGI:2446176]	16	20498817	20509955	1	protein_coding	NM_172265,		224045	-0.0810615	0.945362	0.945315	0.988074	331	510.2	297.6	26.4	291	887.7	379.6	401.7
ENSMUSG00000003269	Cyth2	cytohesin 2 [Source:MGI Symbol;Acc:MGI:1334255]	7	45806637	45814581	-1	protein_coding	NM_001112701, , NM_011181	Mm.272130	19158	-0.439972	0.737149	0.620827	0.88372	250.8	108	99.8	61.9	187.9	372.9	152.867	207.567
ENSMUSG00000003279	Dlgap1	discs, large (Drosophila) homolog-associated protein 1 [Source:MGI Symbol;Acc:MGI:1346065]	17	69969073	70821413	1	protein_coding	, NM_027712, NM_177639, NM_001128180, NM_001128181	Mm.367369	224997	0.0716795	1.05094	0.966889	0.992086	21.2	58	27.3	21.3	80	0	35.5	33.7667
ENSMUSG00000003282	Plag1	pleiomorphic adenoma gene 1 [Source:MGI Symbol;Acc:MGI:1891916]	4	3900996	3938423	-1	protein_coding	NM_019969,	Mm.331467	56711	-5.71775	0.0190013	0.0192961	0.138196	1.9	1.8	0	156.4	0	32	1.23333	62.8
ENSMUSG00000003283	Hck	hemopoietic cell kinase [Source:MGI Symbol;Acc:MGI:96052]	2	153108468	153151441	1	protein_coding	, NM_001172117, NM_010407	Mm.715	15162	-3.70995	0.0764175	5.76682e-06	0.000181127	14.1	49.2	33.6	501.2	654.7	108.7	32.3	421.533
ENSMUSG00000003299	Mrpl4	mitochondrial ribosomal protein L4 [Source:MGI Symbol;Acc:MGI:2137210]	9	21002738	21008839	1	protein_coding	NM_023167,	Mm.427576	66163	-0.932164	0.524072	0.243015	0.61596	341.3	243.2	531.1	500.2	663.2	966.6	371.867	710
ENSMUSG00000003308	Keap1	kelch-like ECH-associated protein 1 [Source:MGI Symbol;Acc:MGI:1858732]	9	21229730	21239361	-1	protein_coding	NM_001110307, NM_001110306, NM_016679, NM_001110305,	Mm.451405	50868	-0.337548	0.791385	0.786843	0.946592	146.3	332.8	130	97	1.2	671.5	203.033	256.567
ENSMUSG00000003316	Glg1	golgi apparatus protein 1 [Source:MGI Symbol;Acc:MGI:104967]	8	111154421	111259216	-1	protein_coding	NM_009149,		20340	-1.2232	0.42833	0.383279	0.745921	154.6	152.8	94.8	200.6	70.3	668	134.067	312.967
ENSMUSG00000003344	Btbd2	BTB (POZ) domain containing 2 [Source:MGI Symbol;Acc:MGI:1933831]	10	80642617	80657071	-1	protein_coding	, NM_145361	Mm.60720	208198	-0.485303	0.714347	NA	NA	43	137.9	137.3	0	215.8	229.9	106.067	148.567
ENSMUSG00000003345	Csnk1g2	casein kinase 1, gamma 2 [Source:MGI Symbol;Acc:MGI:1920014]	10	80622838	80640749	1	protein_coding	NM_134002, NM_001159591,	Mm.29873	103236	-1.094	0.468462	0.187127	0.546633	269.4	305.6	145.9	104.1	412.2	1022.6	240.3	512.967
ENSMUSG00000003346	Abhd17a	abhydrolase domain containing 17A [Source:MGI Symbol;Acc:MGI:106388]	10	80583654	80590341	-1	protein_coding	NM_145421,		216169	0.68703	1.60997	0.48783	0.811842	333.6	605.9	532.1	405.2	212.2	296.3	490.533	304.567
ENSMUSG00000003348	Mob3a	MOB kinase activator 3A [Source:MGI Symbol;Acc:MGI:3050117]	10	80685253	80701977	-1	protein_coding	NM_172457,	Mm.450619	208228	-1.60139	0.32956	0.0299788	0.18875	91.1	42.1	47.4	190.4	258.2	99.5	60.2	182.7
ENSMUSG00000003355	Fkbp11	FK506 binding protein 11 [Source:MGI Symbol;Acc:MGI:1913370]	15	98724373	98728198	-1	protein_coding	NM_024169		66120	-2.10664	0.232187	0.00499665	0.051655	1245.1	606.8	1825	5093.5	7683	3062.2	1225.63	5279.57
ENSMUSG00000003360	Ddx23	DEAD (Asp-Glu-Ala-Asp) box polypeptide 23 [Source:MGI Symbol;Acc:MGI:1921601]	15	98645134	98662889	-1	protein_coding	NM_001080981,		74351	-0.229238	0.853086	NA	NA	74.4	99.2	143.9	8.1	17	347.7	105.833	124.267
ENSMUSG00000003363	Pld3	phospholipase D family, member 3 [Source:MGI Symbol;Acc:MGI:1333782]	7	27532000	27553218	-1	protein_coding	NM_011116, NM_001317355,	Mm.6483	18807	-1.24703	0.421314	0.388406	0.749475	68.6	80.8	58.9	264	2.4	227.6	69.4333	164.667
ENSMUSG00000003378	Grik5	glutamate receptor, ionotropic, kainate 5 (gamma 2) [Source:MGI Symbol;Acc:MGI:95818]	7	25009849	25072346	-1	protein_coding	, NM_008168	Mm.2879	14809	0.695306	1.61923	0.711104	0.921038	94.9	50.1	34.6	0	2.4	108.7	59.8667	37.0333
ENSMUSG00000003379	Cd79a	CD79A antigen (immunoglobulin-associated alpha) [Source:MGI Symbol;Acc:MGI:101774]	7	24897381	24902197	1	protein_coding	NM_007655	Mm.1355	12518	-7.75906	0.00461627	8.27881e-22	4.86617e-19	128.9	63.2	69.8	27947.7	27322.6	1476.8	87.3	18915.7
ENSMUSG00000003380	Rabac1	Rab acceptor 1 (prenylated) [Source:MGI Symbol;Acc:MGI:1201692]	7	24969752	24972754	-1	protein_coding	NM_010261,		14470	-1.21696	0.43019	0.0168698	0.12701	2935.4	1174.9	2167.7	5992.8	4339.2	4262.2	2092.67	4864.73
ENSMUSG00000003382	Etv3	ets variant 3 [Source:MGI Symbol;Acc:MGI:1350926]	3	87525407	87540156	1	protein_coding	, NM_001083318, NM_012051, NM_001286844	Mm.219460	27049	-1.01803	0.49379	NA	NA	66.1	184.4	145.2	209.7	287.3	304.3	131.9	267.1
ENSMUSG00000003402	Prkcsh	protein kinase C substrate 80K-H [Source:MGI Symbol;Acc:MGI:107877]	9	22002806	22014222	1	protein_coding	, NM_001293650, NM_008925, NM_001293651	Mm.214593	19089	-0.858509	0.551522	NA	NA	465.7	798.2	390.8	326	443.7	2230.6	551.567	1000.1
ENSMUSG00000003418	St8sia6	ST8 alpha-N-acetyl-neuraminide alpha-2,8-sialyltransferase 6 [Source:MGI Symbol;Acc:MGI:2386797]	2	13651021	13794064	-1	protein_coding	NM_145838,		241230	-1.92925	0.262566	0.0120106	0.0983433	338.7	213.4	332.2	660.1	189.1	2520	294.767	1123.07
ENSMUSG00000003420	Fcgrt	Fc receptor, IgG, alpha chain transporter [Source:MGI Symbol;Acc:MGI:103017]	7	45092990	45103851	-1	protein_coding	NM_010189,	Mm.3303	14132	-3.28455	0.102625	0.0431393	0.236662	1.9	55.3	1.6	25.9	61.8	482.7	19.6	190.133
ENSMUSG00000003421	Nosip	nitric oxide synthase interacting protein [Source:MGI Symbol;Acc:MGI:1913644]	7	45062429	45078210	1	protein_coding	, NM_025533, NM_001163684		66394	-0.459875	0.727049	0.456667	0.790823	317.5	576	230.8	379.8	411	755	374.767	515.267
ENSMUSG00000003423	Pih1d1	PIH1 domain containing 1 [Source:MGI Symbol;Acc:MGI:1916095]	7	45154303	45160065	1	protein_coding	NM_001278207, , NM_029406, NM_001285904	Mm.181689	68845	0.608178	1.52433	NA	NA	638.9	623.5	615.3	459.5	463.1	308.9	625.9	410.5
ENSMUSG00000003429	Rps11	ribosomal protein S11 [Source:MGI Symbol;Acc:MGI:1351329]	7	45122379	45124439	-1	protein_coding	NM_013725,		27207	-0.107931	0.927918	0.842785	0.959115	13163	8650.2	13957.5	18710.7	15498.1	4339.9	11923.6	12849.6
ENSMUSG00000003435	Supt5	suppressor of Ty 5 [Source:MGI Symbol;Acc:MGI:1202400]	7	28314891	28338746	-1	protein_coding	, NM_013676	Mm.285906	20924	-1.71564	0.304468	NA	NA	87.2	199.3	174.5	243.2	234	1037.5	153.667	504.9
ENSMUSG00000003437	Paf1	Paf1, RNA polymerase II complex component [Source:MGI Symbol;Acc:MGI:1923988]	7	28392951	28399388	1	protein_coding	NM_019458,		54624	0.495906	1.41021	0.608706	0.878725	187.3	172.1	309.5	163.5	15.8	295.1	222.967	158.133
ENSMUSG00000003438	Timm50	translocase of inner mitochondrial membrane 50 [Source:MGI Symbol;Acc:MGI:1913775]	7	28305516	28312072	-1	protein_coding	NM_025616,	Mm.167913	66525	-0.125014	0.916995	0.876121	0.971005	436.8	504.9	727.6	96	522.5	1203.4	556.433	607.3
ENSMUSG00000003444	Med29	mediator complex subunit 29 [Source:MGI Symbol;Acc:MGI:1914474]	7	28386146	28392708	-1	protein_coding	NM_026042		67224	0.20593	1.15343	NA	NA	382.3	96.6	338.1	323.5	333.4	51.5	272.333	236.133
ENSMUSG00000003452	Bicd1	bicaudal D homolog 1 (Drosophila) [Source:MGI Symbol;Acc:MGI:1101760]	6	149408886	149563329	1	protein_coding	, NM_009753, NM_001112796		12121	1.0512	2.07226	NA	NA	581.8	173	203.1	118.8	231.6	112.1	319.3	154.167
ENSMUSG00000003458	Ncstn	nicastrin [Source:MGI Symbol;Acc:MGI:1891700]	1	172066013	172082795	-1	protein_coding	NM_021607,	Mm.218203	59287	0.465351	1.38065	0.774538	0.942851	128.9	190.5	305.2	209.7	2.4	240.2	208.2	150.767
ENSMUSG00000003464	Pex19	peroxisomal biogenesis factor 19 [Source:MGI Symbol;Acc:MGI:1334458]	1	172126755	172136493	1	protein_coding	NM_023041, NM_001159525,		19298	-0.0923021	0.938025	0.894226	0.974974	200.8	185.3	228.5	70.1	340.7	245.9	204.867	218.9
ENSMUSG00000003484	Cyp4f18	cytochrome P450, family 4, subfamily f, polypeptide 18 [Source:MGI Symbol;Acc:MGI:1919304]	8	71988482	72009626	-1	protein_coding	NM_024444,	Mm.160020	72054	-2.25913	0.208898	0.0126243	0.102048	121.2	190.5	409.9	637.8	158.8	2660.7	240.533	1152.43
ENSMUSG00000003500	Impdh1	inosine monophosphate dehydrogenase 1 [Source:MGI Symbol;Acc:MGI:96567]	6	29200434	29216364	-1	protein_coding	, NM_011829, NM_001302933, NM_001302934	Mm.260707	23917	1.43896	2.71125	NA	NA	188.6	142.3	153.4	1	14.5	163.6	161.433	59.7
ENSMUSG00000003518	Dusp3	dual specificity phosphatase 3 (vaccinia virus phosphatase VH1-related) [Source:MGI Symbol;Acc:MGI:1919599]	11	101971143	101987013	-1	protein_coding	, NM_028207	Mm.491149	72349	-0.771974	0.585616	0.448272	0.78548	318.8	272.2	111.9	86.3	468	646.3	234.3	400.2
ENSMUSG00000003526	Prodh	proline dehydrogenase [Source:MGI Symbol;Acc:MGI:97770]	16	18060357	18090203	-1	protein_coding	, NM_011172		19125	3.95114	15.4672	4.12987e-10	3.57734e-08	598.5	275.7	325.9	24.9	23	29.7	400.033	25.8667
ENSMUSG00000003527	Dgcr14	DiGeorge syndrome critical region gene 14 [Source:MGI Symbol;Acc:MGI:107854]	16	17900711	17911348	-1	protein_coding	NM_022408, NM_001081633	Mm.256480	27886	-2.75589	0.148045	NA	NA	41.7	38.6	64.5	89.9	44.9	845.3	48.2667	326.7
ENSMUSG00000003528	Slc25a1	solute carrier family 25 (mitochondrial carrier, citrate transporter), member 1 [Source:MGI Symbol;Acc:MGI:1345283]	16	17925211	17928219	-1	protein_coding	NM_153150,	Mm.229291	13358	0.673808	1.59528	0.573056	0.862256	120.6	350.4	183.7	42.1	23	345.5	218.233	136.867
ENSMUSG00000003531	Dgcr6	DiGeorge syndrome critical region gene 6 [Source:MGI Symbol;Acc:MGI:1202877]	16	18052860	18071632	1	protein_coding	NM_010047, , NM_001289814, NM_001289813	Mm.27155	13353	-0.486514	0.713748	0.658733	0.90135	288	114.2	169.6	233.1	32.7	535.3	190.6	267.033
ENSMUSG00000003541	Ier3	immediate early response 3 [Source:MGI Symbol;Acc:MGI:104814]	17	35821684	35822923	1	protein_coding	NM_133662		15937	2.27558	4.84194	0.0236275	0.160262	220.7	201.1	472.5	11.2	6.1	168.2	298.1	61.8333
ENSMUSG00000003545	Fosb	FBJ osteosarcoma oncogene B [Source:MGI Symbol;Acc:MGI:95575]	7	19302696	19310051	-1	protein_coding	NM_008036,	Mm.248335	14282	-3.07758	0.118456	0.000313585	0.00554944	136	94	115.6	736.3	364.9	1816.5	115.2	972.567
ENSMUSG00000003549	Ercc1	excision repair cross-complementing rodent repair deficiency, complementation group 1 [Source:MGI Symbol;Acc:MGI:95412]	7	19344778	19356524	1	protein_coding	NM_007948, , NM_001127324	Mm.280913	13870	-1.15304	0.449677	0.366507	0.733816	112.3	3.5	213.7	342.2	384.3	6.9	109.833	244.467
ENSMUSG00000003559	As3mt	arsenic (+3 oxidation state) methyltransferase [Source:MGI Symbol;Acc:MGI:1929882]	19	46707443	46741095	1	protein_coding	NM_020577	Mm.28566	57344	1.55474	2.9378	NA	NA	599.1	576	453	130.5	419.5	4.6	542.7	184.867
ENSMUSG00000003573	Homer3	homer scaffolding protein 3 [Source:MGI Symbol;Acc:MGI:1347359]	8	70282827	70294361	1	protein_coding	, NM_001146153, NM_011984		26558	1.06981	2.09916	0.443782	0.783316	206.6	215.1	115.9	1.5	58.2	196.8	179.2	85.5
ENSMUSG00000003581	Rnf215	ring finger protein 215 [Source:MGI Symbol;Acc:MGI:1918923]	11	4135202	4141172	1	protein_coding	NM_027859,	Mm.240586	71673	-0.10822	0.927732	0.939043	0.98589	44.3	133.5	42.8	117.3	17	103	73.5333	79.1
ENSMUSG00000003604	Aven	apoptosis, caspase activation inhibitor [Source:MGI Symbol;Acc:MGI:1921518]	2	112492964	112634573	1	protein_coding	NM_028844, , NM_001165935		74268	0.907721	1.87608	0.520013	0.833175	36.6	131.7	224.2	31	1.2	177.3	130.833	69.8333
ENSMUSG00000003623	Crot	carnitine O-octanoyltransferase [Source:MGI Symbol;Acc:MGI:1921364]	5	8966033	8997324	-1	protein_coding	NM_023733,	Mm.28197	74114	1.80651	3.49795	0.0166082	0.125731	438.8	190.5	446.8	25.9	130.9	152.1	358.7	102.967
ENSMUSG00000003644	Rps6ka1	ribosomal protein S6 kinase polypeptide 1 [Source:MGI Symbol;Acc:MGI:104558]	4	133847290	133887797	-1	protein_coding	NM_009097, NM_001285506, NM_001285505,	Mm.301827	20111	0.387395	1.30803	0.66862	0.905321	139.2	288.9	633.1	307.2	57	447.3	353.733	270.5
ENSMUSG00000003660	Snrnp200	small nuclear ribonucleoprotein 200 (U5) [Source:MGI Symbol;Acc:MGI:2444401]	2	127208386	127240451	1	protein_coding	, NM_177214	Mm.215860	320632	0.43023	1.34745	0.609826	0.879162	595.3	1001	660.5	446.8	192.8	1035.2	752.267	558.267
ENSMUSG00000003662	Ciao1	cytosolic iron-sulfur protein assembly 1 [Source:MGI Symbol;Acc:MGI:1346998]	2	127240938	127247816	-1	protein_coding	NM_025296,	Mm.45179	26371	-0.418426	0.748241	NA	NA	566.4	542.7	154.7	292.5	177	1219.4	421.267	562.967
ENSMUSG00000003680	Taf6l	TATA-box binding protein associated factor 6 like [Source:MGI Symbol;Acc:MGI:2444957]	19	8772522	8786417	-1	protein_coding	NM_146092, , NM_001177798, NM_026325	Mm.220886, Mm.491275	67706, 225895	0.0408607	1.02873	0.971227	0.993771	29.5	130	38.5	34	132.2	26.3	66	64.1667
ENSMUSG00000003721	Insig2	insulin induced gene 2 [Source:MGI Symbol;Acc:MGI:1920249]	1	121304353	121332589	-1	protein_coding	NM_001271532, NM_133748, NM_178082, , NM_001271531	Mm.27136	72999	-1.07493	0.474695	NA	NA	159.7	281.9	202.8	464.6	572.3	320.3	214.8	452.4
ENSMUSG00000003731	Kpna6	karyopherin (importin) alpha 6 [Source:MGI Symbol;Acc:MGI:1100836]	4	129643980	129672767	-1	protein_coding	NM_008468,	Mm.202358	16650	0.725234	1.65317	0.580488	0.864156	46.8	32.5	215.7	1	117.6	60.6	98.3333	59.7333
ENSMUSG00000003746	Man1a	mannosidase 1, alpha [Source:MGI Symbol;Acc:MGI:104677]	10	53904785	54076609	-1	protein_coding	NM_008548,	Mm.117294	17155	-3.00519	0.124551	4.65073e-07	2.05757e-05	445.2	482.1	546.2	3099.5	6178.4	2554.3	491.167	3944.07
ENSMUSG00000003762	Coq8b	coenzyme Q8B [Source:MGI Symbol;Acc:MGI:1924139]	7	27233023	27257950	1	protein_coding	NM_133770,		76889	0.66599	1.58666	0.621742	0.884034	35.3	36.9	109.3	55.9	1.2	57.2	60.5	38.1
ENSMUSG00000003778	Brd8	bromodomain containing 8 [Source:MGI Symbol;Acc:MGI:1925906]	18	34598615	34624601	-1	protein_coding	NM_030147, NM_001289607, NM_001289606,	Mm.45602	78656	0.0777365	1.05536	0.877268	0.971228	402.8	553.2	395.7	559.1	294.6	425.5	450.567	426.4
ENSMUSG00000003779	Kif20a	kinesin family member 20A [Source:MGI Symbol;Acc:MGI:1201682]	18	34624624	34633265	1	protein_coding	NM_009004, NM_001166406, NM_001166407	Mm.258846	19348	1.63356	3.10277	0.385763	0.747984	31.4	37.8	78.4	44.7	2.4	0	49.2	15.7
ENSMUSG00000003808	Farsa	phenylalanyl-tRNA synthetase, alpha subunit [Source:MGI Symbol;Acc:MGI:1913840]	8	84856989	84869257	1	protein_coding	NM_025648,	Mm.292517	66590	0.761685	1.69547	NA	NA	345.8	345.1	311.1	154.4	201.3	235.6	334	197.1
ENSMUSG00000003809	Gcdh	glutaryl-Coenzyme A dehydrogenase [Source:MGI Symbol;Acc:MGI:104541]	8	84886393	84893921	-1	protein_coding	NM_008097, , NM_001044744	Mm.2475	270076	-0.847672	0.555681	0.450622	0.786875	191.2	21.1	163.3	22.9	383.1	271.1	125.2	225.7
ENSMUSG00000003810	Mast2	microtubule associated serine/threonine kinase 2 [Source:MGI Symbol;Acc:MGI:894676]	4	116306762	116464183	-1	protein_coding	, NM_001042743, NM_008641	Mm.9287	17776	0.305428	1.23578	0.793581	0.948218	372.7	152.8	122.8	183.3	86.1	255.1	216.1	174.833
ENSMUSG00000003812	Dnase2a	deoxyribonuclease II alpha [Source:MGI Symbol;Acc:MGI:1329019]	8	84908560	84922915	1	protein_coding	NM_010062,	Mm.350831	13423	-3.27034	0.10364	1.22173e-05	0.00035276	11.5	70.2	146.8	766.2	648.6	798.4	76.1667	737.733
ENSMUSG00000003813	Rad23a	RAD23 homolog A, nucleotide excision repair protein [Source:MGI Symbol;Acc:MGI:105126]	8	84834019	84840665	-1	protein_coding	, NM_001297606, NM_001297607, NM_009010		19358	-0.983688	0.505685	0.476852	0.804949	97.5	40.4	251.2	310.3	424.3	35.5	129.7	256.7
ENSMUSG00000003814	Calr	calreticulin [Source:MGI Symbol;Acc:MGI:88252]	8	84841850	84846934	-1	protein_coding	NM_007591,	Mm.1971	12317	-0.88018	0.5433	NA	NA	2369	4596.9	4547.8	2516.6	2206.6	16469.8	3837.9	7064.33
ENSMUSG00000003824	Syce2	synaptonemal complex central element protein 2 [Source:MGI Symbol;Acc:MGI:1919096]	8	84872111	84888221	1	protein_coding	NM_027954, , NM_001168246, NM_001168244		71846	2.28835	4.88497	NA	NA	2159.2	1361.1	2005.4	433.1	671.7	26.3	1841.9	377.033
ENSMUSG00000003847	Nfat5	nuclear factor of activated T cells 5 [Source:MGI Symbol;Acc:MGI:1859333]	8	107293470	107379517	1	protein_coding	NM_133957, NM_001286260, , NM_018823	Mm.390057	54446	-0.866021	0.548658	0.229512	0.603798	200.8	343.3	216.6	456	812.3	117.8	253.567	462.033
ENSMUSG00000003848	Nob1	NIN1/RPN12 binding protein 1 homolog [Source:MGI Symbol;Acc:MGI:1914869]	8	107412486	107425051	-1	protein_coding	, NM_026277	Mm.334793	67619	0.459879	1.37543	0.685608	0.91086	148.2	317	279.5	312.8	7.3	220.8	248.233	180.3
ENSMUSG00000003863	Ppfia3	protein tyrosine phosphatase, receptor type, f polypeptide (PTPRF), interacting protein (liprin), alpha 3 [Source:MGI Symbol;Acc:MGI:1924037]	7	45339122	45367019	-1	protein_coding	, NM_029741	Mm.277235	76787	-1.15813	0.448092	0.606217	0.877741	40.4	0	17.1	11.2	75.2	42.3	19.1667	42.9
ENSMUSG00000003865	Gys1	glycogen synthase 1, muscle [Source:MGI Symbol;Acc:MGI:101805]	7	45434844	45456619	1	protein_coding	NM_030678,	Mm.275654	14936	0.188909	1.1399	NA	NA	195.6	321.4	319	686.5	6.1	40	278.667	244.2
ENSMUSG00000003868	Ruvbl2	RuvB-like protein 2 [Source:MGI Symbol;Acc:MGI:1342299]	7	45421760	45438096	-1	protein_coding	, NM_011304	Mm.34410	20174	1.39131	2.62317	0.0950818	0.378167	654.9	523.3	946.2	379.8	398.9	30.9	708.133	269.867
ENSMUSG00000003873	Bax	BCL2-associated X protein [Source:MGI Symbol;Acc:MGI:99702]	7	45461697	45466898	-1	protein_coding	, NM_007527		12028	0.181857	1.13434	0.787688	0.946592	515.7	558.5	502.7	499.1	481.3	409.5	525.633	463.3
ENSMUSG00000003882	Il7r	interleukin 7 receptor [Source:MGI Symbol;Acc:MGI:96562]	15	9506161	9529876	-1	protein_coding	NM_008372	Mm.389	16197	-1.45421	0.364955	0.112393	0.413262	174.5	63.2	94.8	247.3	624.4	40	110.833	303.9
ENSMUSG00000003923	Tfam	transcription factor A, mitochondrial [Source:MGI Symbol;Acc:MGI:107810]	10	71225464	71238280	-1	protein_coding	NM_009360,	Mm.229292	21780	-0.726667	0.604298	0.141188	0.467541	926.3	439.1	882.4	890.6	1482.8	1348.7	749.267	1240.7
ENSMUSG00000003929	Zfp81	zinc finger protein 81 [Source:MGI Symbol;Acc:MGI:1890752]	17	33329342	33358878	-1	protein_coding	NM_207541		224694	1.37399	2.59187	0.4416	0.781325	221.9	504	51.7	0.5	0	299.7	259.2	100.067
ENSMUSG00000003948	Mmd	monocyte to macrophage differentiation-associated [Source:MGI Symbol;Acc:MGI:1914718]	11	90249456	90278589	1	protein_coding	, NM_026178		67468	-0.0143727	0.990087	0.984982	0.996328	735.8	519.8	394.1	345.8	173.4	1147.3	549.9	555.5
ENSMUSG00000003949	Hlf	hepatic leukemia factor [Source:MGI Symbol;Acc:MGI:96108]	11	90336536	90390895	-1	protein_coding	NM_172563,	Mm.158903	217082	0.080029	1.05704	0.957824	0.990755	84	61.5	41.5	0	38.8	138.4	62.3333	59.0667
ENSMUSG00000003955	Fam162a	family with sequence similarity 162, member A [Source:MGI Symbol;Acc:MGI:1917436]	16	36043844	36071515	-1	protein_coding	NM_027342		70186	-0.249586	0.841138	0.58042	0.864156	1765.3	1103.8	1939.9	2363.7	2202.9	1150.8	1603	1905.8
ENSMUSG00000003970	Rpl8	ribosomal protein L8 [Source:MGI Symbol;Acc:MGI:1350927]	15	76904071	76906318	1	protein_coding	NM_012053		26961	-0.610758	0.654852	0.105769	0.401277	10464.3	14946.2	11753.9	14991.7	18070.8	23690.1	12388.1	18917.5
ENSMUSG00000003992	Ssbp2	single-stranded DNA binding protein 2 [Source:MGI Symbol;Acc:MGI:1914220]	13	91460283	91703429	1	protein_coding	NM_024272, , NM_024186		66970	2.72418	6.60785	NA	NA	578	321.4	525.1	121.4	21.8	70.9	474.833	71.3667
ENSMUSG00000004018	Fancl	Fanconi anemia, complementation group L [Source:MGI Symbol;Acc:MGI:1914280]	11	26386135	26471876	1	protein_coding	NM_001277273, NM_025923,		67030	2.36897	5.16571	0.0105763	0.090189	257.2	253.8	314.8	42.7	32.7	84.6	275.267	53.3333
ENSMUSG00000004031	Brinp2	bone morphogenic protein/retinoic acid inducible neural-specific 2 [Source:MGI Symbol;Acc:MGI:2443333]	1	158245269	158356326	-1	protein_coding	, NM_207583	Mm.329579	240843	-1.44207	0.368039	0.528176	0.837499	0.6	6.1	12.8	39.6	0	13.7	6.5	17.7667
ENSMUSG00000004032	Gstm5	glutathione S-transferase, mu 5 [Source:MGI Symbol;Acc:MGI:1309466]	3	107895821	107898686	1	protein_coding	NM_010360,		14866	7.27673	155.065	8.14058e-25	7.44321e-22	427.9	493.5	522.8	4.1	2.4	2.3	481.4	2.93333
ENSMUSG00000004040	Stat3	signal transducer and activator of transcription 3 [Source:MGI Symbol;Acc:MGI:103038]	11	100885098	100939540	-1	protein_coding	NM_011486, NM_213659, , NM_213660	Mm.249934	20848	-1.39372	0.380582	0.0896266	0.365415	377.2	461.9	504.4	128	875.4	2528	447.833	1177.13
ENSMUSG00000004043	Stat5a	signal transducer and activator of transcription 5A [Source:MGI Symbol;Acc:MGI:103036]	11	100859351	100885169	1	protein_coding	NM_011488, , NM_001164062	Mm.277403	20850	3.40359	10.5824	3.34973e-05	0.000820384	153.3	415.3	227.2	16.8	7.3	51.5	265.267	25.2
ENSMUSG00000004044	Cavin1	caveolae associated 1 [Source:MGI Symbol;Acc:MGI:1277968]	11	100956733	100970887	-1	protein_coding	NM_008986,	Mm.21864	19285	2.68737	6.4414	0.0316068	0.195727	578	449.6	158.4	18.3	4.8	161.3	395.333	61.4667
ENSMUSG00000004054	Map3k11	mitogen-activated protein kinase kinase kinase 11 [Source:MGI Symbol;Acc:MGI:1346880]	19	5689131	5702862	1	protein_coding	NM_022012	Mm.185026	26403	-0.583517	0.667335	NA	NA	107.8	348.6	109	106.1	13.3	727.5	188.467	282.3
ENSMUSG00000004056	Akt2	thymoma viral proto-oncogene 2 [Source:MGI Symbol;Acc:MGI:104874]	7	27591552	27640826	1	protein_coding	NM_001110208, , NM_007434		11652	0.615411	1.53199	0.532458	0.840935	245	130	25	122.9	107.9	29.7	133.333	86.8333
ENSMUSG00000004069	Dnaja3	DnaJ heat shock protein family (Hsp40) member A3 [Source:MGI Symbol;Acc:MGI:1933786]	16	4639989	4707695	1	protein_coding	, NM_023646, NM_001135112	Mm.248337	83945	0.349164	1.27382	0.787936	0.946592	107.8	182.6	146.8	53.8	289.8	0	145.733	114.533
ENSMUSG00000004070	Hmox2	heme oxygenase 2 [Source:MGI Symbol;Acc:MGI:109373]	16	4726361	4766742	1	protein_coding	, NM_001136066, NM_010443	Mm.272866	15369	-2.11104	0.231481	0.0489399	0.257993	174.5	133.5	186.7	1096.8	1017.2	22.9	164.9	712.3
ENSMUSG00000004071	Cdip1	cell death inducing Trp53 target 1 [Source:MGI Symbol;Acc:MGI:1913876]	16	4750348	4790292	-1	protein_coding	, NM_025670	Mm.157648	66626	-3.30747	0.101007	0.00975029	0.0850077	64.1	102.7	20.4	8.6	25.5	1817.7	62.4	617.267
ENSMUSG00000004085	Map3k20	mitogen-activated protein kinase kinase kinase 20 [Source:MGI Symbol;Acc:MGI:2443258]	2	72285637	72442610	1	protein_coding	NM_023057, NM_178084, NM_001164791,	Mm.314618	65964	6.52706	92.2231	NA	NA	341.9	456.6	384.2	1.5	3.6	8	394.233	4.36667
ENSMUSG00000004096	Cwc15	CWC15 spliceosome-associated protein [Source:MGI Symbol;Acc:MGI:1913320]	9	14500617	14510577	1	protein_coding	NM_023153,		66070	-0.63574	0.643611	0.172939	0.523011	1312.5	1372.5	1773.3	3189.4	2159.3	1577.4	1486.1	2308.7
ENSMUSG00000004099	Dnmt1	DNA methyltransferase (cytosine-5) 1 [Source:MGI Symbol;Acc:MGI:94912]	9	20907209	20959888	-1	protein_coding	, NM_001314011, NM_001199431, NM_010066, NM_001199432, NM_001199433	Mm.128580	13433	1.98063	3.94667	NA	NA	809.5	1059.9	677.6	40.1	58.2	547.9	849	215.4
ENSMUSG00000004100	Ppan	peter pan homolog (Drosophila) [Source:MGI Symbol;Acc:MGI:2178445]	9	20888175	20892178	1	protein_coding	NM_145610,	Mm.2930	235036	-0.282674	0.822066	NA	NA	261.7	403	352.9	47.2	65.5	1125.6	339.2	412.767
ENSMUSG00000004110	Cacna1e	calcium channel, voltage-dependent, R type, alpha 1E subunit [Source:MGI Symbol;Acc:MGI:106217]	1	154390731	154884501	-1	protein_coding	NM_009782,	Mm.487082	12290	-4.96103	0.0321055	NA	NA	44.3	14	38.9	202.1	392.8	2439.9	32.4	1011.6
ENSMUSG00000004127	Trmt10a	tRNA methyltransferase 10A [Source:MGI Symbol;Acc:MGI:1920421]	3	138143448	138159821	1	protein_coding	NM_175389,	Mm.471692	108943	-0.245477	0.843537	NA	NA	75.7	179.1	151.5	407.2	1.2	72.1	135.433	160.167
ENSMUSG00000004151	Etv1	ets variant 1 [Source:MGI Symbol;Acc:MGI:99254]	12	38779380	38870484	1	protein_coding	, NM_007960, NM_001163154	Mm.4866	14009	-5.24384	0.0263904	0.000107024	0.00224668	2.6	0	4.9	36.6	120	141.8	2.5	99.4667
ENSMUSG00000004207	Psap	prosaposin [Source:MGI Symbol;Acc:MGI:97783]	10	60277627	60302597	1	protein_coding	NM_001146120, NM_001146122, NM_001146123, NM_001146124, NM_001146121, NM_011179,	Mm.277498	19156	-3.11866	0.11513	2.60925e-05	0.000664753	68	125.6	157.4	804.8	569.8	1675.8	117	1016.8
ENSMUSG00000004221	Ikbkg	inhibitor of kappaB kinase gamma [Source:MGI Symbol;Acc:MGI:1338074]	X	74393290	74453854	1	protein_coding	, NM_010547, NM_178590, NM_001161421, NM_001136067, NM_001161423, NM_001161422, NM_001161424	Mm.12967	16151	-0.949746	0.517723	0.355345	0.724333	21.2	295	190.3	97.5	369.8	511.3	168.833	326.2
ENSMUSG00000004264	Phb2	prohibitin 2 [Source:MGI Symbol;Acc:MGI:102520]	6	124712336	124716950	1	protein_coding	, NM_007531	Mm.36241	12034	-0.459956	0.727009	NA	NA	560	1054.6	1085.8	330.6	386.8	2998.2	900.133	1238.53
ENSMUSG00000004266	Ptpn6	protein tyrosine phosphatase, non-receptor type 6 [Source:MGI Symbol;Acc:MGI:96055]	6	124720707	124738714	-1	protein_coding	NM_013545, , NM_001077705	Mm.271799	15170	-2.08078	0.236387	0.00247068	0.0298112	307.3	723.6	502.7	592.6	2095	3800	511.2	2162.53
ENSMUSG00000004268	Emg1	EMG1 N1-specific pseudouridine methyltransferase [Source:MGI Symbol;Acc:MGI:1315195]	6	124704085	124712178	-1	protein_coding	, NM_013536		14791	-0.155731	0.897677	0.751441	0.933938	2811.6	2810.8	3824.8	3917	4111.2	2496	3149.07	3508.07
ENSMUSG00000004270	Lpcat3	lysophosphatidylcholine acyltransferase 3 [Source:MGI Symbol;Acc:MGI:1315211]	6	124663027	124704418	1	protein_coding	, NM_145130		14792	1.71592	3.28506	0.192496	0.554888	359.2	38.6	226.8	22.3	0	168.2	208.2	63.5
ENSMUSG00000004285	Atp6v1f	ATPase, H+ transporting, lysosomal V1 subunit F [Source:MGI Symbol;Acc:MGI:1913394]	6	29467718	29470512	1	protein_coding	NM_025381,		66144	-0.619915	0.650709	0.259971	0.633679	4311.3	2172.4	3521.2	6049.7	6902.2	2423.9	3334.97	5125.27
ENSMUSG00000004317	Clcn5	chloride channel, voltage-sensitive 5 [Source:MGI Symbol;Acc:MGI:99486]	X	7153810	7319358	-1	protein_coding	NM_016691, , NM_001243762	Mm.445787	12728	-0.603099	0.658338	0.729974	0.927715	5.8	101.9	86.9	171.6	123.7	0	64.8667	98.4333
ENSMUSG00000004319	Clcn3	chloride channel, voltage-sensitive 3 [Source:MGI Symbol;Acc:MGI:103555]	8	60910389	60983300	-1	protein_coding	NM_173876, NM_007711, , NM_173874, NM_173873	Mm.259751	12725	-1.45829	0.363924	0.0532754	0.271625	695.4	274.8	266.7	1090.7	1429.4	878.5	412.3	1132.87
ENSMUSG00000004356	Utp20	UTP20 small subunit processome component [Source:MGI Symbol;Acc:MGI:1917933]	10	88746607	88826804	-1	protein_coding	NM_175158,	Mm.29631	70683	0.102852	1.07389	0.912105	0.977423	99.4	153.7	206.1	233.6	166.1	27.5	153.067	142.4
ENSMUSG00000004364	Cul3	cullin 3 [Source:MGI Symbol;Acc:MGI:1347360]	1	80264923	80340480	-1	protein_coding	NM_001313728, NM_016716,		26554	0.119869	1.08664	0.857845	0.964425	872.4	1078.3	882.7	920.6	940.8	745.8	944.467	869.067
ENSMUSG00000004393	Ddx56	DEAD (Asp-Glu-Ala-Asp) box polypeptide 56 [Source:MGI Symbol;Acc:MGI:1277172]	11	6258919	6267772	-1	protein_coding	NM_026538,		52513	0.141416	1.10299	NA	NA	115.5	432.9	385.2	86.8	111.5	648.6	311.2	282.3
ENSMUSG00000004394	Tmed4	transmembrane p24 trafficking protein 4 [Source:MGI Symbol;Acc:MGI:1915070]	11	6270369	6274870	-1	protein_coding	NM_134020,		103694	0.0776059	1.05527	0.928467	0.98315	393.9	254.6	460.3	236.6	573.5	241.4	369.6	350.5
ENSMUSG00000004415	Col26a1	collagen, type XXVI, alpha 1 [Source:MGI Symbol;Acc:MGI:2155345]	5	136741759	136883209	-1	protein_coding	NM_024474,	Mm.295020	140709	1.00852	2.01184	0.680357	0.909463	0	57.1	3.3	4.6	25.5	0	20.1333	10.0333
ENSMUSG00000004446	Bid	BH3 interacting domain death agonist [Source:MGI Symbol;Acc:MGI:108093]	6	120891930	120916853	-1	protein_coding	, NM_007544	Mm.235081	12122	-0.0409692	0.972002	0.959563	0.990755	401.6	513.7	280.5	254.4	857.2	119	398.6	410.2
ENSMUSG00000004451	Ralb	v-ral simian leukemia viral oncogene B [Source:MGI Symbol;Acc:MGI:1927244]	1	119470305	119504794	-1	protein_coding	NM_022327,	Mm.27832	64143	0.104187	1.07489	NA	NA	61.6	51.8	189.3	18.8	25.5	237.9	100.9	94.0667
ENSMUSG00000004455	Ppp1cc	protein phosphatase 1, catalytic subunit, gamma isoform [Source:MGI Symbol;Acc:MGI:104872]	5	122158278	122175273	1	protein_coding	NM_013636,	Mm.280784	19047, 434233	-0.191632	0.875615	0.762552	0.937833	116.1	127.3	172.5	152.3	235.2	88.1	138.633	158.533
ENSMUSG00000004460	Dnajb11	DnaJ heat shock protein family (Hsp40) member B11 [Source:MGI Symbol;Acc:MGI:1915088]	16	22857845	22879634	1	protein_coding	NM_001190804, , NM_026400, NM_001190805	Mm.37516, Mm.477367	67838	-1.76774	0.293669	NA	NA	712	1333.8	928.8	1621.8	1116.6	7390.7	991.533	3376.37
ENSMUSG00000004508	Gab2	growth factor receptor bound protein 2-associated protein 2 [Source:MGI Symbol;Acc:MGI:1333854]	7	97081586	97308946	1	protein_coding	NM_010248, NM_001162477	Mm.42033	14389	4.30369	19.7487	0.000133874	0.00269352	124.4	150.2	64.9	2	14.5	1.1	113.167	5.86667
ENSMUSG00000004530	Coro1c	coronin, actin binding protein 1C [Source:MGI Symbol;Acc:MGI:1345964]	5	113842436	113908758	-1	protein_coding	, NM_011779	Mm.260158	23790	-0.0772499	0.947863	0.927529	0.98315	171.9	144.9	153.4	79.7	235.2	181.9	156.733	165.6
ENSMUSG00000004535	Tax1bp1	Tax1 (human T cell leukemia virus type I) binding protein 1 [Source:MGI Symbol;Acc:MGI:1289308]	6	52713729	52766780	1	protein_coding	NM_025816,		52440	0.108106	1.07781	0.799549	0.948999	2120.7	1452.4	1681.4	1279.6	2278.1	1318.9	1751.5	1625.53
ENSMUSG00000004552	Ctse	cathepsin E [Source:MGI Symbol;Acc:MGI:107361]	1	131638306	131675505	1	protein_coding	NM_007799,		13034	-1.10883	0.463671	0.494104	0.816935	14.8	175.6	30.3	32	442.5	1.1	73.5667	158.533
ENSMUSG00000004561	Mettl17	methyltransferase like 17 [Source:MGI Symbol;Acc:MGI:1098577]	14	51884842	51893039	1	protein_coding	NM_001029990,	Mm.5750	52535	-1.14901	0.450934	0.299009	0.673937	153.3	12.3	104.7	211.7	252.2	136.1	90.1	200
ENSMUSG00000004562	Arhgef40	Rho guanine nucleotide exchange factor (GEF) 40 [Source:MGI Symbol;Acc:MGI:2685515]	14	51984719	52006251	1	protein_coding	, NM_198249, NM_001145921, NM_001145922	Mm.9239	268739	-1.67521	0.31312	NA	NA	3.8	38.6	33.3	0.5	3.6	237.9	25.2333	80.6667
ENSMUSG00000004565	Pnpla6	patatin-like phospholipase domain containing 6 [Source:MGI Symbol;Acc:MGI:1354723]	8	3515384	3544267	1	protein_coding	NM_015801, , NM_001122818	Mm.23085	50767	-0.0659677	0.955304	0.948196	0.988557	145	101	138.3	270.1	14.5	116.7	128.1	133.767
ENSMUSG00000004567	Mcoln1	mucolipin 1 [Source:MGI Symbol;Acc:MGI:1890498]	8	3500457	3515232	1	protein_coding	NM_053177,	Mm.8356	94178	1.43746	2.70844	NA	NA	68	110.6	55.3	24.4	3.6	58.3	77.9667	28.7667
ENSMUSG00000004568	Arhgef18	rho/rac guanine nucleotide exchange factor (GEF) 18 [Source:MGI Symbol;Acc:MGI:2142567]	8	3393006	3456601	1	protein_coding	, NM_133962	Mm.170461	102098	-1.63193	0.322656	0.00643417	0.0627261	175.1	325.8	272.9	521	738.3	1139.3	257.933	799.533
ENSMUSG00000004591	Pkn2	protein kinase N2 [Source:MGI Symbol;Acc:MGI:109211]	3	142790902	142882004	-1	protein_coding	NM_178654,	Mm.244236	109333	-1.03745	0.487187	0.114528	0.417198	730.6	520.7	453.7	580.4	1088.7	1831.4	568.333	1166.83
ENSMUSG00000004609	Cd33	CD33 antigen [Source:MGI Symbol;Acc:MGI:99440]	7	43524216	43544428	-1	protein_coding	NM_021293, NM_001111058,		12489	-0.451647	0.731207	NA	NA	25	0	30.9	30.5	8.5	37.7	18.6333	25.5667
ENSMUSG00000004610	Etfb	electron transferring flavoprotein, beta polypeptide [Source:MGI Symbol;Acc:MGI:106098]	7	43444083	43457800	1	protein_coding	NM_026695,		110826	1.8095	3.5052	2.88815e-05	0.000725782	3124.6	2744.9	2183.5	576.3	677.7	1044.4	2684.33	766.133
ENSMUSG00000004612	Nkg7	natural killer cell group 7 sequence [Source:MGI Symbol;Acc:MGI:1931250]	7	43437073	43438249	1	protein_coding	NM_024253,		72310	3.19506	9.1582	2.85305e-06	9.70154e-05	9130.1	7583.3	11252.1	1287.7	1465.8	299.7	9321.83	1017.73
ENSMUSG00000004626	Stxbp2	syntaxin binding protein 2 [Source:MGI Symbol;Acc:MGI:107370]	8	3630955	3643644	1	protein_coding	NM_011503,	Mm.7247	20911	-0.795496	0.576145	0.199321	0.563648	473.4	471.5	473.8	396.6	668	1399	472.9	821.2
ENSMUSG00000004631	Sgce	sarcoglycan, epsilon [Source:MGI Symbol;Acc:MGI:1329042]	6	4674350	4747207	-1	protein_coding	NM_001130188, NM_011360, , NM_001130189, NM_001130190, NM_001130191	Mm.8739	20392	4.92183	30.3123	5.79158e-07	2.48224e-05	112.3	154.5	217.6	0.5	4.8	11.4	161.467	5.56667
ENSMUSG00000004633	Chn2	chimerin 2 [Source:MGI Symbol;Acc:MGI:1917243]	6	54039554	54301810	1	protein_coding	, NM_001163640, NM_001311133, NM_001311134, NM_023543		69993	5.59191	48.2315	9.09437e-07	3.58075e-05	320.7	201.1	38.9	2.5	2.4	6.9	186.9	3.93333
ENSMUSG00000004637	Wwox	WW domain-containing oxidoreductase [Source:MGI Symbol;Acc:MGI:1931237]	8	114439655	115352708	1	protein_coding	NM_019573,	Mm.440420	80707	-0.667857	0.629441	NA	NA	57.7	94	232.1	107.6	258.2	244.8	127.933	203.533
ENSMUSG00000004642	Slbp	stem-loop binding protein [Source:MGI Symbol;Acc:MGI:108402]	5	33634952	33652574	-1	protein_coding	, NM_001289724, NM_009193, NM_001289725		20492	0.203509	1.1515	0.763997	0.938489	1336.2	761.3	1949.8	1302.5	1852.5	360.3	1349.1	1171.77
ENSMUSG00000004661	Arid3b	AT rich interactive domain 3B (BRIGHT-like) [Source:MGI Symbol;Acc:MGI:1930768]	9	57790353	57836793	-1	protein_coding	, NM_019689	Mm.425588	56380	-1.26742	0.415402	0.088194	0.361429	91.7	57.1	108.3	169.6	283.7	167	85.7	206.767
ENSMUSG00000004665	Cnn2	calponin 2 [Source:MGI Symbol;Acc:MGI:105093]	10	79988584	79996062	1	protein_coding	NM_007725,		12798	-0.959548	0.514218	0.111904	0.411858	2784	1625.4	1296.5	2984.7	2856.4	5255.1	1901.97	3698.73
ENSMUSG00000004667	Polr2e	polymerase (RNA) II (DNA directed) polypeptide E [Source:MGI Symbol;Acc:MGI:1913670]	10	80035949	80039795	-1	protein_coding	, NM_025554	Mm.18579	66420	-0.378885	0.769032	0.543053	0.849056	2086.1	1456.8	1643.9	1783.3	1001.4	3960.2	1728.93	2248.3
ENSMUSG00000004668	Abca13	ATP-binding cassette, sub-family A (ABC1), member 13 [Source:MGI Symbol;Acc:MGI:2388707]	11	9191942	9684259	1	protein_coding	NM_178259,	Mm.39270	268379	0.120486	1.0871	NA	NA	15.4	94.8	104	13.2	84.9	99.5	71.4	65.8667
ENSMUSG00000004677	Myo9b	myosin IXb [Source:MGI Symbol;Acc:MGI:106624]	8	71272714	71360713	1	protein_coding	, NM_015742, NM_001142323, NM_001142322	Mm.33779	17925	0.658328	1.57825	0.413653	0.763219	238.6	663	566	100	552.9	278	489.2	310.3
ENSMUSG00000004698	Hdac9	histone deacetylase 9 [Source:MGI Symbol;Acc:MGI:1931221]	12	34047580	34917095	-1	protein_coding	NM_001271386, , NM_024124	Mm.310551	79221	-3.01445	0.123754	0.0164479	0.12503	50.7	45.7	0.7	278.3	413.4	89.2	32.3667	260.3
ENSMUSG00000004707	Ly9	lymphocyte antigen 9 [Source:MGI Symbol;Acc:MGI:96885]	1	171588624	171607410	-1	protein_coding	NM_008534, NM_001277968,	Mm.560	17085	-4.7165	0.0380358	NA	NA	0	3.5	20.7	255.9	206.1	189.9	8.06667	217.3
ENSMUSG00000004709	Cd244	CD244 natural killer cell receptor 2B4 [Source:MGI Symbol;Acc:MGI:109294]	1	171559193	171609746	1	protein_coding	NM_018729,	Mm.2299	18106	-0.842983	0.55749	0.327219	0.700161	16	122.9	168.2	163	240.1	148.7	102.367	183.933
ENSMUSG00000004730	Adgre1	adhesion G protein-coupled receptor E1 [Source:MGI Symbol;Acc:MGI:106912]	17	57358686	57483529	1	protein_coding	NM_010130,	Mm.2254	13733	-0.355324	0.781694	NA	NA	43	0	33.3	0	95.8	2.3	25.4333	32.7
ENSMUSG00000004748	Mtfp1	mitochondrial fission process 1 [Source:MGI Symbol;Acc:MGI:1916686]	11	4091480	4095445	-1	protein_coding	NM_026443,	Mm.41719	67900	-1.36147	0.389186	0.437207	0.779521	20.5	35.1	93.8	33.5	162.5	188.7	49.8	128.233
ENSMUSG00000004768	Rab23	RAB23, member RAS oncogene family [Source:MGI Symbol;Acc:MGI:99833]	1	33719887	33742564	1	protein_coding	, NM_008999, NM_001159729	Mm.86744	19335	0.471155	1.38622	0.772685	0.942349	47.5	28.1	19.8	20.3	48.5	0	31.8	22.9333
ENSMUSG00000004771	Rab11a	RAB11A, member RAS oncogene family [Source:MGI Symbol;Acc:MGI:1858202]	9	64715299	64737758	-1	protein_coding	NM_017382,	Mm.1387	53869	0.927486	1.90196	0.116601	0.422318	5891.9	3506.3	2199.7	2441.4	2710.9	944.9	3865.97	2032.4
ENSMUSG00000004788	Eif2b2	eukaryotic translation initiation factor 2B, subunit 2 beta [Source:MGI Symbol;Acc:MGI:2145118]	12	85219481	85226628	1	protein_coding	NM_145445,	Mm.29041	217715	-0.0644549	0.956307	NA	NA	103.3	288.9	136	9.1	41.2	502.2	176.067	184.167
ENSMUSG00000004789	Dlst	dihydrolipoamide S-succinyltransferase (E2 component of 2-oxo-glutarate complex) [Source:MGI Symbol;Acc:MGI:1926170]	12	85110833	85134845	1	protein_coding	NM_030225,	Mm.296221	78920	-0.497542	0.708313	0.327852	0.700387	281	418	374.3	420.9	362.5	732.1	357.767	505.167
ENSMUSG00000004798	Ulk2	unc-51 like kinase 2 [Source:MGI Symbol;Acc:MGI:1352758]	11	61775649	61855073	-1	protein_coding	NM_013881,	Mm.162025	29869	1.75759	3.38133	NA	NA	710.8	189.7	245.9	283.3	23	30.9	382.133	112.4
ENSMUSG00000004837	Grap	GRB2-related adaptor protein [Source:MGI Symbol;Acc:MGI:1918770]	11	61653265	61672784	1	protein_coding	NM_027817,		71520	-5.22341	0.0267669	NA	NA	18.6	19.3	12.5	393.5	288.6	1196.5	16.8	626.2
ENSMUSG00000004843	Chmp2b	charged multivesicular body protein 2B [Source:MGI Symbol;Acc:MGI:1916192]	16	65539133	65562697	-1	protein_coding	NM_026879	Mm.432944	68942	0.480691	1.39541	0.556336	0.853962	391.9	891.3	344.1	797.7	293.4	73.2	542.433	388.1
ENSMUSG00000004846	Plod3	procollagen-lysine, 2-oxoglutarate 5-dioxygenase 3 [Source:MGI Symbol;Acc:MGI:1347008]	5	136987019	136996648	1	protein_coding	NM_011962,	Mm.251003	26433	1.34517	2.5406	0.281462	0.656582	60.9	119.4	276.6	38.6	55.8	85.8	152.3	60.0667
ENSMUSG00000004849	Ap1s1	adaptor protein complex AP-1, sigma 1 [Source:MGI Symbol;Acc:MGI:1098244]	5	137034993	137046135	-1	protein_coding	NM_007457,	Mm.833	11769	0.79794	1.73862	0.346481	0.71674	148.8	516.3	476.1	24.9	243.7	388.9	380.4	219.167
ENSMUSG00000004865	Srpk1	serine/arginine-rich protein specific kinase 1 [Source:MGI Symbol;Acc:MGI:106908]	17	28587648	28622521	-1	protein_coding	NM_016795,	Mm.479188	20815	1.19378	2.28752	0.00795493	0.0738839	884.6	944	1209.6	286.4	430.4	613.1	1012.73	443.3
ENSMUSG00000004872	Pax3	paired box 3 [Source:MGI Symbol;Acc:MGI:97487]	1	78101267	78197134	-1	protein_coding	NM_001159520, NM_008781,	Mm.1371	18505	-4.16645	0.0556897	0.0632047	0.300627	7.1	0	1	0	112.8	32	2.7	48.2667
ENSMUSG00000004880	Lbr	lamin B receptor [Source:MGI Symbol;Acc:MGI:2138281]	1	181815335	181843046	-1	protein_coding	NM_133815,		98386	-0.0267947	0.981599	0.964129	0.991232	711.4	295.9	1054.6	993.7	763.8	343.2	687.3	700.233
ENSMUSG00000004895	Prcc	papillary renal cell carcinoma (translocation-associated) [Source:MGI Symbol;Acc:MGI:2137738]	3	87858903	87885608	-1	protein_coding	NM_033573	Mm.35089	94315	0.0238181	1.01665	0.989163	0.996854	1.3	58	34.2	5.1	1.2	85.8	31.1667	30.7
ENSMUSG00000004896	Rrnad1	ribosomal RNA adenine dimethylase domain containing 1 [Source:MGI Symbol;Acc:MGI:2387197]	3	87922601	87930717	-1	protein_coding	, NM_153562	Mm.296008	229503	-1.89777	0.268358	0.123384	0.435202	25	109.8	81	142.7	63	598.3	71.9333	268
ENSMUSG00000004897	Hdgf	hepatoma-derived growth factor [Source:MGI Symbol;Acc:MGI:1194494]	3	87906321	87916132	1	protein_coding	NM_008231,	Mm.292208	15191	1.21044	2.31409	0.0897953	0.365604	1560.1	3500.1	2313.9	452.4	381.9	2353	2458.03	1062.43
ENSMUSG00000004929	Thop1	thimet oligopeptidase 1 [Source:MGI Symbol;Acc:MGI:1354165]	10	81070035	81082559	1	protein_coding	NM_022653,	Mm.26995	50492	-2.28023	0.205866	NA	NA	69.3	37.8	34.9	5.6	0	684.1	47.3333	229.9
ENSMUSG00000004931	Apba3	amyloid beta (A4) precursor protein-binding, family A, member 3 [Source:MGI Symbol;Acc:MGI:1888527]	10	81266960	81273246	1	protein_coding	, NM_018758	Mm.293931	57267	-1.9251	0.263322	0.100094	0.389077	50	40.4	47.1	11.7	140.6	370.6	45.8333	174.3
ENSMUSG00000004933	Matk	megakaryocyte-associated tyrosine kinase [Source:MGI Symbol;Acc:MGI:99259]	10	81252935	81263365	1	protein_coding	NM_001285855, NM_010768, , NM_001285854, NM_001285853	Mm.2918	17179	2.0377	4.1059	0.00119613	0.0169706	286.7	591	177.5	76.7	93.4	86.9	351.733	85.6667
ENSMUSG00000004934	Pias4	protein inhibitor of activated STAT 4 [Source:MGI Symbol;Acc:MGI:2136940]	10	81153266	81167923	-1	protein_coding	NM_021501,		59004	-3.3597	0.0974155	NA	NA	37.2	28.1	21.7	2	3.6	887.7	29	297.767
ENSMUSG00000004936	Map2k1	mitogen-activated protein kinase kinase 1 [Source:MGI Symbol;Acc:MGI:1346866]	9	64185770	64253631	-1	protein_coding	NM_008927,	Mm.248907	26395	-0.996667	0.501156	0.108737	0.405803	143	430.3	415.2	550.4	719	703.5	329.5	657.633
ENSMUSG00000004937	Sgta	small glutamine-rich tetratricopeptide repeat (TPR)-containing, alpha [Source:MGI Symbol;Acc:MGI:1098703]	10	81044075	81060181	-1	protein_coding	NM_024499,	Mm.30068	52551	0.738923	1.66893	NA	NA	239.9	497	315.4	45.2	247.3	338.6	350.767	210.367
ENSMUSG00000004945	Tmem242	transmembrane protein 242 [Source:MGI Symbol;Acc:MGI:1917794]	17	5410870	5440259	-1	protein_coding	NM_027457,		70544	-0.0297212	0.97961	0.966286	0.991858	813.4	327.5	754.3	849.5	761.4	323.7	631.733	644.867
ENSMUSG00000004947	Dtx2	deltex 2, E3 ubiquitin ligase [Source:MGI Symbol;Acc:MGI:1921448]	5	135994800	136032872	1	protein_coding	NM_023742, NM_001256096, NM_001256098, NM_001256097,	Mm.275574	74198	-3.14477	0.113066	0.0172583	0.129108	17.3	29	5.6	2.5	145.5	308.9	17.3	152.3
ENSMUSG00000004952	Rasa4	RAS p21 protein activator 4 [Source:MGI Symbol;Acc:MGI:1858600]	5	136083916	136111860	1	protein_coding	NM_133914, , NM_001039103	Mm.290655, Mm.488795	54153	-1.85395	0.276634	0.237279	0.609092	17.3	31.6	12.5	0.5	72.7	148.7	20.4667	73.9667
ENSMUSG00000004980	Hnrnpa2b1	heterogeneous nuclear ribonucleoprotein A2/B1 [Source:MGI Symbol;Acc:MGI:104819]	6	51460932	51469894	-1	protein_coding	NM_182650, NM_016806,		53379	0.33351	1.26008	0.414082	0.763324	9591.3	15125.3	9309.9	8926.8	9173	8903	11342.2	9000.93
ENSMUSG00000004994	Ccdc130	coiled-coil domain containing 130 [Source:MGI Symbol;Acc:MGI:1914986]	8	84257795	84270380	-1	protein_coding	NM_026350, NM_001294281,	Mm.30095	67736	0.34141	1.26699	0.783057	0.945251	54.5	72	139.3	2	168.5	40	88.6	70.1667
ENSMUSG00000004996	Mri1	methylthioribose-1-phosphate isomerase 1 [Source:MGI Symbol;Acc:MGI:1915123]	8	84249906	84257326	-1	protein_coding	NM_026423,	Mm.278085	67873	0.744177	1.67502	0.226474	0.599434	536.3	651.6	332.2	326	156.4	424.4	506.7	302.267
ENSMUSG00000005034	Prkacb	protein kinase, cAMP dependent, catalytic, beta [Source:MGI Symbol;Acc:MGI:97594]	3	146729574	146812990	-1	protein_coding	NM_011100, NM_001164198, NM_001164199, NM_001164200,	Mm.16766	18749	0.316458	1.24527	0.544031	0.849172	673.5	794.7	702.3	392	543.2	808.7	723.5	581.3
ENSMUSG00000005043	Sgsh	N-sulfoglucosamine sulfohydrolase (sulfamidase) [Source:MGI Symbol;Acc:MGI:1350341]	11	119343425	119355536	-1	protein_coding	, NM_018822	Mm.103788	27029	-1.76267	0.294703	NA	NA	8.3	66.7	37.9	7.6	26.7	348.9	37.6333	127.733
ENSMUSG00000005054	Cstb	cystatin B [Source:MGI Symbol;Acc:MGI:109514]	10	78425669	78427622	1	protein_coding	NM_007793		13014	-0.108558	0.927515	0.852953	0.962481	3151.5	1592.9	3183.4	3402.6	4228.8	916.3	2642.6	2849.23
ENSMUSG00000005057	Sh2b2	SH2B adaptor protein 2 [Source:MGI Symbol;Acc:MGI:1345171]	5	136218147	136246556	-1	protein_coding	, NM_018825, NM_001302938, NM_001302939	Mm.425294	23921	1.2514	2.38072	0.475054	0.804097	68	79.9	107.7	1	106.7	0	85.2	35.9
ENSMUSG00000005069	Pex5	peroxisomal biogenesis factor 5 [Source:MGI Symbol;Acc:MGI:1098808]	6	124396816	124415067	-1	protein_coding	, NM_001277330, NM_175933, NM_001277805, NM_008995	Mm.22418	19305	-0.261955	0.833957	0.77756	0.943925	191.8	173.9	146.5	68.6	375.8	170.4	170.733	204.933
ENSMUSG00000005078	Jkamp	JNK1/MAPK8-associated membrane protein [Source:MGI Symbol;Acc:MGI:1915057]	12	72085589	72101461	1	protein_coding	NM_001205067, NM_024205,	Mm.258935	104771	-0.425394	0.744635	0.561804	0.856472	449.7	180	511	452.9	120	959.7	380.233	510.867
ENSMUSG00000005087	Cd44	CD44 antigen [Source:MGI Symbol;Acc:MGI:88338]	2	102811141	102901665	-1	protein_coding	NM_009851, NM_001039150, NM_001039151, NM_001177787, NM_001177786, NM_001177785,	Mm.423621	12505	0.195241	1.14492	0.688635	0.911685	1800.6	2026.7	1541.5	1634.5	1089.9	1964.1	1789.6	1562.83
ENSMUSG00000005102	Eif2ak4	eukaryotic translation initiation factor 2 alpha kinase 4 [Source:MGI Symbol;Acc:MGI:1353427]	2	118388618	118475234	1	protein_coding	NM_013719, , NM_001177806	Mm.217616	27103	1.45407	2.7398	0.217194	0.589328	206.6	101.9	116.2	131	21.8	1.1	141.567	51.3
ENSMUSG00000005103	Wdr1	WD repeat domain 1 [Source:MGI Symbol;Acc:MGI:1337100]	5	38526813	38563221	-1	protein_coding	NM_011715,	Mm.2654	22388	0.63556	1.55354	NA	NA	1485.6	2031.1	1488.5	1295.3	940.8	984.9	1668.4	1073.67
ENSMUSG00000005125	Ndrg1	N-myc downstream regulated gene 1 [Source:MGI Symbol;Acc:MGI:1341799]	15	66929321	66969640	-1	protein_coding	NM_008681,	Mm.30837	17988	0.827184	1.77422	0.38792	0.749341	708.8	684	487.9	141.7	65.5	853.3	626.9	353.5
ENSMUSG00000005131	4930550C14Rik	RIKEN cDNA 4930550C14 gene [Source:MGI Symbol;Acc:MGI:1922561]	9	53402325	53434402	1	protein_coding	, NM_029247	Mm.26078	75311	2.99262	7.9592	0.0960159	0.380117	73.8	1.8	16.1	6.6	2.4	2.3	30.5667	3.76667
ENSMUSG00000005142	Man2b1	mannosidase 2, alpha B1 [Source:MGI Symbol;Acc:MGI:107286]	8	85083270	85098282	1	protein_coding	, NM_010764		17159	-0.640284	0.641587	0.160248	0.500828	672.9	395.1	707.5	734.8	1218.5	816.7	591.833	923.333
ENSMUSG00000005148	Klf5	Kruppel-like factor 5 [Source:MGI Symbol;Acc:MGI:1338056]	14	99298691	99313405	1	protein_coding	NM_009769		12224	0.254554	1.19297	NA	NA	80.2	33.4	51.7	40.1	1.2	97.2	55.1	46.1667
ENSMUSG00000005150	Wdr83	WD repeat domain containing 83 [Source:MGI Symbol;Acc:MGI:1915086]	8	85075035	85081306	-1	protein_coding	, NM_026399	Mm.334680	67836	0.898294	1.86386	NA	NA	207.8	49.2	207.1	136.1	111.5	1.1	154.7	82.9
ENSMUSG00000005161	Prdx2	peroxiredoxin 2 [Source:MGI Symbol;Acc:MGI:109486]	8	84969587	84974834	1	protein_coding	NM_001317385, NM_011563,	Mm.347009	21672	0.0668759	1.04745	0.895111	0.975093	3435.7	3161.2	3312.8	3928.7	3088	2443.4	3303.23	3153.37
ENSMUSG00000005198	Polr2a	polymerase (RNA) II (DNA directed) polypeptide A [Source:MGI Symbol;Acc:MGI:98086]	11	69733997	69758637	-1	protein_coding	NM_001291068,	Mm.16533	20020	-0.113469	0.924363	0.85617	0.964094	526	797.3	1055.9	549.9	1143.3	881.9	793.067	858.367
ENSMUSG00000005204	Senp3	SUMO/sentrin specific peptidase 3 [Source:MGI Symbol;Acc:MGI:2158736]	11	69673115	69682084	-1	protein_coding	NM_030702, , NM_001163571	Mm.284592	80886	0.0866437	1.0619	NA	NA	220	340.7	241.3	80.2	114	561.7	267.333	251.967
ENSMUSG00000005225	Plekha8	pleckstrin homology domain containing, family A (phosphoinositide binding specific) member 8 [Source:MGI Symbol;Acc:MGI:2681164]	6	54595111	54645839	1	protein_coding	NM_001164361, NM_001001335	Mm.35416	231999	0.190407	1.14109	0.86722	0.967248	120	45.7	76.1	20.3	17	175	80.6	70.7667
ENSMUSG00000005233	Spc25	SPC25, NDC80 kinetochore complex component, homolog (S. cerevisiae) [Source:MGI Symbol;Acc:MGI:1913692]	2	69193895	69206194	-1	protein_coding	NM_001305800, NM_001199123, , NM_001199124, NM_025565	Mm.272969	66442	0.362791	1.28591	0.704987	0.919359	2248.4	1251.3	995	1909.8	1427	157.9	1498.23	1164.9
ENSMUSG00000005262	Ufd1	ubiquitin recognition factor in ER-associated degradation 1 [Source:MGI Symbol;Acc:MGI:109353]	16	18811779	18835261	1	protein_coding	, NM_011672	Mm.237594	22230	-0.728207	0.603654	0.177805	0.531478	848.7	364.4	626.9	1240.5	1058.4	749.3	613.333	1016.07
ENSMUSG00000005268	Prlr	prolactin receptor [Source:MGI Symbol;Acc:MGI:97763]	15	10177238	10349180	1	protein_coding	, NM_011169, NM_001253782, NM_001253781	Mm.10516	19116	-0.316889	0.802799	0.847462	0.960535	8.3	0	25	33	8.5	0	11.1	13.8333
ENSMUSG00000005299	Letm1	leucine zipper-EF-hand containing transmembrane protein 1 [Source:MGI Symbol;Acc:MGI:1932557]	5	33739673	33782817	-1	protein_coding	NM_019694,	Mm.260538	56384	-0.63766	0.642755	NA	NA	193.7	398.7	428.7	118.8	6.1	1464.2	340.367	529.7
ENSMUSG00000005312	Ubqln1	ubiquilin 1 [Source:MGI Symbol;Acc:MGI:1860276]	13	58176156	58215653	-1	protein_coding	NM_026842, NM_152234,	Mm.182053	56085	-0.908925	0.532582	0.303798	0.677862	244.4	449.6	524.5	199.6	881.4	1208	406.167	763
ENSMUSG00000005338	Cadm3	cell adhesion molecule 3 [Source:MGI Symbol;Acc:MGI:2137858]	1	173333258	173367695	-1	protein_coding	NM_053199,		94332	-5.15261	0.0281131	0.0430098	0.236109	0.6	0	3.6	6.6	150.3	0	1.4	52.3
ENSMUSG00000005339	Fcer1a	Fc receptor, IgE, high affinity I, alpha polypeptide [Source:MGI Symbol;Acc:MGI:95494]	1	173221284	173227214	-1	protein_coding	NM_010184,	Mm.5266	14125	2.21253	4.63486	0.0246143	0.16481	1272.7	853.5	1885.2	52.8	21.8	791.6	1337.13	288.733
ENSMUSG00000005354	Txn2	thioredoxin 2 [Source:MGI Symbol;Acc:MGI:1929468]	15	77915047	77929006	-1	protein_coding	, NM_019913	Mm.291917	56551	-0.251532	0.840004	0.777588	0.943925	1188	370.6	2112.4	2232.7	2021.1	116.7	1223.67	1456.83
ENSMUSG00000005362	Crbn	cereblon [Source:MGI Symbol;Acc:MGI:1913277]	6	106780201	106800077	-1	protein_coding	, NM_175357, NM_021449		58799	-1.50897	0.351362	0.0527387	0.269991	70.6	263.4	153.4	306.7	141.9	938	162.467	462.2
ENSMUSG00000005364	Il5ra	interleukin 5 receptor, alpha [Source:MGI Symbol;Acc:MGI:96558]	6	106710357	106749037	-1	protein_coding	NM_008370,	Mm.3448	16192	-4.90082	0.033474	1.17359e-05	0.000340053	14.8	0	11.2	142.7	286.1	356.9	8.66667	261.9
ENSMUSG00000005370	Msh6	mutS homolog 6 [Source:MGI Symbol;Acc:MGI:1343961]	17	87975050	87990883	1	protein_coding	NM_010830	Mm.18210	17688	0.900483	1.86669	0.401179	0.757179	418.2	362.7	515.6	10.2	161.2	523.9	432.167	231.767
ENSMUSG00000005371	Fbxo11	F-box protein 11 [Source:MGI Symbol;Acc:MGI:2147134]	17	87990859	88065291	-1	protein_coding	, NM_001081034	Mm.386857	225055	-0.114236	0.923872	0.880134	0.971284	701.1	530.4	244.3	390	882.6	324.9	491.933	532.5
ENSMUSG00000005374	Tbl2	transducin (beta)-like 2 [Source:MGI Symbol;Acc:MGI:1351652]	5	135149657	135165760	1	protein_coding	NM_013763,		27368	0.521516	1.43546	NA	NA	126.4	153.7	154.4	115.3	95.8	91.5	144.833	100.867
ENSMUSG00000005378	Wbscr22	Williams Beuren syndrome chromosome region 22 [Source:MGI Symbol;Acc:MGI:1913388]	5	135052957	135064959	-1	protein_coding	, NM_025375	Mm.439878	66138	0.112461	1.08107	0.873104	0.969474	642.1	489.1	594.3	889.6	132.2	573.1	575.167	531.633
ENSMUSG00000005397	Nid1	nidogen 1 [Source:MGI Symbol;Acc:MGI:97342]	13	13437551	13512269	1	protein_coding	NM_010917,	Mm.4691	18073	-4.92285	0.0329666	NA	NA	30.1	0.9	37.2	333.1	911.7	840.8	22.7333	695.2
ENSMUSG00000005410	Mcm5	minichromosome maintenance complex component 5 [Source:MGI Symbol;Acc:MGI:103197]	8	75109569	75128439	1	protein_coding	NM_001302540, NM_008566,	Mm.5048	17218	0.366931	1.28961	NA	NA	776.8	1131.9	1180.3	189.9	114	2092.2	1029.67	798.7
ENSMUSG00000005413	Hmox1	heme oxygenase 1 [Source:MGI Symbol;Acc:MGI:96163]	8	75093621	75100589	1	protein_coding	NM_010442,	Mm.276389	15368	-1.54101	0.343644	NA	NA	3.2	0.9	0	9.1	0	2.3	1.36667	3.8
ENSMUSG00000005417	Mprip	myosin phosphatase Rho interacting protein [Source:MGI Symbol;Acc:MGI:1349438]	11	59661305	59780860	1	protein_coding	, NM_012027, NM_201245	Mm.2402	26936	0.655509	1.57517	0.331838	0.701971	479.8	681.4	627.5	149.8	339.5	647.4	596.233	378.9
ENSMUSG00000005442	Cic	capicua transcriptional repressor [Source:MGI Symbol;Acc:MGI:1918972]	7	25267704	25294159	1	protein_coding	NM_001302811, , NM_027882	Mm.28833	71722	-2.50029	0.176741	NA	NA	57.1	85.2	67.5	80.7	144.3	962	69.9333	395.667
ENSMUSG00000005447	Pafah1b3	platelet-activating factor acetylhydrolase, isoform 1b, subunit 3 [Source:MGI Symbol;Acc:MGI:108414]	7	25295049	25297986	-1	protein_coding	, NM_008776		18476	-3.54546	0.0856468	0.000577844	0.00923316	120	137	88.2	2022	1674.3	331.7	115.067	1342.67
ENSMUSG00000005465	Il27ra	interleukin 27 receptor, alpha [Source:MGI Symbol;Acc:MGI:1355318]	8	84030294	84042589	-1	protein_coding	NM_016671,	Mm.38386	50931	-0.91067	0.531938	NA	NA	86.6	30.7	114.9	176.7	155.2	105.2	77.4	145.7
ENSMUSG00000005469	Prkaca	protein kinase, cAMP dependent, catalytic, alpha [Source:MGI Symbol;Acc:MGI:97592]	8	83972993	83996443	1	protein_coding	NM_008854, NM_001277898	Mm.19111	18747	0.199089	1.14797	0.81885	0.951433	258.5	137.9	146.2	42.1	101.8	329.4	180.867	157.767
ENSMUSG00000005470	Asf1b	anti-silencing function 1B histone chaperone [Source:MGI Symbol;Acc:MGI:1914179]	8	83955507	83970197	1	protein_coding	NM_024184,	Mm.29680	66929	1.80331	3.4902	0.129285	0.447354	435.6	461.9	1231	447.9	40	121.3	709.5	203.067
ENSMUSG00000005481	Ddx39	DEAD (Asp-Glu-Ala-Asp) box polypeptide 39 [Source:MGI Symbol;Acc:MGI:1915528]	8	83715177	83726892	1	protein_coding	NM_197982,	Mm.28222	68278	0.63774	1.55589	0.174309	0.526055	1071.9	955.4	1844.7	1087.2	784.4	616.6	1290.67	829.4
ENSMUSG00000005483	Dnajb1	DnaJ heat shock protein family (Hsp40) member B1 [Source:MGI Symbol;Acc:MGI:1931874]	8	83608193	83612653	1	protein_coding	NM_018808, NM_001308227		81489	-0.181536	0.881763	0.739777	0.93116	619	468	445.5	574.3	817.2	346.6	510.833	579.367
ENSMUSG00000005501	Usp40	ubiquitin specific peptidase 40 [Source:MGI Symbol;Acc:MGI:2443184]	1	87945119	88008551	-1	protein_coding	, NM_001033291, NM_001198573		227334	2.20987	4.62634	0.0812603	0.344686	957.7	467.2	844.8	4.6	271.6	215.1	756.567	163.767
ENSMUSG00000005506	Celf1	CUGBP, Elav-like family member 1 [Source:MGI Symbol;Acc:MGI:1342295]	2	90940382	91019497	1	protein_coding	, NM_001244903, NM_017368, NM_198683, NM_001244891	Mm.29495, Mm.490161	13046	-0.409143	0.753071	0.43985	0.780635	654.3	1065.1	705.6	820.1	1340.9	1059.2	808.333	1073.4
ENSMUSG00000005510	Ndufs3	NADH dehydrogenase (ubiquinone) Fe-S protein 3 [Source:MGI Symbol;Acc:MGI:1915599]	2	90894634	90904827	-1	protein_coding	, NM_026688		68349	-0.553576	0.681329	0.427869	0.771909	1036.6	476.8	1118.4	2025.5	1315.5	521.6	877.267	1287.53
ENSMUSG00000005514	Por	P450 (cytochrome) oxidoreductase [Source:MGI Symbol;Acc:MGI:97744]	5	135670033	135735326	1	protein_coding	, NM_008898	Mm.3863, Mm.488967	18984	0.0677393	1.04807	0.949589	0.988557	83.4	184.4	91.2	101	80	161.3	119.667	114.1
ENSMUSG00000005533	Igf1r	insulin-like growth factor I receptor [Source:MGI Symbol;Acc:MGI:96433]	7	67952827	68233668	1	protein_coding	NM_010513,	Mm.275742	16001	1.54908	2.9263	NA	NA	511.3	1157.3	662.1	86.3	2.4	708.1	776.9	265.6
ENSMUSG00000005534	Insr	insulin receptor [Source:MGI Symbol;Acc:MGI:96575]	8	3122061	3279617	-1	protein_coding	, NM_010568	Mm.268003, Mm.447615	16337	0.838994	1.7888	NA	NA	434.9	209	257.8	49.8	341.9	113.2	300.567	168.3
ENSMUSG00000005540	Fcer2a	Fc receptor, IgE, low affinity II, alpha polypeptide [Source:MGI Symbol;Acc:MGI:95497]	8	3681737	3694175	-1	protein_coding	NM_013517, NM_001253739, NM_001253737, NM_001253746, NM_001253745, NM_001253743, NM_001253747,	Mm.1233	14128	-2.84093	0.139571	NA	NA	35.3	7	27.7	58.9	223.1	221.9	23.3333	167.967
ENSMUSG00000005553	Atp4a	ATPase, H+/K+ exchanging, gastric, alpha polypeptide [Source:MGI Symbol;Acc:MGI:88113]	7	30712209	30725534	1	protein_coding	, NM_018731, NM_001290627	Mm.12821	11944	-1.83876	0.279561	0.459233	0.79308	1.3	11.4	0	42.1	2.4	0	4.23333	14.8333
ENSMUSG00000005566	Trim28	tripartite motif-containing 28 [Source:MGI Symbol;Acc:MGI:109274]	7	12999114	13031035	1	protein_coding	, NM_011588	Mm.15701	21849	0.375144	1.29697	NA	NA	753.1	1191.6	1327.8	214.3	248.5	2061.3	1090.83	841.367
ENSMUSG00000005575	Ube2m	ubiquitin-conjugating enzyme E2M [Source:MGI Symbol;Acc:MGI:108278]	7	13035120	13038275	-1	protein_coding	, NM_145578, NM_001243968, NM_001168469		22192	0.401559	1.32093	NA	NA	474	301.2	513.3	278.3	242.5	455.3	429.5	325.367
ENSMUSG00000005580	Adcy9	adenylate cyclase 9 [Source:MGI Symbol;Acc:MGI:108450]	16	4287529	4420498	-1	protein_coding	NM_009624, NM_001291910,	Mm.439750	11515	1.38639	2.61424	NA	NA	115.5	123.8	70.5	45.7	30.3	42.3	103.267	39.4333
ENSMUSG00000005583	Mef2c	myocyte enhancer factor 2C [Source:MGI Symbol;Acc:MGI:99458]	13	83504034	83667080	1	protein_coding	, NM_001170537, NM_025282	Mm.24001, Mm.451574, Mm.487610	17260	0.381256	1.30247	0.444726	0.783971	4331.9	3839.9	2212.2	2497.8	1732.5	3741.7	3461.33	2657.33
ENSMUSG00000005609	Ctr9	CTR9 homolog, Paf1/RNA polymerase II complex component [Source:MGI Symbol;Acc:MGI:109345]	7	111028951	111056377	1	protein_coding	NM_009431,		22083	0.587078	1.5022	0.600285	0.874447	470.8	551.4	297.3	128.5	240.1	510.2	439.833	292.933
ENSMUSG00000005610	Eif4g2	eukaryotic translation initiation factor 4, gamma 2 [Source:MGI Symbol;Acc:MGI:109207]	7	111067750	111083030	-1	protein_coding	NM_013507, NM_001040131,	Mm.185453	13690	0.959155	1.94417	0.0104689	0.0895519	7396.8	8592.2	8337.7	4481.7	4156.1	3874.4	8108.9	4170.73
ENSMUSG00000005611	Mrvi1	MRV integration site 1 [Source:MGI Symbol;Acc:MGI:1338023]	7	110868266	110982461	-1	protein_coding	, NM_194464, NM_010826	Mm.491237	17540	3.0128	8.07128	NA	NA	1421.5	1228.5	741.8	73.1	179.4	168.2	1130.6	140.233
ENSMUSG00000005615	Pcyt1a	phosphate cytidylyltransferase 1, choline, alpha isoform [Source:MGI Symbol;Acc:MGI:88557]	16	32430921	32475070	1	protein_coding	NM_009981, , NM_001163160, NM_001163159	Mm.98775	13026	-0.300493	0.811975	0.831045	0.955255	128.9	29	87.6	42.7	211	49.2	81.8333	100.967
ENSMUSG00000005621	Zfp592	zinc finger protein 592 [Source:MGI Symbol;Acc:MGI:2443541]	7	80993681	81045164	1	protein_coding	NM_178707,	Mm.29525, Mm.455587	233410	-0.822948	0.565286	0.34782	0.718732	77.6	213.4	265.7	409.3	531	44.6	185.567	328.3
ENSMUSG00000005625	Psmd4	proteasome (prosome, macropain) 26S subunit, non-ATPase, 4 [Source:MGI Symbol;Acc:MGI:1201670]	3	95032694	95042614	-1	protein_coding	NM_001282017, NM_008951,	Mm.2261	19185	-0.436166	0.739096	NA	NA	1618.4	700.7	1702.8	2211.9	1614.9	1615.2	1340.63	1814
ENSMUSG00000005640	Insrr	insulin receptor-related receptor [Source:MGI Symbol;Acc:MGI:1346037]	3	87796951	87816101	1	protein_coding	NM_011832,	Mm.42041	23920	-5.35798	0.0243829	0.0042111	0.0455534	1.3	9.7	0	75.7	69.1	292.8	3.66667	145.867
ENSMUSG00000005656	Snx6	sorting nexin 6 [Source:MGI Symbol;Acc:MGI:1919433]	12	54746349	54795703	-1	protein_coding	NM_026998,	Mm.28240	72183	-0.642099	0.64078	0.239813	0.612103	1129	668.2	1126.7	1746.8	2095	721.8	974.633	1521.2
ENSMUSG00000005667	Mthfd2	methylenetetrahydrofolate dehydrogenase (NAD+ dependent), methenyltetrahydrofolate cyclohydrolase [Source:MGI Symbol;Acc:MGI:1338850]	6	83305691	83325908	-1	protein_coding	NM_008638,	Mm.443	17768	0.120305	1.08696	0.902523	0.975724	282.2	429.4	481.3	201.1	305.5	591.4	397.633	366
ENSMUSG00000005672	Kit	KIT proto-oncogene receptor tyrosine kinase [Source:MGI Symbol;Acc:MGI:96677]	5	75574916	75656722	1	protein_coding	, NM_001122733, NM_021099	Mm.247073	16590	4.88266	29.5003	3.74407e-06	0.000125244	512.5	617.3	195.9	22.9	19.4	2.3	441.9	14.8667
ENSMUSG00000005682	Pan2	PAN2 poly(A) specific ribonuclease subunit [Source:MGI Symbol;Acc:MGI:1918984]	10	128303335	128321358	1	protein_coding	NM_133992, , NM_001252326, NM_001252327	Mm.244183, Mm.489673	103135	0.103631	1.07447	0.91446	0.977808	185.4	53.6	71.8	72.6	50.9	165.9	103.6	96.4667
ENSMUSG00000005683	Cs	citrate synthase [Source:MGI Symbol;Acc:MGI:88529]	10	128337734	128362479	1	protein_coding	NM_026444,	Mm.58836	12974	-0.0677143	0.954148	0.902356	0.975724	608.1	916.7	1233	1136.9	1030.5	722.9	919.267	963.433
ENSMUSG00000005686	Ampd3	adenosine monophosphate deaminase 3 [Source:MGI Symbol;Acc:MGI:1096344]	7	110768206	110812405	1	protein_coding	NM_001276301, , NM_009667	Mm.3238	11717	0.480389	1.39512	0.770697	0.941378	14.8	84.3	74.1	110.2	13.3	0	57.7333	41.1667
ENSMUSG00000005687	Bcas2	breast carcinoma amplified sequence 2 [Source:MGI Symbol;Acc:MGI:1915433]	3	103171655	103179166	1	protein_coding	NM_026602,	Mm.104919	68183	-0.0100093	0.993086	0.98683	0.996328	3378.6	2391.1	2881.2	4889.4	2523	1297.2	2883.63	2903.2
ENSMUSG00000005698	Ctcf	CCCTC-binding factor [Source:MGI Symbol;Acc:MGI:109447]	8	105636568	105682922	1	protein_coding	, NM_181322	Mm.269474	13018	-0.320632	0.800719	0.6359	0.890844	707.5	1707	846.5	913.5	678.9	2480	1087	1357.47
ENSMUSG00000005718	Tfap4	transcription factor AP4 [Source:MGI Symbol;Acc:MGI:103239]	16	4544661	4559720	-1	protein_coding	NM_031182	Mm.273210	83383	0.997344	1.99632	0.47808	0.805698	46.2	162.4	80.3	13.2	3.6	128.1	96.3	48.3
ENSMUSG00000005732	Ranbp1	RAN binding protein 1 [Source:MGI Symbol;Acc:MGI:96269]	16	18239784	18248732	-1	protein_coding	NM_011239,	Mm.235287	19385	0.859654	1.8146	0.136781	0.459605	6563.5	3986.6	8185.6	5340.8	3872.4	1110.7	6245.23	3441.3
ENSMUSG00000005763	Cd247	CD247 antigen [Source:MGI Symbol;Acc:MGI:88334]	1	165788681	165877277	1	protein_coding	NM_001113392, NM_001113391, NM_031162, , NM_001113393	Mm.217308	12503	-5.96436	0.0160158	NA	NA	1.9	0	0.3	39.1	0	101.8	0.733333	46.9667
ENSMUSG00000005774	Rfx5	regulatory factor X, 5 (influences HLA class II expression) [Source:MGI Symbol;Acc:MGI:1858421]	3	94954075	94961561	1	protein_coding	, NM_017395	Mm.24308	53970	-0.605695	0.657155	0.730478	0.927803	49.4	48.3	12.8	27.4	0	140.7	36.8333	56.0333
ENSMUSG00000005779	Psmb4	proteasome (prosome, macropain) subunit, beta type 4 [Source:MGI Symbol;Acc:MGI:1098257]	3	94884093	94886961	-1	protein_coding	NM_008945,		19172	-0.346367	0.786562	0.542368	0.848636	2562.7	2491.2	2643.5	3767.7	3075.9	2942.1	2565.8	3261.9
ENSMUSG00000005802	Slc30a4	solute carrier family 30 (zinc transporter), member 4 [Source:MGI Symbol;Acc:MGI:1345282]	2	122681233	122702663	-1	protein_coding	NM_011774, NM_001290993	Mm.27801	22785	-1.08666	0.470849	0.505445	0.823626	12.2	88.7	31.6	17.3	15.8	248.2	44.1667	93.7667
ENSMUSG00000005803	Sqor	sulfide quinone oxidoreductase [Source:MGI Symbol;Acc:MGI:1929899]	2	122765237	122809569	1	protein_coding	NM_001162503, , NM_021507	Mm.28986	59010	-0.323719	0.799007	NA	NA	65.4	85.2	93.5	7.1	43.6	255.1	81.3667	101.933
ENSMUSG00000005804	Bloc1s6	biogenesis of lysosomal organelles complex-1, subunit 6, pallidin [Source:MGI Symbol;Acc:MGI:1927580]	2	122738503	122749475	1	protein_coding	NM_019788,	Mm.268921	18457	-1.3603	0.389502	0.180105	0.536017	199.5	266.1	211	253.4	715.3	768.7	225.533	579.133
ENSMUSG00000005813	Metap1	methionyl aminopeptidase 1 [Source:MGI Symbol;Acc:MGI:1922874]	3	138458956	138489515	-1	protein_coding	NM_175224,		75624	1.18102	2.26738	0.158395	0.497683	350.9	994	472.1	342.2	36.4	422.1	605.667	266.9
ENSMUSG00000005823	Gpr108	G protein-coupled receptor 108 [Source:MGI Symbol;Acc:MGI:1925558]	17	57234914	57247641	-1	protein_coding	NM_001308074, NM_030084, NM_001308072		78308	-1.01372	0.495267	0.499917	0.820318	225.8	139.6	211.7	244.2	7.3	914	192.367	388.5
ENSMUSG00000005836	Gata6	GATA binding protein 6 [Source:MGI Symbol;Acc:MGI:107516]	18	11052510	11085635	1	protein_coding	NM_010258		14465	-2.22001	0.214639	NA	NA	24.4	53.6	17.4	11.2	4.8	427.8	31.8	147.933
ENSMUSG00000005846	Rsl1d1	ribosomal L1 domain containing 1 [Source:MGI Symbol;Acc:MGI:1913659]	16	11192970	11203331	-1	protein_coding	NM_025546,	Mm.28291	66409	0.547812	1.46187	0.376099	0.740846	2155.3	2478.9	2165.4	2457.7	1791.9	400.4	2266.53	1550
ENSMUSG00000005871	Apc	adenomatosis polyposis coli [Source:MGI Symbol;Acc:MGI:88039]	18	34220924	34322189	1	protein_coding	, NM_007462	Mm.384171	11789	0.198774	1.14772	NA	NA	196.3	461.9	411.6	185.8	585.6	161.3	356.6	310.9
ENSMUSG00000005873	Reep5	receptor accessory protein 5 [Source:MGI Symbol;Acc:MGI:1270152]	18	34344889	34373415	-1	protein_coding	NM_007874	Mm.280075	13476	-1.22441	0.427971	0.0363477	0.21319	1637	879	1858.2	5064.1	3756	1401.3	1458.07	3407.13
ENSMUSG00000005881	Ergic3	ERGIC and golgi 3 [Source:MGI Symbol;Acc:MGI:1913616]	2	156008045	156018279	1	protein_coding	NM_025516,		66366	-0.343104	0.788344	0.631654	0.888744	323.9	422.4	513.3	325	760.2	513.6	419.867	532.933
ENSMUSG00000005882	Uqcc1	ubiquinol-cytochrome c reductase complex assembly factor 1 [Source:MGI Symbol;Acc:MGI:1929472]	2	155846894	155930310	-1	protein_coding	, NM_018888	Mm.158827	56046	-1.20215	0.434628	NA	NA	256.6	224.8	79.3	194.5	152.8	942.6	186.9	429.967
ENSMUSG00000005886	Ncoa2	nuclear receptor coactivator 2 [Source:MGI Symbol;Acc:MGI:1276533]	1	13139105	13374083	-1	protein_coding	NM_001302702, NM_008678,		17978	0.350729	1.2752	0.583115	0.865507	587.6	817.5	273.6	288.9	695.9	331.7	559.567	438.833
ENSMUSG00000005893	Nr2c2	nuclear receptor subfamily 2, group C, member 2 [Source:MGI Symbol;Acc:MGI:1352466]	6	92091390	92174294	1	protein_coding	NM_011630,	Mm.87062	22026	-0.891994	0.538869	0.410948	0.761299	216.2	74.6	154.4	101	31.5	694.3	148.4	275.6
ENSMUSG00000005899	Smpd4	sphingomyelin phosphodiesterase 4 [Source:MGI Symbol;Acc:MGI:1924876]	16	17619354	17644828	1	protein_coding	NM_029945, , NM_001164610, NM_001164611, NM_001164609	Mm.34659	77626	-0.588594	0.664991	NA	NA	84.7	249.4	100.7	53.8	52.1	547.9	144.933	217.933
ENSMUSG00000005907	Pex1	peroxisomal biogenesis factor 1 [Source:MGI Symbol;Acc:MGI:1918632]	5	3596066	3637232	1	protein_coding	NM_027777, NM_001293806,	Mm.379196	71382	-0.0958944	0.935692	NA	NA	190.5	144.9	60.3	19.8	75.2	328.3	131.9	141.1
ENSMUSG00000005936	Kctd20	potassium channel tetramerisation domain containing 20 [Source:MGI Symbol;Acc:MGI:1914239]	17	28951950	28969549	1	protein_coding	, NM_025888	Mm.435	66989	-1.35032	0.392206	0.0981445	0.384858	236.1	473.3	295	169.6	458.3	1933.2	334.8	853.7
ENSMUSG00000005947	Itgae	integrin alpha E, epithelial-associated [Source:MGI Symbol;Acc:MGI:1298377]	11	73090583	73147446	1	protein_coding	NM_172944, NM_008399	Mm.96	16407	-1.35225	0.391682	0.448532	0.78548	0	7	19.1	28.4	36.4	2.3	8.7	22.3667
ENSMUSG00000005949	Ctns	cystinosis, nephropathic [Source:MGI Symbol;Acc:MGI:1932872]	11	73183596	73199042	-1	protein_coding	NM_031251,		83429	-2.23929	0.211791	NA	NA	20.5	4.4	99.4	72.6	52.1	465.6	41.4333	196.767
ENSMUSG00000005968	Tuft1	tuftelin 1 [Source:MGI Symbol;Acc:MGI:109572]	3	94612757	94658872	-1	protein_coding	NM_011656, NM_001293728,	Mm.10214	22156	-1.42613	0.372127	0.421069	0.767643	8.3	50.1	17.1	0	66.7	136.1	25.1667	67.6
ENSMUSG00000005973	Rcn1	reticulocalbin 1 [Source:MGI Symbol;Acc:MGI:104559]	2	105386291	105399319	-1	protein_coding	NM_009037,		19672	0.0277399	1.01941	0.979563	0.995794	302.8	217.8	187	105.1	2.4	586.8	235.867	231.433
ENSMUSG00000005981	Trap1	TNF receptor-associated protein 1 [Source:MGI Symbol;Acc:MGI:1915265]	16	4039971	4077827	-1	protein_coding	NM_026508,	Mm.123366	68015	0.972591	1.96236	0.252494	0.624704	338.7	310	591	290.4	122.5	218.5	413.233	210.467
ENSMUSG00000005982	Naa60	N(alpha)-acetyltransferase 60, NatF catalytic subunit [Source:MGI Symbol;Acc:MGI:1922013]	16	3872375	3904780	1	protein_coding	, NM_001290689, NM_029090	Mm.28403	74763	-1.362	0.389041	NA	NA	15.4	24.6	62.9	121.9	21.8	121.3	34.3	88.3333
ENSMUSG00000005983	1700037C18Rik	RIKEN cDNA 1700037C18 gene [Source:MGI Symbol;Acc:MGI:1920511]	16	3895179	3908689	-1	protein_coding	, NM_028484	Mm.486226	73261	-3.59669	0.0826588	0.0194251	0.138879	31.4	0.9	10.5	153.9	9.7	355.8	14.2667	173.133
ENSMUSG00000006005	Tpr	translocated promoter region, nuclear basket protein [Source:MGI Symbol;Acc:MGI:1922066]	1	150392838	150449935	1	protein_coding	NM_133780,	Mm.174256	108989	-0.530575	0.692279	0.316744	0.691215	364.4	783.3	936.4	1261.8	754.1	994	694.7	1003.3
ENSMUSG00000006010	BC003331	cDNA sequence BC003331 [Source:MGI Symbol;Acc:MGI:2385108]	1	150361305	150393080	-1	protein_coding	NM_145511, NM_001077237,	Mm.222093	226499	-0.428263	0.743156	0.412481	0.762765	776.8	464.5	605.8	702.8	937.2	846.5	615.7	828.833
ENSMUSG00000006014	Prg4	proteoglycan 4 (megakaryocyte stimulating factor, articular superficial zone protein) [Source:MGI Symbol;Acc:MGI:1891344]	1	150449412	150466165	-1	protein_coding	NM_001110146, NM_021400,	Mm.329131	96875	-0.29992	0.812297	0.805866	0.948999	40.4	67.6	20.1	83.3	29.1	44.6	42.7	52.3333
ENSMUSG00000006019	Dhx34	DEAH (Asp-Glu-Ala-His) box polypeptide 34 [Source:MGI Symbol;Acc:MGI:1918973]	7	16197147	16222037	-1	protein_coding	, NM_001285931, NM_001285932, NM_027883	Mm.75259	71723	-2.00055	0.249905	NA	NA	7.1	54.4	54	0	4.8	457.6	38.5	154.133
ENSMUSG00000006021	Kptn	kaptin [Source:MGI Symbol;Acc:MGI:1890380]	7	16119895	16127516	1	protein_coding	, NM_133727	Mm.41101	70394	-0.927069	0.525926	NA	NA	116.7	113.3	53.3	103.6	109.1	326	94.4333	179.567
ENSMUSG00000006024	Napa	N-ethylmaleimide sensitive fusion protein attachment protein alpha [Source:MGI Symbol;Acc:MGI:104563]	7	16098458	16117975	1	protein_coding	NM_025898,	Mm.104540	108124	-0.138613	0.908392	0.825472	0.953557	839.7	334.6	941	1007.4	974.8	346.6	705.1	776.267
ENSMUSG00000006050	Sra1	steroid receptor RNA activator 1 [Source:MGI Symbol;Acc:MGI:1344414]	18	36666681	36679366	-1	protein_coding	NM_025291, NM_001164406, , NM_146085	Mm.29058	24068, 225372	-0.590163	0.664268	NA	NA	2040.5	1088	1184.6	3138.6	3014	339.7	1437.7	2164.1
ENSMUSG00000006057	Atp5g1	ATP synthase, H+ transporting, mitochondrial F0 complex, subunit C1 (subunit 9) [Source:MGI Symbol;Acc:MGI:107653]	11	96068852	96075670	-1	protein_coding	NM_007506, , NM_001161419	Mm.258	11951	0.438398	1.3551	0.435589	0.777549	6355.1	2723.9	7600.5	5272.3	5229.1	1807.4	5559.83	4102.93
ENSMUSG00000006058	Snf8	SNF8, ESCRT-II complex subunit, homolog (S. cerevisiae) [Source:MGI Symbol;Acc:MGI:1343161]	11	96034885	96047430	1	protein_coding	NM_033568,	Mm.372235	27681	-0.703161	0.614225	0.330171	0.701174	398.4	405.7	254.5	407.7	283.7	1031.8	352.867	574.4
ENSMUSG00000006095	Tbcb	tubulin folding cofactor B [Source:MGI Symbol;Acc:MGI:1913661]	7	30224131	30232272	-1	protein_coding	NM_025548,		66411	0.242511	1.18305	0.68513	0.91086	2212.4	1177.5	1886.5	1705.1	2176.3	578.8	1758.8	1486.73
ENSMUSG00000006127	Inpp5k	inositol polyphosphate 5-phosphatase K [Source:MGI Symbol;Acc:MGI:1194899]	11	75630988	75648871	1	protein_coding	NM_008916,	Mm.1458	19062	-1.39891	0.379216	0.0176431	0.130562	196.3	436.4	259.1	892.7	826.9	630.3	297.267	783.3
ENSMUSG00000006134	Crkl	v-crk avian sarcoma virus CT10 oncogene homolog-like [Source:MGI Symbol;Acc:MGI:104686]	16	17451987	17486255	1	protein_coding	NM_007764	Mm.21048	12929	-0.611826	0.654368	0.496042	0.81835	82.7	339.8	533.4	115.8	649.8	696.6	318.633	487.4
ENSMUSG00000006169	Clint1	clathrin interactor 1 [Source:MGI Symbol;Acc:MGI:2144243]	11	45852051	45910625	1	protein_coding	, NM_001045520	Mm.169673	216705	1.41328	2.66343	0.00140051	0.0190493	1938.5	2181.2	1711.4	596.6	624.4	968.9	1943.7	729.967
ENSMUSG00000006191	Cdkal1	CDK5 regulatory subunit associated protein 1-like 1 [Source:MGI Symbol;Acc:MGI:1921765]	13	29191746	29855674	-1	protein_coding	, NM_144536, NM_001308486	Mm.212227	68916	-0.233917	0.850323	0.816979	0.950819	244.4	83.4	84.9	157.4	320.1	8	137.567	161.833
ENSMUSG00000006215	Zbtb17	zinc finger and BTB domain containing 17 [Source:MGI Symbol;Acc:MGI:107410]	4	141444654	141467930	1	protein_coding	NM_009541,		22642	2.47624	5.56445	NA	NA	104.6	133.5	83.3	13.2	1.2	43.5	107.133	19.3
ENSMUSG00000006262	Mob1b	MOB kinase activator 1B [Source:MGI Symbol;Acc:MGI:1915723]	5	88720855	88764220	1	protein_coding	, NM_026735		68473	1.40121	2.64124	0.000733318	0.011129	1541.5	1383.9	1111.5	548.4	531	448.4	1345.63	509.267
ENSMUSG00000006273	Atp6v1b2	ATPase, H+ transporting, lysosomal V1 subunit B2 [Source:MGI Symbol;Acc:MGI:109618]	8	69088646	69113711	1	protein_coding	NM_007509,		11966	0.721544	1.64895	0.269401	0.644362	509.3	501.4	829	440.2	168.5	506.7	613.233	371.8
ENSMUSG00000006276	Eps15l1	epidermal growth factor receptor pathway substrate 15-like 1 [Source:MGI Symbol;Acc:MGI:104582]	8	72340999	72421460	-1	protein_coding	NM_007944, NM_001289859, , NM_001122832		13859	-1.02923	0.48997	0.234287	0.607881	226.4	136.1	297.3	263	352.8	732.1	219.933	449.3
ENSMUSG00000006281	Tep1	telomerase associated protein 1 [Source:MGI Symbol;Acc:MGI:109573]	14	50824062	50870560	-1	protein_coding	NM_009351	Mm.318736	21745	-2.95535	0.128929	NA	NA	1.9	173.9	30.3	739.3	782	72.1	68.7	531.133
ENSMUSG00000006288	Ttc5	tetratricopeptide repeat domain 5 [Source:MGI Symbol;Acc:MGI:2683584]	14	50765415	50785518	-1	protein_coding	NM_001080949		219022	-1.65707	0.317082	0.142525	0.469659	46.8	97.5	149.5	320.9	138.2	467.9	97.9333	309
ENSMUSG00000006289	Osgep	O-sialoglycoprotein endopeptidase [Source:MGI Symbol;Acc:MGI:1913496]	14	50906478	50924893	-1	protein_coding	, NM_133676	Mm.274791	66246	-0.71514	0.609146	0.106457	0.402218	824.9	569.9	821.8	1360.3	1160.3	1118.7	738.867	1213.1
ENSMUSG00000006299	Aamp	angio-associated migratory protein [Source:MGI Symbol;Acc:MGI:107809]	1	74279840	74284738	-1	protein_coding	NM_146110, , NM_001190444	Mm.379371	227290	-1.18868	0.438705	0.137246	0.460474	183.5	351.2	345.7	504.7	332.2	1170.2	293.467	669.033
ENSMUSG00000006301	Tmbim1	transmembrane BAX inhibitor motif containing 1 [Source:MGI Symbol;Acc:MGI:1916910]	1	74288247	74305622	-1	protein_coding	NM_027154,	Mm.261182	69660	0.00746683	1.00519	0.996123	0.998921	162.9	321.4	53	0	231.6	303.1	179.1	178.233
ENSMUSG00000006304	Arpc2	actin related protein 2/3 complex, subunit 2 [Source:MGI Symbol;Acc:MGI:1923959]	1	74236084	74268209	1	protein_coding	, NM_029711	Mm.486320	76709	-0.475734	0.719101	0.289306	0.664073	11129.5	6171.3	7602.2	14756.1	12102.1	7771.6	8301	11543.3
ENSMUSG00000006307	Kmt2b	lysine (K)-specific methyltransferase 2B [Source:MGI Symbol;Acc:MGI:109565]	7	30568858	30588726	-1	protein_coding	NM_001290573, NM_029274,	Mm.168688	75410	0.0649446	1.04604	0.933817	0.985177	183.5	320.5	184.4	281.8	186.7	188.7	229.467	219.067
ENSMUSG00000006310	Zbtb32	zinc finger and BTB domain containing 32 [Source:MGI Symbol;Acc:MGI:1891838]	7	30589681	30598909	-1	protein_coding	NM_021397,	Mm.116789, Mm.452815	58206	-5.14378	0.0282858	8.04247e-08	4.50214e-06	20.5	22	44.8	999.3	822	1275.4	29.1	1032.23
ENSMUSG00000006315	Tmem147	transmembrane protein 147 [Source:MGI Symbol;Acc:MGI:1915011]	7	30727701	30729540	-1	protein_coding	, NM_027215		69804	0.089614	1.06409	0.834363	0.95652	2909.7	2773.9	4577.8	2941.6	4194.9	2508.6	3420.47	3215.03
ENSMUSG00000006333	Rps9	ribosomal protein S9 [Source:MGI Symbol;Acc:MGI:1924096]	7	3703993	3706897	1	protein_coding	NM_029767,	Mm.13944	76846	-0.407773	0.753786	0.255099	0.627486	11738.9	14450.9	12691.2	19320.5	15793.9	16465.3	12960.3	17193.2
ENSMUSG00000006335	Tfpt	TCF3 (E2A) fusion partner [Source:MGI Symbol;Acc:MGI:1916964]	7	3620324	3629929	-1	protein_coding	NM_023524, NM_001290381,	Mm.358730	69714	-0.68943	0.620099	0.497667	0.818896	468.3	142.3	167.9	543.8	420.7	290.6	259.5	418.367
ENSMUSG00000006356	Crip2	cysteine rich protein 2 [Source:MGI Symbol;Acc:MGI:1915587]	12	113140236	113145506	1	protein_coding	NM_024223,		68337	-3.2025	0.10863	NA	NA	57.7	7	10.2	641.3	2.4	45.8	24.9667	229.833
ENSMUSG00000006360	Crip1	cysteine-rich protein 1 (intestinal) [Source:MGI Symbol;Acc:MGI:88501]	12	113146316	113153879	1	protein_coding	, NM_007763		12925	-2.47708	0.179608	5.14486e-08	3.04583e-06	6252.4	5475.8	7856.7	44548.5	43702.1	20794.9	6528.3	36348.5
ENSMUSG00000006362	Cbfa2t3	core-binding factor, runt domain, alpha subunit 2, translocated to, 3 (human) [Source:MGI Symbol;Acc:MGI:1338013]	8	122625141	122699109	-1	protein_coding	NM_009824, NM_177289, NM_001109873,	Mm.194339	12398	-0.256724	0.836986	0.61339	0.881347	933.3	1279.4	738.2	706.3	1418.5	1401.3	983.633	1175.37
ENSMUSG00000006373	Pgrmc1	progesterone receptor membrane component 1 [Source:MGI Symbol;Acc:MGI:1858305]	X	36598206	36606079	1	protein_coding	NM_016783	Mm.9052	53328	1.93959	3.83598	0.00190682	0.0245202	1384.3	1223.2	942.3	553	138.2	232.2	1183.27	307.8
ENSMUSG00000006378	Gcat	glycine C-acetyltransferase (2-amino-3-ketobutyrate-coenzyme A ligase) [Source:MGI Symbol;Acc:MGI:1349389]	15	79030874	79042531	1	protein_coding	NM_001161712, NM_013847	Mm.237085	26912	1.17931	2.26469	0.589531	0.868892	0.6	79.9	21.4	0.5	0	44.6	33.9667	15.0333
ENSMUSG00000006389	Mpl	myeloproliferative leukemia virus oncogene [Source:MGI Symbol;Acc:MGI:97076]	4	118442415	118457513	-1	protein_coding	NM_010823, NM_001285497, NM_001122949, NM_001285496,		17480	4.87546	29.3535	5.59422e-12	7.80252e-10	2367	1764.1	1153	82.3	58.2	38.9	1761.37	59.8
ENSMUSG00000006390	Elovl1	elongation of very long chain fatty acids (FEN1/Elo2, SUR4/Elo3, yeast)-like 1 [Source:MGI Symbol;Acc:MGI:1858959]	4	118428093	118432953	1	protein_coding	NM_019422, NM_001039175, , NM_001039176		54325	0.857056	1.81134	0.330861	0.701174	561.9	182.6	544.9	331.6	84.9	295.1	429.8	237.2
ENSMUSG00000006392	Med8	mediator complex subunit 8 [Source:MGI Symbol;Acc:MGI:1915269]	4	118409337	118415782	1	protein_coding	NM_020000, NM_001290688, , NM_173719		80509	-0.349139	0.785052	0.595318	0.871251	1543.4	864.9	715.4	1549.2	1734.9	694.3	1041.23	1326.13
ENSMUSG00000006395	Hyi	hydroxypyruvate isomerase (putative) [Source:MGI Symbol;Acc:MGI:1915430]	4	118359990	118362744	1	polymorphic_pseudogene		Mm.193212	68180	1.42056	2.67689	NA	NA	154.6	195.8	124.8	86.3	89.7	1.1	158.4	59.0333
ENSMUSG00000006398	Cdc20	cell division cycle 20 [Source:MGI Symbol;Acc:MGI:1859866]	4	118432901	118437352	-1	protein_coding	NM_023223,	Mm.289747	107995	1.06818	2.09679	0.383932	0.74672	356	455.7	446.4	6.6	412.2	181.9	419.367	200.233
ENSMUSG00000006412	Pfdn2	prefoldin 2 [Source:MGI Symbol;Acc:MGI:1276111]	1	171345670	171359254	1	protein_coding	NM_011070,		18637	0.269945	1.20576	0.563459	0.85722	789.7	583.1	737.2	610.4	386.8	752.7	703.333	583.3
ENSMUSG00000006418	Rnf114	ring finger protein 114 [Source:MGI Symbol;Acc:MGI:1933159]	2	167492645	167516173	1	protein_coding	NM_030743,	Mm.22225	81018	-0.373339	0.771994	0.587414	0.86817	247	576	200.2	337.7	708	279.1	341.067	441.6
ENSMUSG00000006423	C330007P06Rik	RIKEN cDNA C330007P06 gene [Source:MGI Symbol;Acc:MGI:1924894]	X	36823737	36874111	-1	protein_coding	, NM_029951	Mm.290704	77644	-1.59603	0.330786	0.117916	0.42428	105.8	94.8	40.2	154.9	32.7	539.9	80.2667	242.5
ENSMUSG00000006435	Neurl1a	neuralized E3 ubiquitin protein ligase 1A [Source:MGI Symbol;Acc:MGI:1334263]	19	47178820	47259440	1	protein_coding	NM_021360, NM_001163480	Mm.313651	18011	0.59026	1.50552	NA	NA	28.9	116.8	22.1	16.2	3.6	91.5	55.9333	37.1
ENSMUSG00000006442	Srm	spermidine synthase [Source:MGI Symbol;Acc:MGI:102690]	4	148591503	148594993	1	protein_coding	NM_009272,	Mm.10	20810	0.224153	1.16809	NA	NA	1634.5	1512.1	2361.6	1044.5	1817.4	1854.3	1836.07	1572.07
ENSMUSG00000006456	Rbm14	RNA binding motif protein 14 [Source:MGI Symbol;Acc:MGI:1929092]	19	4800569	4811634	-1	protein_coding	NM_019869,	Mm.276338	56275	0.0727329	1.05171	0.9515	0.988873	150.7	444.3	219.6	120.3	224.3	430.1	271.533	258.233
ENSMUSG00000006463	Zdhhc24	zinc finger, DHHC domain containing 24 [Source:MGI Symbol;Acc:MGI:1917855]	19	4878668	4885397	1	protein_coding	NM_001168516, NM_027476, NM_001168517,	Mm.36885, Mm.392101	70605	-0.435547	0.739413	0.753392	0.934258	83.4	24.6	155.1	57.4	7.3	291.7	87.7	118.8
ENSMUSG00000006476	Nsmf	NMDA receptor synaptonuclear signaling and neuronal migration factor [Source:MGI Symbol;Acc:MGI:1861755]	2	25054355	25062881	1	protein_coding	NM_001039386, , NM_001039387, NM_001177654, NM_020276, NM_001177655	Mm.42956	56876	-2.32539	0.19952	0.0738147	0.329583	28.2	39.5	10.5	42.7	139.4	209.3	26.0667	130.467
ENSMUSG00000006494	Pdk1	pyruvate dehydrogenase kinase, isoenzyme 1 [Source:MGI Symbol;Acc:MGI:1926119]	2	71873224	71903858	1	protein_coding	NM_172665,	Mm.34411	228026	0.391268	1.31155	0.6192	0.883428	254.7	234.5	167.6	37.1	247.3	217.3	218.933	167.233
ENSMUSG00000006498	Ptbp1	polypyrimidine tract binding protein 1 [Source:MGI Symbol;Acc:MGI:97791]	10	79854427	79864771	1	protein_coding	NM_001077363, , NM_008956, NM_001283013	Mm.265610	19205	1.48294	2.79517	0.215879	0.587991	179.6	107.1	134.7	12.2	93.4	45.8	140.467	50.4667
ENSMUSG00000006517	Mvd	mevalonate (diphospho) decarboxylase [Source:MGI Symbol;Acc:MGI:2179327]	8	122433601	122443422	-1	protein_coding	, NM_138656	Mm.28146	192156	0.500284	1.41449	0.638513	0.891891	150.7	311.7	74.1	268.6	75.2	34.3	178.833	126.033
ENSMUSG00000006519	Cyba	cytochrome b-245, alpha polypeptide [Source:MGI Symbol;Acc:MGI:1316658]	8	122424776	122432930	-1	protein_coding	NM_001301284, NM_007806,		13057	-1.25663	0.418519	0.00645986	0.0627261	5578.2	2435.9	5033.1	12893.5	10986.7	7295.8	4349.07	10392
ENSMUSG00000006526	Tmem110	transmembrane protein 110 [Source:MGI Symbol;Acc:MGI:1921500]	14	30825594	30877209	1	protein_coding	NM_028839	Mm.143025	69179	-1.46141	0.363138	0.493517	0.816577	32.7	21.1	72.8	0	1.2	347.7	42.2	116.3
ENSMUSG00000006527	Sfmbt1	Scm-like with four mbt domains 1 [Source:MGI Symbol;Acc:MGI:1859609]	14	30714849	30822721	1	protein_coding	NM_001166532, NM_019460, NM_001166531	Mm.294662	54650	1.44644	2.72534	NA	NA	93	166.8	164.6	41.6	18.2	96.1	141.467	51.9667
ENSMUSG00000006574	Slc4a1	solute carrier family 4 (anion exchanger), member 1 [Source:MGI Symbol;Acc:MGI:109393]	11	102348824	102366203	-1	protein_coding	NM_011403,	Mm.7248	20533	-0.270376	0.829104	0.89805	0.975724	0.6	0	10.9	6.1	0	8	3.83333	4.7
ENSMUSG00000006585	Cdt1	chromatin licensing and DNA replication factor 1 [Source:MGI Symbol;Acc:MGI:1914427]	8	122568015	122573554	1	protein_coding	NM_026014,	Mm.21873	67177	0.476801	1.39165	0.549193	0.851415	179.6	517.2	484.3	209.7	241.3	398.1	393.7	283.033
ENSMUSG00000006589	Aprt	adenine phosphoribosyl transferase [Source:MGI Symbol;Acc:MGI:88061]	8	122574635	122576909	-1	protein_coding	, NM_009698		11821	0.434649	1.35158	0.451157	0.787041	1206	996.6	2611.2	1724.9	876.6	959.7	1604.6	1187.07
ENSMUSG00000006599	Gtf2h1	general transcription factor II H, polypeptide 1 [Source:MGI Symbol;Acc:MGI:1277216]	7	46796103	46823800	1	protein_coding	NM_008186, , NM_001291075	Mm.22700	14884	0.567434	1.48189	NA	NA	186.7	489.1	489.6	193.5	419.5	173.9	388.467	262.3
ENSMUSG00000006649	Nphs1	nephrosis 1, nephrin [Source:MGI Symbol;Acc:MGI:1859637]	7	30458315	30487223	1	protein_coding	, NM_019459		54631	-2.31707	0.200675	NA	NA	1.3	29	3.3	0.5	166.1	0	11.2	55.5333
ENSMUSG00000006673	Qrich1	glutamine-rich 1 [Source:MGI Symbol;Acc:MGI:1916482]	9	108516806	108560163	1	protein_coding	, NM_175143, NM_001114119	Mm.335449	69232	-0.842985	0.557489	0.169393	0.518	486.9	368.8	337.8	415.4	588	1138.2	397.833	713.867
ENSMUSG00000006676	Usp19	ubiquitin specific peptidase 19 [Source:MGI Symbol;Acc:MGI:1918722]	9	108490602	108502337	1	protein_coding	NM_027804, NM_145407, NM_001168372, NM_001168371, NM_001168373,	Mm.289706	71472	0.512533	1.42655	0.483521	0.808719	410.5	461	252.9	244.2	373.4	170.4	374.8	262.667
ENSMUSG00000006678	Pola1	polymerase (DNA directed), alpha 1 [Source:MGI Symbol;Acc:MGI:99660]	X	93304767	93632155	-1	protein_coding	NM_008892,	Mm.1923	18968	2.46756	5.53108	NA	NA	691.5	886.9	693.4	122.9	115.2	172.7	757.267	136.933
ENSMUSG00000006699	Cdc42	cell division cycle 42 [Source:MGI Symbol;Acc:MGI:106211]	4	137319696	137357720	-1	protein_coding	NM_009861, NM_001243769	Mm.1022	12540	-0.488598	0.712717	NA	NA	7077.4	5395.1	6803.1	11944	10910.4	4190.1	6425.2	9014.83
ENSMUSG00000006705	Pknox1	Pbx/knotted 1 homeobox [Source:MGI Symbol;Acc:MGI:1201409]	17	31564749	31607684	1	protein_coding	, NM_016670	Mm.259295	18771	-0.660278	0.632756	0.569997	0.861421	107.1	303.8	88.2	21.8	316.4	450.7	166.367	262.967
ENSMUSG00000006715	Gmnn	geminin [Source:MGI Symbol;Acc:MGI:1927344]	13	24751845	24761923	-1	protein_coding	, NM_020567	Mm.12239	57441	0.83879	1.78855	0.310807	0.684774	1866	1382.1	2422.9	1713.8	1218.5	237.9	1890.33	1056.73
ENSMUSG00000006717	Acot13	acyl-CoA thioesterase 13 [Source:MGI Symbol;Acc:MGI:1914084]	13	24817948	24831540	-1	protein_coding	NM_025790,		66834	-0.0525896	0.964204	0.935092	0.985574	1175.2	432.9	765.8	1485.3	681.4	294	791.3	820.233
ENSMUSG00000006728	Cdk4	cyclin-dependent kinase 4 [Source:MGI Symbol;Acc:MGI:88357]	10	127063534	127067920	1	protein_coding	NM_009870,		12567	0.61253	1.52894	0.217929	0.589455	3154.8	2013.5	4250.2	2646	1714.3	1799.4	3139.5	2053.23
ENSMUSG00000006731	B4galnt1	beta-1,4-N-acetyl-galactosaminyl transferase 1 [Source:MGI Symbol;Acc:MGI:1342057]	10	127165225	127172330	1	protein_coding	NM_008080, NM_027739, , NM_001244617, NM_001244618	Mm.386762	14421	1.54809	2.9243	0.296754	0.671244	17.3	5.3	29.6	9.6	0	8	17.4	5.86667
ENSMUSG00000006732	Mettl1	methyltransferase like 1 [Source:MGI Symbol;Acc:MGI:1339986]	10	127041414	127046365	1	protein_coding	, NM_010792		17299	0.218717	1.1637	0.797981	0.948999	381	507.5	540.3	239.7	208.5	780.1	476.267	409.433
ENSMUSG00000006736	Tspan31	tetraspanin 31 [Source:MGI Symbol;Acc:MGI:1914375]	10	127067280	127070264	-1	protein_coding	NM_025982,		67125	1.09652	2.13839	NA	NA	259.2	123.8	228.2	279.3	1.2	4.6	203.733	95.0333
ENSMUSG00000006740	Kif5b	kinesin family member 5B [Source:MGI Symbol;Acc:MGI:1098268]	18	6201002	6242174	-1	protein_coding	NM_008448,	Mm.223744, Mm.458279	16573	0.793075	1.73276	0.0854665	0.355221	2116.2	2188.2	1205.3	870.8	1269.4	1039.8	1836.57	1060
ENSMUSG00000006763	Saal1	serum amyloid A-like 1 [Source:MGI Symbol;Acc:MGI:1926185]	7	46686108	46710680	-1	protein_coding	NM_030233,	Mm.289866	78935	-0.35307	0.782917	0.743234	0.931816	205.3	233.6	168.9	180.8	398.9	196.8	202.6	258.833
ENSMUSG00000006782	Cnp	2',3'-cyclic nucleotide 3' phosphodiesterase [Source:MGI Symbol;Acc:MGI:88437]	11	100574904	100591729	1	protein_coding	NM_009923, NM_001146318,	Mm.15711	12799	-2.5545	0.170224	0.000111332	0.00233117	263	165.1	226.2	1011	1068.1	1766.2	218.1	1281.77
ENSMUSG00000006784	Ttc25	tetratricopeptide repeat domain 25 [Source:MGI Symbol;Acc:MGI:1921657]	11	100545607	100572568	1	protein_coding	NM_028918,	Mm.31590	74407	-3.51355	0.0875622	0.0844493	0.352043	0.6	0	22.4	46.7	18.2	201.3	7.66667	88.7333
ENSMUSG00000006800	Sulf2	sulfatase 2 [Source:MGI Symbol;Acc:MGI:1919293]	2	166073089	166155663	-1	protein_coding	NM_001252579, NM_028072, , NM_001252578	Mm.1011	72043	3.12349	8.71494	0.0802914	0.343238	2.6	36.9	49.1	0	2.4	8	29.5333	3.46667
ENSMUSG00000006818	Sod2	superoxide dismutase 2, mitochondrial [Source:MGI Symbol;Acc:MGI:98352]	17	13007839	13018119	1	protein_coding	NM_013671	Mm.290876	20656	-0.545951	0.68494	0.528306	0.837499	1944.9	561.1	1783.5	2102.2	3962.1	199	1429.83	2087.77
ENSMUSG00000006850	Tmco6	transmembrane and coiled-coil domains 6 [Source:MGI Symbol;Acc:MGI:1919233]	18	36735068	36742391	1	protein_coding	NM_028036	Mm.135188	71983	-4.79047	0.0361346	0.00226084	0.0279346	12.2	0	20.7	198.5	143.1	577.7	10.9667	306.433
ENSMUSG00000006906	Stambp	STAM binding protein [Source:MGI Symbol;Acc:MGI:1917777]	6	83543211	83572729	-1	protein_coding	, NM_024239	Mm.32801, Mm.489465	70527	-0.0692709	0.95312	0.950345	0.988557	180.3	169.5	178.1	220.9	201.3	131.5	175.967	184.567
ENSMUSG00000006920	Ezh1	enhancer of zeste 1 polycomb repressive complex 2 subunit [Source:MGI Symbol;Acc:MGI:1097695]	11	101191115	101226463	-1	protein_coding	NM_007970,	Mm.5027	14055	-1.88548	0.270653	NA	NA	158.4	50.9	117.9	224.9	130.9	854.5	109.067	403.433
ENSMUSG00000006932	Ctnnb1	catenin (cadherin associated protein), beta 1 [Source:MGI Symbol;Acc:MGI:88276]	9	120929216	120960507	1	protein_coding	, NM_007614, NM_001165902	Mm.291928	12387	0.701338	1.62601	0.294997	0.669335	504.8	425	312.4	302.1	105.5	355.8	414.067	254.467
ENSMUSG00000006941	Eif1b	eukaryotic translation initiation factor 1B [Source:MGI Symbol;Acc:MGI:1916219]	9	120492232	120495330	1	protein_coding	, NM_026892		68969	0.267987	1.20413	0.734066	0.929105	2063	1440.1	1061.8	2207.3	979.6	602.8	1521.63	1263.23
ENSMUSG00000006998	Psmd2	proteasome (prosome, macropain) 26S subunit, non-ATPase, 2 [Source:MGI Symbol;Acc:MGI:1096584]	16	20651652	20663414	1	protein_coding	NM_134101,	Mm.243234	21762	-1.04	0.486328	NA	NA	457.4	958	772.4	328.5	237.6	3932.7	729.267	1499.6
ENSMUSG00000007029	Vars	valyl-tRNA synthetase [Source:MGI Symbol;Acc:MGI:90675]	17	35000987	35016322	1	protein_coding	NM_011690,	Mm.28420	22321	-1.94677	0.259397	0.00212805	0.0265413	173.2	287.1	338.8	589.5	715.3	1777.6	266.367	1027.47
ENSMUSG00000007035	Msh5	mutS homolog 5 [Source:MGI Symbol;Acc:MGI:1329021]	17	35028605	35046745	-1	protein_coding	, NM_013600, NM_001146215	Mm.24192	17687	6.21207	74.1345	NA	NA	74.4	16.7	63.9	0	1.2	1.1	51.6667	0.766667
ENSMUSG00000007036	Abhd16a	abhydrolase domain containing 16A [Source:MGI Symbol;Acc:MGI:99476]	17	35089263	35102987	1	protein_coding	, NM_178592	Mm.43745	193742	0.161091	1.11813	NA	NA	319.5	756	319.4	198	50.9	998.6	464.967	415.833
ENSMUSG00000007038	Neu1	neuraminidase 1 [Source:MGI Symbol;Acc:MGI:97305]	17	34931253	34935953	1	protein_coding	NM_010893,		18010	0.564724	1.4791	0.529848	0.839306	57.1	204.6	461.6	205.1	43.6	240.2	241.1	162.967
ENSMUSG00000007039	Ddah2	dimethylarginine dimethylaminohydrolase 2 [Source:MGI Symbol;Acc:MGI:1859016]	17	35059035	35062095	1	protein_coding	NM_001190449, NM_016765,		51793	-3.09674	0.116893	0.0446238	0.242153	7.7	24.6	70.8	194.5	682.6	6.9	34.3667	294.667
ENSMUSG00000007041	Clic1	chloride intracellular channel 1 [Source:MGI Symbol;Acc:MGI:2148924]	17	35049966	35058749	1	protein_coding	NM_033444,	Mm.29524	114584	-0.292647	0.816403	NA	NA	4626.3	1452.4	3903.8	5313.9	4898.1	2015.5	3327.5	4075.83
ENSMUSG00000007050	Lsm2	LSM2 homolog, U6 small nuclear RNA and mRNA degradation associated [Source:MGI Symbol;Acc:MGI:90676]	17	34981862	34985891	1	protein_coding	, NM_001204274, NM_001110101, NM_030597, NM_001204273		27756	1.0959	2.13747	0.0531956	0.271555	1865.4	1354.9	2408.4	1344.6	842.6	445	1876.23	877.4
ENSMUSG00000007080	Pole	polymerase (DNA directed), epsilon [Source:MGI Symbol;Acc:MGI:1196391]	5	110286306	110337474	1	protein_coding	NM_011132,	Mm.35061	18973	1.22127	2.33152	NA	NA	252.7	266.1	415.2	45.2	2.4	353.5	311.333	133.7
ENSMUSG00000007338	Mrpl49	mitochondrial ribosomal protein L49 [Source:MGI Symbol;Acc:MGI:108180]	19	6053630	6057751	-1	protein_coding	NM_026246	Mm.181290	18120	0.361777	1.28501	0.505862	0.823652	554.9	408.3	805	630.2	294.6	450.7	589.4	458.5
ENSMUSG00000007379	Dennd2c	DENN/MADD domain containing 2C [Source:MGI Symbol;Acc:MGI:3036254]	3	103102604	103169769	1	protein_coding	, NM_177857	Mm.293641	329727	2.74483	6.70309	NA	NA	23.7	141.4	98.8	0	38.8	1.1	87.9667	13.3
ENSMUSG00000007411	Mark3	MAP/microtubule affinity regulating kinase 3 [Source:MGI Symbol;Acc:MGI:1341865]	12	111574523	111656221	1	protein_coding	NM_022801, NM_021516,		17169	-1.3589	0.38988	0.0240324	0.161853	242.5	309.1	274.3	673.3	625.6	819	275.3	705.967
ENSMUSG00000007415	Gatad1	GATA zinc finger domain containing 1 [Source:MGI Symbol;Acc:MGI:1914460]	5	3632932	3657185	-1	protein_coding	, NM_026033	Mm.178424	67210	2.40765	5.30611	5.11236e-06	0.000164979	1386.2	1688.6	1001.9	153.3	213.4	402.7	1358.9	256.467
ENSMUSG00000007458	M6pr	mannose-6-phosphate receptor, cation dependent [Source:MGI Symbol;Acc:MGI:96904]	6	122308720	122317680	1	protein_coding	NM_010749,	Mm.249225, Mm.297872	17113	0.109039	1.07851	0.836452	0.956856	924.4	754.3	1344	678.4	1122.7	1003.2	1007.57	934.767
ENSMUSG00000007476	Lrrc8a	leucine rich repeat containing 8A [Source:MGI Symbol;Acc:MGI:2652847]	2	30237715	30263790	1	protein_coding	, NM_177725	Mm.389232	241296	-1.2129	0.4314	NA	NA	78.3	170.4	110.3	85.3	58.2	688.6	119.667	277.367
ENSMUSG00000007564	Ppp2r1a	protein phosphatase 2, regulatory subunit A, alpha [Source:MGI Symbol;Acc:MGI:1926334]	17	20945311	20965916	1	protein_coding	NM_016891,	Mm.294138	51792	0.27873	1.21313	0.694539	0.915646	442.6	732.3	1181	171.6	956.6	815.6	785.3	647.933
ENSMUSG00000007570	Fance	Fanconi anemia, complementation group E [Source:MGI Symbol;Acc:MGI:1920025]	17	28313530	28326568	1	protein_coding	NM_001163819, , NM_001163820		NA	2.3969	5.26671	0.0770452	0.336755	82.7	37.8	57.3	0.5	31.5	2.3	59.2667	11.4333
ENSMUSG00000007589	Tinf2	Terf1 (TRF1)-interacting nuclear factor 2 [Source:MGI Symbol;Acc:MGI:107246]	14	55679083	55681817	-1	protein_coding	NM_145705		28113	-0.653358	0.635799	0.632805	0.889537	87.2	123.8	234.1	473.3	225.5	1.1	148.367	233.3
ENSMUSG00000007603	Dus3l	dihydrouridine synthase 3-like (S. cerevisiae) [Source:MGI Symbol;Acc:MGI:2147092]	17	56764751	56770092	1	protein_coding	NM_144858	Mm.293973	224907	-1.44321	0.367747	0.0820005	0.34622	236.7	131.7	118.2	129	254.6	940.3	162.2	441.3
ENSMUSG00000007613	Tgfbr1	transforming growth factor, beta receptor I [Source:MGI Symbol;Acc:MGI:98728]	4	47353222	47414931	1	protein_coding	NM_009370, NM_001312868, , NM_001312869	Mm.197552	21812	-0.263419	0.833111	0.718567	0.922669	130.2	238.8	203.1	153.9	105.5	427.8	190.7	229.067
ENSMUSG00000007617	Homer1	homer scaffolding protein 1 [Source:MGI Symbol;Acc:MGI:1347345]	13	93299635	93405129	1	protein_coding	, NM_011982, NM_147176, NM_001284189, NM_152134		26556	0.849847	1.80231	0.355959	0.724595	120.6	276.6	65.8	83.8	61.8	111	154.333	85.5333
ENSMUSG00000007656	Arpp19	cAMP-regulated phosphoprotein 19 [Source:MGI Symbol;Acc:MGI:1891691]	9	75037614	75060313	1	protein_coding	, NM_021548, NM_001142655	Mm.247837	59046	-0.421752	0.746517	0.403414	0.757229	3650.6	3311.3	4749	6336.1	7168.9	2182.6	3903.63	5229.2
ENSMUSG00000007659	Bcl2l1	BCL2-like 1 [Source:MGI Symbol;Acc:MGI:88139]	2	152780668	152831728	-1	protein_coding	NM_009743, , NM_001289716, NM_001289717	Mm.238213	12048	-0.731082	0.602452	NA	NA	79.5	224.8	89.9	73.6	72.7	507.9	131.4	218.067
ENSMUSG00000007670	Khsrp	KH-type splicing regulatory protein [Source:MGI Symbol;Acc:MGI:1336214]	17	57021058	57031507	-1	protein_coding	NM_010613		16549	0.242412	1.18297	0.793385	0.948218	132.8	219.5	349.3	138.6	116.4	338.6	233.867	197.867
ENSMUSG00000007721	Ccdc124	coiled-coil domain containing 124 [Source:MGI Symbol;Acc:MGI:1916403]	8	70868227	70873935	-1	protein_coding	NM_026964,		234388	-0.57401	0.671747	0.287742	0.662144	1143.7	1067.8	1072.3	1193.3	1337.3	2358.7	1094.6	1629.77
ENSMUSG00000007739	Cct4	chaperonin containing Tcp1, subunit 4 (delta) [Source:MGI Symbol;Acc:MGI:104689]	11	22990519	23003780	1	protein_coding	NM_009837,		12464	-0.0255465	0.982448	0.969629	0.993411	3817.4	3514.2	3362.2	2938.5	5812.2	2134.5	3564.6	3628.4
ENSMUSG00000007777	0610009B22Rik	RIKEN cDNA 0610009B22 gene [Source:MGI Symbol;Acc:MGI:1913300]	11	51685386	51688874	-1	protein_coding	NM_025319,		66050	0.533642	1.44758	0.657337	0.900679	2043.1	58.8	838.6	871.9	1003.9	155.6	980.167	677.133
ENSMUSG00000007812	Zfp655	zinc finger protein 655 [Source:MGI Symbol;Acc:MGI:1919861]	5	145231715	145247302	1	protein_coding	NM_001083958, NM_028298,	Mm.206555	72611	0.645372	1.56414	0.343368	0.713515	466.3	378.5	278.5	452.9	145.5	117.8	374.433	238.733
ENSMUSG00000007815	Rhoa	ras homolog family member A [Source:MGI Symbol;Acc:MGI:1096342]	9	108306129	108337934	1	protein_coding	NM_016802, , NM_001313962, NM_001313961	Mm.757	11848	-0.913939	0.530734	0.0911246	0.368903	983.4	395.1	665.7	1711.2	1500.9	639.4	681.4	1283.83
ENSMUSG00000007817	Zmiz1	zinc finger, MIZ-type containing 1 [Source:MGI Symbol;Acc:MGI:3040693]	14	25459185	25666743	1	protein_coding	, NM_183208, NM_001310666	Mm.227484	328365	-0.448368	0.732871	0.542079	0.848538	270.1	653.3	421.4	501.2	401.3	932.3	448.267	611.6
ENSMUSG00000007827	Ankrd26	ankyrin repeat domain 26 [Source:MGI Symbol;Acc:MGI:1917887]	6	118501308	118562226	-1	protein_coding	NM_001081112,		232339	-0.604598	0.657654	0.673644	0.906406	68.6	224.8	54	9.6	7.3	511.3	115.8	176.067
ENSMUSG00000007833	Aldh16a1	aldehyde dehydrogenase 16 family, member A1 [Source:MGI Symbol;Acc:MGI:1916998]	7	45140684	45154584	-1	protein_coding	, NM_145954	Mm.82139	69748	1.57059	2.97026	0.135835	0.458574	50.7	121.2	150.5	33	21.8	53.8	107.467	36.2
ENSMUSG00000007836	Hnrnpa0	heterogeneous nuclear ribonucleoprotein A0 [Source:MGI Symbol;Acc:MGI:1924384]	13	58125879	58128556	-1	protein_coding	NM_029872	Mm.490274	77134	1.32307	2.50198	0.00839105	0.0770647	2515.9	3260.4	2923.3	1039.4	1790.7	647.4	2899.87	1159.17
ENSMUSG00000007850	Hnrnph1	heterogeneous nuclear ribonucleoprotein H1 [Source:MGI Symbol;Acc:MGI:1891925]	11	50376990	50386528	1	protein_coding	, NM_021510	Mm.21740	59013	0.516781	1.43076	0.345961	0.716025	2538.9	2527.2	2017.6	1799.1	2412.7	739	2361.23	1650.27
ENSMUSG00000007872	Id3	inhibitor of DNA binding 3 [Source:MGI Symbol;Acc:MGI:96398]	4	136143497	136145755	1	protein_coding	NM_008321,		15903	-5.53221	0.0216092	5.1008e-07	2.19972e-05	39.1	27.2	11.5	1898.6	1675.5	19.4	25.9333	1197.83
ENSMUSG00000007880	Arid1a	AT rich interactive domain 1A (SWI-like) [Source:MGI Symbol;Acc:MGI:1935147]	4	133679008	133756769	-1	protein_coding	, NM_001080819	Mm.22478	93760	-0.694246	0.618032	0.170668	0.520158	622.2	1328.6	1274.5	1501.5	1354.2	2363.3	1075.1	1739.67
ENSMUSG00000007888	Crlf1	cytokine receptor-like factor 1 [Source:MGI Symbol;Acc:MGI:1340030]	8	70493158	70504081	1	protein_coding	NM_018827,	Mm.335584	12931	-1.46492	0.362257	0.513074	0.828347	35.9	0	0.3	98.5	0	1.1	12.0667	33.2
ENSMUSG00000007891	Ctsd	cathepsin D [Source:MGI Symbol;Acc:MGI:88562]	7	142375911	142388038	-1	protein_coding	NM_009983,	Mm.231395	13033	0.451943	1.36788	0.502552	0.821112	658.8	942.2	1084.8	513.9	154	1296	895.267	654.633
ENSMUSG00000007892	Rplp1	ribosomal protein, large, P1 [Source:MGI Symbol;Acc:MGI:1927099]	9	61913284	61914542	-1	protein_coding	NM_018853		56040	-0.597752	0.660783	0.177346	0.53049	10819.1	17427.7	13599.3	15254.2	16716.5	31357.7	13948.7	21109.5
ENSMUSG00000007950	Abhd8	abhydrolase domain containing 8 [Source:MGI Symbol;Acc:MGI:1918946]	8	71456705	71463655	-1	protein_coding	NM_022419,	Mm.276383	64296	-2.2501	0.21021	0.13263	0.453244	5.1	68.5	52.3	97	1.2	501	41.9667	199.733
ENSMUSG00000007987	Ift22	intraflagellar transport 22 [Source:MGI Symbol;Acc:MGI:1914536]	5	136908150	136915404	1	protein_coding	NM_026073,		67286	-0.732379	0.60191	0.469982	0.800554	84.7	197.6	279.9	149.8	611	173.9	187.4	311.567
ENSMUSG00000008035	Mid1ip1	Mid1 interacting protein 1 (gastrulation specific G12-like (zebrafish)) [Source:MGI Symbol;Acc:MGI:1915291]	X	10715013	10719690	1	protein_coding	, NM_001166635, NM_026524		68041	1.62734	3.08943	NA	NA	254.7	237.1	200.8	46.7	135.8	42.3	230.867	74.9333
ENSMUSG00000008036	Ap2s1	adaptor-related protein complex 2, sigma 1 subunit [Source:MGI Symbol;Acc:MGI:2141861]	7	16738410	16749294	1	protein_coding	NM_198613,		232910	0.458147	1.37378	0.396393	0.755012	2717.3	1706.2	2121.6	1876.8	765	2121.9	2181.7	1587.9
ENSMUSG00000008136	Fhl2	four and a half LIM domains 2 [Source:MGI Symbol;Acc:MGI:1338762]	1	43123074	43196984	-1	protein_coding	NM_010212, NM_001289533,		14200	0.174626	1.12867	0.908956	0.977142	82.7	8.8	37.9	4.1	0	111	43.1333	38.3667
ENSMUSG00000008140	Emc10	ER membrane protein complex subunit 10 [Source:MGI Symbol;Acc:MGI:1916933]	7	44489937	44496529	-1	protein_coding	NM_197991,	Mm.294759	69683	-0.448244	0.732935	NA	NA	322	588.3	519.9	207.2	147.9	1596.9	476.733	650.667
ENSMUSG00000008193	Spib	Spi-B transcription factor (Spi-1/PU.1 related) [Source:MGI Symbol;Acc:MGI:892986]	7	44525993	44532071	-1	protein_coding	NM_019866,	Mm.8012	272382	-6.70713	0.0095709	NA	NA	17.3	0	10.9	1197.9	1176	620	9.4	997.967
ENSMUSG00000008200	Fnbp4	formin binding protein 4 [Source:MGI Symbol;Acc:MGI:1860513]	2	90745370	90781021	1	protein_coding	NM_018828,		55935	-0.916905	0.529644	NA	NA	444.5	431.1	346.4	631.7	1011.1	664.6	407.333	769.133
ENSMUSG00000008206	Cers4	ceramide synthase 4 [Source:MGI Symbol;Acc:MGI:1914510]	8	4493026	4531680	1	protein_coding	, NM_026058		67260	-1.32319	0.399651	0.226291	0.599419	39.1	120.3	121.8	95	93.4	515.9	93.7333	234.767
ENSMUSG00000008226	Scrn3	secernin 3 [Source:MGI Symbol;Acc:MGI:1921866]	2	73312601	73337818	1	protein_coding	NM_029022,	Mm.247457	74616	-2.61499	0.163234	NA	NA	118.7	0	60.9	439.7	263.1	398.1	59.8667	366.967
ENSMUSG00000008301	Phax	phosphorylated adaptor for RNA export [Source:MGI Symbol;Acc:MGI:1891839]	18	56562443	56587712	1	protein_coding	NM_001162989, , NM_019996	Mm.214569	56698	1.00507	2.00705	0.395078	0.755012	514.5	548.8	513	427.6	27.9	329.4	525.433	261.633
ENSMUSG00000008305	Tle1	transducin-like enhancer of split 1 [Source:MGI Symbol;Acc:MGI:104636]	4	72117142	72200919	-1	protein_coding	NM_011599, NM_001285529, NM_001285532, NM_001285531, , NM_001285530	Mm.278444	21885	1.24559	2.37116	0.274025	0.648892	51.3	94.8	108.6	32	0	75.5	84.9	35.8333
ENSMUSG00000008318	Relt	RELT tumor necrosis factor receptor [Source:MGI Symbol;Acc:MGI:2443373]	7	100845847	100863446	-1	protein_coding	NM_177073,	Mm.40336	320100	-1.95183	0.258488	0.0494546	0.259541	68	50.1	71.4	164.5	94.6	474.7	63.1667	244.6
ENSMUSG00000008333	Snrpb2	U2 small nuclear ribonucleoprotein B [Source:MGI Symbol;Acc:MGI:104805]	2	143063039	143072853	1	protein_coding	NM_021335,		20639	0.483975	1.39859	0.388527	0.749475	3235.6	2407.8	4154.7	3026.4	2924.3	1054.7	3266.03	2335.13
ENSMUSG00000008348	Ubc	ubiquitin C [Source:MGI Symbol;Acc:MGI:98889]	5	125385965	125390202	-1	protein_coding	, NM_019639	Mm.419997	22190	-0.910811	0.531886	0.0541825	0.273706	712	1124.8	1069.4	1231.9	1595.5	2637.8	968.733	1821.73
ENSMUSG00000008373	Prpf31	pre-mRNA processing factor 31 [Source:MGI Symbol;Acc:MGI:1916238]	7	3629985	3642486	1	protein_coding	NM_027328, , NM_001159714	Mm.246863	68988	1.23086	2.34707	0.0551891	0.27737	529.2	319.6	577.8	188.4	120	299.7	475.533	202.7
ENSMUSG00000008384	Sertad1	SERTA domain containing 1 [Source:MGI Symbol;Acc:MGI:1913438]	7	27486910	27490316	1	protein_coding	NM_018820,	Mm.153684	55942	-0.495127	0.709499	0.686842	0.911685	190.5	175.6	100.7	198.5	295.8	163.6	155.6	219.3
ENSMUSG00000008393	Carhsp1	calcium regulated heat stable protein 1 [Source:MGI Symbol;Acc:MGI:1196368]	16	8658587	8672153	-1	protein_coding	NM_025821	Mm.142095	52502	-2.60434	0.164443	0.0186993	0.135455	35.3	36.9	87.2	326.5	72.7	571.9	53.1333	323.7
ENSMUSG00000008398	Elk3	ELK3, member of ETS oncogene family [Source:MGI Symbol;Acc:MGI:101762]	10	93247414	93311135	-1	protein_coding	NM_013508, NM_001322265, NM_001322268, , NM_001282967	Mm.4454	13713	-0.653124	0.635902	0.387181	0.748617	145	137	174.5	255.4	168.5	294	152.167	239.3
ENSMUSG00000008429	Herpud2	HERPUD family member 2 [Source:MGI Symbol;Acc:MGI:1915393]	9	25108132	25151820	-1	protein_coding	NM_020586,	Mm.142843	80517	0.963726	1.95034	0.243149	0.61596	182.2	326.7	258.5	203.6	126.1	62.9	255.8	130.867
ENSMUSG00000008435	Rdh13	retinol dehydrogenase 13 (all-trans and 9-cis) [Source:MGI Symbol;Acc:MGI:1918732]	7	4424770	4445649	-1	protein_coding	, NM_001290411, NM_001290409, NM_175372	Mm.413106	108841	2.87324	7.3271	NA	NA	148.8	141.4	63.9	42.7	4.8	0	118.033	15.8333
ENSMUSG00000008450	Nutf2	nuclear transport factor 2 [Source:MGI Symbol;Acc:MGI:1915301]	8	105860580	105879330	1	protein_coding	NM_026532,		68051, 621832	0.89535	1.86006	0.29401	0.668579	980.2	200.2	1146.1	808.9	355.2	85.8	775.5	416.633
ENSMUSG00000008475	Arpc5	actin related protein 2/3 complex, subunit 5 [Source:MGI Symbol;Acc:MGI:1915021]	1	152766542	152775597	1	protein_coding	NM_026369,	Mm.288974	67771	-0.944249	0.5197	NA	NA	3718.6	3450.9	3421.8	8736.9	8104.9	3536.9	3530.43	6792.9
ENSMUSG00000008489	Elavl2	ELAV (embryonic lethal, abnormal vision, Drosophila)-like 2 (Hu antigen B) [Source:MGI Symbol;Acc:MGI:1100887]	4	91250763	91400785	-1	protein_coding	NM_207686, NM_010486, , NM_207685, NM_001177883	Mm.318042, Mm.425196	15569	2.47489	5.55926	0.322418	NA	19.9	0	5.3	1	2.4	1.1	8.4	1.5
ENSMUSG00000008496	Pou2f2	POU domain, class 2, transcription factor 2 [Source:MGI Symbol;Acc:MGI:101897]	7	25087344	25179726	-1	protein_coding	NM_001163556, NM_011138, , NM_001163554, NM_001163555		18987	-5.0265	0.0306811	NA	NA	21.8	65.9	88.9	469.2	671.7	4621.3	58.8667	1920.73
ENSMUSG00000008540	Mgst1	microsomal glutathione S-transferase 1 [Source:MGI Symbol;Acc:MGI:1913850]	6	138140316	138156755	1	protein_coding	NM_019946,		56615	-0.287455	0.819346	0.817319	0.950917	454.8	778.9	1673.9	2319.5	1219.7	9.2	969.2	1182.8
ENSMUSG00000008575	Nfib	nuclear factor I/B [Source:MGI Symbol;Acc:MGI:103188]	4	82290173	82705750	-1	protein_coding	NM_001286127, , NM_001113210, NM_001286131, NM_001113209, NM_008687		18028	-0.677296	0.625336	0.768548	0.940708	0	7.9	10.5	5.6	0	24	6.13333	9.86667
ENSMUSG00000008604	Ubqln4	ubiquilin 4 [Source:MGI Symbol;Acc:MGI:2150152]	3	88553758	88569725	1	protein_coding	NM_033526,	Mm.303059	94232	1.71669	3.2868	NA	NA	279	540.9	212	40.1	54.6	219.6	343.967	104.767
ENSMUSG00000008658	Rbfox1	RNA binding protein, fox-1 homolog (C. elegans) 1 [Source:MGI Symbol;Acc:MGI:1926224]	16	6809222	7412479	1	protein_coding	NM_183188, NM_021477		268859	-3.32982	0.0994543	0.0622069	0.298484	3.2	5.3	2.6	4.1	32.7	74.4	3.7	37.0667
ENSMUSG00000008668	Rps18	ribosomal protein S18 [Source:MGI Symbol;Acc:MGI:98146]	17	33951999	33956001	-1	protein_coding	, NM_011296	Mm.439950	20084	-0.234097	0.850217	0.55944	0.855369	13222.7	12262.7	12447.9	19344.4	16220.7	9049.4	12644.4	14871.5
ENSMUSG00000008682	Rpl10	ribosomal protein L10 [Source:MGI Symbol;Acc:MGI:105943]	X	74270812	74273135	1	protein_coding	NM_052835,		110954, 434434	-0.469633	0.722148	0.284119	0.659035	10150.6	7492	9985.2	16724.2	14479.7	7053.3	9209.27	12752.4
ENSMUSG00000008683	Rps15a	ribosomal protein S15A [Source:MGI Symbol;Acc:MGI:2389091]	7	118104372	118116188	-1	protein_coding	NM_170669,	Mm.288212	267019	-0.208003	0.865735	0.59623	0.871934	8146	14764.4	8709.1	12559.4	11293.5	12668.7	10539.8	12173.9
ENSMUSG00000008690	Ncaph2	non-SMC condensin II complex, subunit H2 [Source:MGI Symbol;Acc:MGI:1289164]	15	89355719	89372826	1	protein_coding	NM_001271600, NM_001115132, NM_001271601,	Mm.143167	52683	-0.311067	0.806046	0.69928	0.917929	246.3	739.4	201.2	415.9	180.6	875.1	395.633	490.533
ENSMUSG00000008730	Hipk1	homeodomain interacting protein kinase 1 [Source:MGI Symbol;Acc:MGI:1314873]	3	103739815	103791563	-1	protein_coding	NM_001301304, NM_001301306, NM_010432,	Mm.20827	15257	0.402334	1.32164	0.463327	0.796024	1810.2	2536.8	1026.9	1078.5	1083.9	1903.4	1791.3	1355.27
ENSMUSG00000008763	Man1a2	mannosidase, alpha, class 1A, member 2 [Source:MGI Symbol;Acc:MGI:104676]	3	100562208	100685503	-1	protein_coding	NM_010763,	Mm.271617	17156	-0.254189	0.838458	0.795076	0.94849	390	316.1	498.8	671.3	431.6	334	401.633	478.967
ENSMUSG00000008822	Acyp1	acylphosphatase 1, erythrocyte (common) type [Source:MGI Symbol;Acc:MGI:1913454]	12	85272398	85288438	-1	protein_coding	NM_025421,		66204	0.645239	1.564	0.231424	0.605722	1355.4	674.4	1061.1	891.2	728.7	355.8	1030.3	658.567
ENSMUSG00000008855	Hdac5	histone deacetylase 5 [Source:MGI Symbol;Acc:MGI:1333784]	11	102194432	102230166	-1	protein_coding	, NM_001284248, NM_001077696, NM_010412, NM_001284250, NM_001284249		15184	-0.394457	0.760776	0.65379	0.899823	137.9	144	129.4	42.7	244.9	253.9	137.1	180.5
ENSMUSG00000008859	Rala	v-ral simian leukemia viral oncogene A (ras related) [Source:MGI Symbol;Acc:MGI:1927243]	13	17880571	17944239	-1	protein_coding	NM_019491,	Mm.27348	56044	-1.23615	0.424504	0.0166936	0.126029	585	504	603.5	1860.5	1406.4	719.5	564.167	1328.8
ENSMUSG00000008892	Vdac3	voltage-dependent anion channel 3 [Source:MGI Symbol;Acc:MGI:106922]	8	22577075	22593813	-1	protein_coding	NM_001198998, NM_011696,	Mm.227704, Mm.473519	22335	0.54778	1.46183	0.364707	0.732483	2340.1	708.6	1507.6	1375.6	1354.2	386.6	1518.77	1038.8
ENSMUSG00000008958	Vps72	vacuolar protein sorting 72 [Source:MGI Symbol;Acc:MGI:1202305]	3	95111022	95123051	1	protein_coding	NM_009336,	Mm.133919	21427	1.85682	3.62209	0.0503606	0.261958	370.1	108	214	125.4	10.9	53.8	230.7	63.3667
ENSMUSG00000008976	Gabpa	GA repeat binding protein, alpha [Source:MGI Symbol;Acc:MGI:95610]	16	84834925	84863779	1	protein_coding	, NM_008065	Mm.18974	14390	-0.128	0.915099	0.887064	0.972733	268.1	216.9	246.6	251.4	167.3	380.9	243.867	266.533
ENSMUSG00000009013	Dynll1	dynein light chain LC8-type 1 [Source:MGI Symbol;Acc:MGI:1861457]	5	115297110	115300999	-1	protein_coding	NM_019682,	Mm.256858	56455	-0.394342	0.760837	0.598533	0.873751	8302.6	3383.3	6582.5	12839.7	10275.1	895.7	6089.47	8003.5
ENSMUSG00000009030	Pdcl	phosducin-like [Source:MGI Symbol;Acc:MGI:1914716]	2	37350074	37359332	-1	protein_coding	NM_026176,	Mm.30709	67466	0.157954	1.1157	0.870581	0.968425	487.5	745.5	256.8	782.5	493.4	58.3	496.6	444.733
ENSMUSG00000009035	Tmem184b	transmembrane protein 184b [Source:MGI Symbol;Acc:MGI:2445179]	15	79360684	79403303	-1	protein_coding	NM_001253820, NM_001253819, NM_172608, NM_001253817		223693	-1.46125	0.363178	NA	NA	21.8	122.1	47.1	135.1	160	229.9	63.6667	175
ENSMUSG00000009073	Nf2	neurofibromin 2 [Source:MGI Symbol;Acc:MGI:97307]	11	4765845	4849536	-1	protein_coding	NM_010898, NM_001252250, NM_001252252, NM_001252253, , NM_001252251		18016	0.986433	1.98128	0.459852	0.793483	28.9	328.4	127.4	110.7	57	76.6	161.567	81.4333
ENSMUSG00000009076	Zmat5	zinc finger, matrin type 5 [Source:MGI Symbol;Acc:MGI:1914428]	11	4704678	4737669	1	protein_coding	NM_026015,		67178	-0.481633	0.716166	0.41391	0.763324	614.5	305.6	738.2	1009.5	831.7	474.7	552.767	771.967
ENSMUSG00000009079	Ewsr1	Ewing sarcoma breakpoint region 1 [Source:MGI Symbol;Acc:MGI:99960]	11	5069689	5099266	-1	protein_coding	, NM_001283061, NM_007968, NM_001283063, NM_001283062		14030	0.0673276	1.04777	0.90084	0.975724	669.7	746.4	642	577.3	312.8	1074.1	686.033	654.733
ENSMUSG00000009090	Ap1b1	adaptor protein complex AP-1, beta 1 subunit [Source:MGI Symbol;Acc:MGI:1096368]	11	4986824	5042791	1	protein_coding	, NM_001243043, NM_001243044, NM_007454		11764	-1.20771	0.432955	0.0507659	0.263584	146.3	151.9	98.1	267.6	275.2	371.8	132.1	304.867
ENSMUSG00000009092	Derl3	Der1-like domain family, member 3 [Source:MGI Symbol;Acc:MGI:1917627]	10	75893413	75895941	1	protein_coding	NM_024440,	Mm.275878	70377	-6.19168	0.013681	5.51171e-09	4.04963e-07	14.8	41.3	21.1	732.7	1393	3492.3	25.7333	1872.67
ENSMUSG00000009112	Bcl2l13	BCL2-like 13 (apoptosis facilitator) [Source:MGI Symbol;Acc:MGI:2136959]	6	120836212	120892842	1	protein_coding	, NM_153516	Mm.27990	94044	-0.590108	0.664293	0.379507	0.743208	109.1	136.1	204.5	223.9	232.8	220.8	149.9	225.833
ENSMUSG00000009145	Dqx1	DEAQ RNA-dependent ATPase [Source:MGI Symbol;Acc:MGI:2136388]	6	83057844	83067318	1	protein_coding	NM_033606,	Mm.140332	93838	1.03984	2.056	0.592814	0.870862	103.9	230.1	393.4	345.3	1.2	6.9	242.467	117.8
ENSMUSG00000009207	Lnpk	lunapark, ER junction formation factor [Source:MGI Symbol;Acc:MGI:1918115]	2	74520291	74579435	-1	protein_coding	NM_001110209, NM_027133,		69605	-0.389222	0.763541	NA	NA	246.3	361.8	372.4	325.5	309.2	649.7	326.833	428.133
ENSMUSG00000009291	Pttg1ip	pituitary tumor-transforming 1 interacting protein [Source:MGI Symbol;Acc:MGI:2652132]	10	77581720	77598732	1	protein_coding	NM_145925,	Mm.28853	108705	1.57004	2.96913	0.0211349	0.14714	2024.5	1344.4	985.4	434.7	203.7	828.2	1451.43	488.867
ENSMUSG00000009292	Trpm2	transient receptor potential cation channel, subfamily M, member 2 [Source:MGI Symbol;Acc:MGI:1351901]	10	77907722	77970563	-1	protein_coding	NM_138301,	Mm.276762	28240	-2.83307	0.140333	0.0649968	0.305459	41.1	8.8	19.8	178.2	0	318	23.2333	165.4
ENSMUSG00000009293	Ube2g2	ubiquitin-conjugating enzyme E2G 2 [Source:MGI Symbol;Acc:MGI:1343188]	10	77622275	77645993	1	protein_coding	NM_019803,	Mm.458125	22213	1.62955	3.09415	0.0249122	0.165685	137.9	240.6	349	72.6	44.9	117.8	242.5	78.4333
ENSMUSG00000009350	Mpo	myeloperoxidase [Source:MGI Symbol;Acc:MGI:97137]	11	87793581	87804413	1	protein_coding	NM_010824,	Mm.4668	17523	4.03089	16.3462	0.00442609	0.0471181	1389.4	8900.4	7607.8	1.5	3.6	1090.1	5965.87	365.067
ENSMUSG00000009406	Elk1	ELK1, member of ETS oncogene family [Source:MGI Symbol;Acc:MGI:101833]	X	20933395	20950608	-1	protein_coding	NM_007922,	Mm.405823	13712	-1.29441	0.407703	0.403145	0.757229	25	35.1	47.1	0	67.9	195.6	35.7333	87.8333
ENSMUSG00000009418	Nav1	neuron navigator 1 [Source:MGI Symbol;Acc:MGI:2183683]	1	135434580	135607295	-1	protein_coding	NM_173437,	Mm.34977	215690	1.03858	2.05421	NA	NA	570.9	467.2	315.7	0	520.1	139.6	451.267	219.9
ENSMUSG00000009470	Tnpo1	transportin 1 [Source:MGI Symbol;Acc:MGI:2681523]	13	98839019	98926384	-1	protein_coding	NM_001048267, NM_178716,		238799	0.813288	1.75721	NA	NA	697.9	1458.5	995	278.3	141.9	1373.8	1050.47	598
ENSMUSG00000009487	Otog	otogelin [Source:MGI Symbol;Acc:MGI:1202064]	7	46240987	46311434	1	protein_coding	NM_013624,	Mm.8020	18419	-4.66943	0.0392971	NA	NA	6.4	0	4	20.8	244.9	0	3.46667	88.5667
ENSMUSG00000009535	Rnmt	RNA (guanine-7-) methyltransferase [Source:MGI Symbol;Acc:MGI:1915147]	18	68300355	68324852	1	protein_coding	NM_026440, NM_001170953,	Mm.27544	67897	-0.218482	0.859469	0.779035	0.943925	938.5	490	489.6	1128.3	969.9	132.7	639.367	743.633
ENSMUSG00000009549	Srp14	signal recognition particle 14 [Source:MGI Symbol;Acc:MGI:107169]	2	118475850	118479711	-1	protein_coding	NM_009273,		20813	-0.186011	0.879033	NA	NA	4028.4	3292.9	3833.3	6399	5415.8	873.9	3718.2	4229.57
ENSMUSG00000009555	Cdk9	cyclin-dependent kinase 9 (CDC2-related kinase) [Source:MGI Symbol;Acc:MGI:1328368]	2	32705784	32713076	-1	protein_coding	, NM_130860	Mm.27557	107951	-0.620209	0.650577	NA	NA	98.8	232.7	327.6	427.6	220.7	364.9	219.7	337.733
ENSMUSG00000009563	Tor2a	torsin family 2, member A [Source:MGI Symbol;Acc:MGI:1353596]	2	32757234	32762244	1	protein_coding	NM_152800,	Mm.200695	30933	-1.87599	0.27244	0.131902	0.452824	134.7	55.3	198.2	386.4	37.6	1002.1	129.4	475.367
ENSMUSG00000009566	Fpgs	folylpolyglutamyl synthetase [Source:MGI Symbol;Acc:MGI:95576]	2	32682609	32704145	-1	protein_coding	NM_010236,	Mm.3830	14287	-0.990019	0.503471	0.510661	0.827336	73.8	19.3	126.1	13.7	291	131.5	73.0667	145.4
ENSMUSG00000009569	Mkl2	MKL/myocardin-like 2 [Source:MGI Symbol;Acc:MGI:3050795]	16	13256481	13417529	1	protein_coding	NM_153588, NM_001122667, , NM_181860	Mm.270643	239719	-0.25207	0.839691	0.810722	0.949951	112.3	74.6	42.5	45.7	40	187.6	76.4667	91.1
ENSMUSG00000009575	Cbx5	chromobox 5 [Source:MGI Symbol;Acc:MGI:109372]	15	103191544	103239816	-1	protein_coding	NM_001076789, NM_007626, NM_001110216,	Mm.262059	12419	0.446962	1.36317	0.608775	0.878725	786.4	1296.1	1495.7	389.5	361.3	1874.8	1192.73	875.2
ENSMUSG00000009585	Apobec3	apolipoprotein B mRNA editing enzyme, catalytic polypeptide 3 [Source:MGI Symbol;Acc:MGI:1933111]	15	79891659	79915906	1	protein_coding	, NM_001160415, NM_030255		80287	-2.14684	0.225806	1.75361e-06	6.27413e-05	357.9	555	612.1	2318	2683	1753.6	508.333	2251.53
ENSMUSG00000009621	Vav2	vav 2 oncogene [Source:MGI Symbol;Acc:MGI:102718]	2	27262104	27427033	-1	protein_coding	, NM_009500	Mm.179011	22325	-3.65534	0.0793657	0.000791636	0.0118659	53.2	117.7	17.8	415.9	517.7	1437.9	62.9	790.5
ENSMUSG00000009630	Ppp2cb	protein phosphatase 2 (formerly 2A), catalytic subunit, beta isoform [Source:MGI Symbol;Acc:MGI:1321161]	8	33599625	33619441	1	protein_coding	NM_017374		19053	0.923501	1.89671	0.105474	0.400528	1177.7	601.5	677.2	700.7	284.9	307.7	818.8	431.1
ENSMUSG00000009633	G0s2	G0/G1 switch gene 2 [Source:MGI Symbol;Acc:MGI:1316737]	1	193272161	193273217	-1	protein_coding	NM_008059		14373	1.19884	2.29554	NA	NA	61.6	109.8	55.6	71.1	0	27.5	75.6667	32.8667
ENSMUSG00000009640	Dmap1	DNA methyltransferase 1-associated protein 1 [Source:MGI Symbol;Acc:MGI:1913483]	4	117674681	117682273	-1	protein_coding	, NM_023178		66233	0.0732428	1.05208	0.935649	0.985619	205.9	183.5	105	338.2	58.2	72.1	164.8	156.167
ENSMUSG00000009647	Mcu	mitochondrial calcium uniporter [Source:MGI Symbol;Acc:MGI:3026965]	10	59446984	59616692	-1	protein_coding	, NM_001033259	Mm.296470	215999	0.0912453	1.06529	0.885044	0.972304	172.6	216.9	238.4	253.4	186.7	148.7	209.3	196.267
ENSMUSG00000009654	Oit3	oncoprotein induced transcript 3 [Source:MGI Symbol;Acc:MGI:1201782]	10	59422958	59441778	-1	protein_coding	NM_010959,	Mm.123013	18302	0.648369	1.5674	0.723005	0.925544	2.6	62.3	14.5	0	49.7	1.1	26.4667	16.9333
ENSMUSG00000009681	Bcr	breakpoint cluster region [Source:MGI Symbol;Acc:MGI:88141]	10	75060592	75184921	1	protein_coding	NM_001081412,	Mm.333722	110279	1.14637	2.21357	0.292079	0.66783	274.5	183.5	145.2	6.1	173.4	93.8	201.067	91.1
ENSMUSG00000009687	Fxyd5	FXYD domain-containing ion transport regulator 5 [Source:MGI Symbol;Acc:MGI:1201785]	7	31032722	31042481	-1	protein_coding	NM_001111073, NM_008761, NM_001287213, , NM_001287217		18301	0.524044	1.43798	0.428949	0.772389	10757.5	5625.1	9872.3	7908.2	8317	2032.7	8751.63	6085.97
ENSMUSG00000009733	Tfcp2	transcription factor CP2 [Source:MGI Symbol;Acc:MGI:98509]	15	100502799	100552008	-1	protein_coding	NM_033476, NM_001289603	Mm.219040	21422	-0.585021	0.66664	NA	NA	77	13.2	29.3	1	164.9	13.7	39.8333	59.8667
ENSMUSG00000009739	Pou6f1	POU domain, class 6, transcription factor 1 [Source:MGI Symbol;Acc:MGI:102935]	15	100575318	100599984	-1	protein_coding	NM_010127, , NM_001304965	Mm.28825	19009	0.943255	1.92286	0.569449	0.86108	16.7	67.6	4.9	14.2	0	32	29.7333	15.4
ENSMUSG00000009741	Ubp1	upstream binding protein 1 [Source:MGI Symbol;Acc:MGI:104889]	9	113930934	113977202	1	protein_coding	, NM_001083319, NM_013699	Mm.28052	22221	-0.988643	0.503952	NA	NA	251.5	163.3	137	142.7	733.5	219.6	183.933	365.267
ENSMUSG00000009772	Nuak2	NUAK family, SNF1-like kinase, 2 [Source:MGI Symbol;Acc:MGI:1921387]	1	132316126	132333488	1	protein_coding	NM_001195025, NM_028778,	Mm.100666	74137	-2.77403	0.146196	NA	NA	5.8	76.4	90.2	301.6	544.4	334	57.4667	393.333
ENSMUSG00000009828	Ick	intestinal cell kinase [Source:MGI Symbol;Acc:MGI:1934157]	9	78109192	78172107	1	protein_coding	NM_019987, , NM_001163780	Mm.288719	56542	0.293182	1.22534	0.853706	0.962481	71.8	172.1	12.8	176.2	9.7	22.9	85.5667	69.6
ENSMUSG00000009863	Sdhb	succinate dehydrogenase complex, subunit B, iron sulfur (Ip) [Source:MGI Symbol;Acc:MGI:1914930]	4	140961203	140979193	1	protein_coding	NM_023374,		67680	0.0355236	1.02493	0.959858	0.990755	5747.6	2666.8	5527.6	6847.9	5909.2	845.3	4647.33	4534.13
ENSMUSG00000009894	Snap47	synaptosomal-associated protein, 47 [Source:MGI Symbol;Acc:MGI:1915076]	11	59407134	59451186	-1	protein_coding	NM_144521,		67826	6.92306	121.352	NA	NA	334.8	87.8	91.2	0	2.4	2.3	171.267	1.56667
ENSMUSG00000009905	Kdsr	3-ketodihydrosphingosine reductase [Source:MGI Symbol;Acc:MGI:1918000]	1	106720459	106759727	-1	protein_coding	NM_027534, NM_001316750,	Mm.458911	70750	-0.416519	0.74923	0.515846	0.830265	341.3	265.2	338.8	242.7	215.8	804.2	315.1	420.9
ENSMUSG00000009907	Vps4b	vacuolar protein sorting 4B [Source:MGI Symbol;Acc:MGI:1100499]	1	106764071	106796728	-1	protein_coding	, NM_009190		20479	-0.0698065	0.952766	0.899667	0.975724	830.1	1256.6	835	777.9	1271.8	1016.9	973.9	1022.2
ENSMUSG00000009927	Rps25	ribosomal protein S25 [Source:MGI Symbol;Acc:MGI:1922867]	9	44407139	44410427	1	protein_coding	NM_024266,		75617	-0.100663	0.932604	0.818013	0.951258	4191.4	3242	4877.7	6062.4	4485.9	2651.6	4103.7	4399.97
ENSMUSG00000009995	Taz	tafazzin [Source:MGI Symbol;Acc:MGI:109626]	X	74281912	74290151	1	protein_coding	, NM_181516, NM_001242615, NM_001242616, NM_001173547, NM_001290738	Mm.268483, Mm.415383	66826	-0.422016	0.746381	NA	NA	297	247.6	157.7	152.8	190.3	598.3	234.1	313.8
ENSMUSG00000010025	Aldh3a2	aldehyde dehydrogenase family 3, subfamily A2 [Source:MGI Symbol;Acc:MGI:1353452]	11	61223417	61267464	-1	protein_coding	, NM_007437	Mm.488772	11671	-1.25277	0.419643	0.241081	0.613562	39.8	114.2	211.7	369.2	47.3	455.3	121.9	290.6
ENSMUSG00000010045	Tmem115	transmembrane protein 115 [Source:MGI Symbol;Acc:MGI:1930765]	9	107533945	107538673	1	protein_coding	NM_019704	Mm.260153	56395	0.81829	1.76332	NA	NA	89.8	157.2	154.7	0.5	2.4	225.3	133.9	76.0667
ENSMUSG00000010047	Hyal2	hyaluronoglucosaminidase 2 [Source:MGI Symbol;Acc:MGI:1196334]	9	107567945	107572779	1	protein_coding	, NM_010489	Mm.4834	15587	-1.46832	0.361404	NA	NA	7.7	36	149.5	0.5	15.8	519.3	64.4	178.533
ENSMUSG00000010048	Ifrd2	interferon-related developmental regulator 2 [Source:MGI Symbol;Acc:MGI:1316708]	9	107587642	107593385	1	protein_coding	NM_025903,	Mm.215335, Mm.475142	15983	-1.04382	0.485043	NA	NA	86	85.2	82.6	2.5	8.5	512.5	84.6	174.5
ENSMUSG00000010054	Tusc2	tumor suppressor candidate 2 [Source:MGI Symbol;Acc:MGI:1931086]	9	107563255	107566112	1	protein_coding	NM_019742,	Mm.21739	80385	0.310678	1.24029	NA	NA	162.9	133.5	173.2	146.7	133.4	98.4	156.533	126.167
ENSMUSG00000010057	Nprl2	nitrogen permease regulator-like 2 [Source:MGI Symbol;Acc:MGI:1914482]	9	107542226	107545706	1	protein_coding	NM_018879,	Mm.11337	56032	-1.46389	0.362514	0.086665	0.357523	180.9	38.6	119.8	66.5	586.8	284.8	113.1	312.7
ENSMUSG00000010066	Cacna2d2	calcium channel, voltage-dependent, alpha 2/delta subunit 2 [Source:MGI Symbol;Acc:MGI:1929813]	9	107399612	107529343	1	protein_coding	, NM_001174047, NM_020263, NM_001174048, NM_001174050, NM_001174049	Mm.273084	56808	-0.180024	0.882688	0.934387	0.985526	1.9	0	7.2	9.1	0	1.1	3.03333	3.4
ENSMUSG00000010095	Slc3a2	solute carrier family 3 (activators of dibasic and neutral amino acid transport), member 2 [Source:MGI Symbol;Acc:MGI:96955]	19	8706882	8723369	-1	protein_coding	NM_001161413, , NM_008577	Mm.4114	17254	-1.48736	0.356663	0.0288079	0.183454	562.6	547.1	747.4	514.4	1047.5	3646.7	619.033	1736.2
ENSMUSG00000010097	Nxf1	nuclear RNA export factor 1 [Source:MGI Symbol;Acc:MGI:1858330]	19	8757073	8772475	1	protein_coding	NM_016813, NM_001276704, , NM_025791	Mm.7271	53319, 66836	-0.60868	0.655796	0.235745	0.608706	706.3	1127.5	591	1514.7	933.5	1246.8	808.267	1231.67
ENSMUSG00000010110	Stx5a	syntaxin 5A [Source:MGI Symbol;Acc:MGI:1928483]	19	8741413	8756069	1	protein_coding	, NM_001167799, NM_019829	Mm.153061, Mm.454464	56389	-2.17489	0.221458	NA	NA	229	63.2	158.4	916	278.9	840.8	150.2	678.567
ENSMUSG00000010142	Tnfrsf13b	tumor necrosis factor receptor superfamily, member 13b [Source:MGI Symbol;Acc:MGI:1889411]	11	61126755	61149372	1	protein_coding	, NM_021349		57916	-3.15977	0.111896	7.04763e-05	0.0015843	109.1	342.5	272.9	2257.6	914.1	3301.3	241.5	2157.67
ENSMUSG00000010277	2610507B11Rik	RIKEN cDNA 2610507B11 gene [Source:MGI Symbol;Acc:MGI:1919753]	11	78261752	78290623	1	protein_coding	, NM_001002004	Mm.237103	72503	-0.783498	0.580956	0.335073	0.704475	487.5	406.6	276.9	398.6	540.7	1076.4	390.333	671.9
ENSMUSG00000010290	AI597479	expressed sequence AI597479 [Source:MGI Symbol;Acc:MGI:2138299]	1	43098710	43115947	1	protein_coding	NM_133818	Mm.28817	98404	2.18186	4.53737	NA	NA	238.6	156.3	268	54.8	55.8	35.5	220.967	48.7
ENSMUSG00000010358	Ifi35	interferon-induced protein 35 [Source:MGI Symbol;Acc:MGI:1917360]	11	101448407	101458698	1	protein_coding	NM_027320,	Mm.45558	70110	-1.18253	0.440578	0.101179	0.390895	589.5	156.3	659.1	1239	1476.7	474.7	468.3	1063.47
ENSMUSG00000010362	Rdm1	RAD52 motif 1 [Source:MGI Symbol;Acc:MGI:1913849]	11	101627195	101636100	1	protein_coding	, NM_025654		66599	-2.09454	0.234142	0.101353	0.391376	184.7	159.8	135	969.4	885	193.3	159.833	682.567
ENSMUSG00000010376	Nedd8	neural precursor cell expressed, developmentally down-regulated gene 8 [Source:MGI Symbol;Acc:MGI:97301]	14	55662265	55671906	-1	protein_coding	, NM_008683		18002	-0.0388232	0.973449	NA	NA	8604.1	4785.7	7833.6	9471.6	9357.3	2973	7074.47	7267.3
ENSMUSG00000010392	Gosr1	golgi SNAP receptor complex member 1 [Source:MGI Symbol;Acc:MGI:1858260]	11	76726602	76763579	-1	protein_coding	NM_016810,	Mm.20931	53334	-1.86508	0.274508	0.0048484	0.0504551	168.1	213.4	168.6	421.5	956.6	625.7	183.367	667.933
ENSMUSG00000010406	Mrpl52	mitochondrial ribosomal protein L52 [Source:MGI Symbol;Acc:MGI:1916086]	14	54426909	54429756	1	protein_coding	NM_026851,		68836	0.0291908	1.02044	0.957703	0.990755	2635.2	1896.7	1815.4	3154.3	1999.2	1065	2115.77	2072.83
ENSMUSG00000010453	Kansl3	KAT8 regulatory NSL complex subunit 3 [Source:MGI Symbol;Acc:MGI:1918055]	1	36335730	36369181	-1	protein_coding	, NM_172652, NM_001310513	Mm.24734	226976	-0.0614674	0.958289	NA	NA	145.6	158.1	107.7	46.2	184.3	199	137.133	143.167
ENSMUSG00000010517	Faf1	Fas-associated factor 1 [Source:MGI Symbol;Acc:MGI:109419]	4	109676588	109963960	1	protein_coding	NM_007983,	Mm.318259	14084	0.915483	1.8862	0.286852	0.661022	513.2	299.4	485.3	361	211	115.5	432.633	229.167
ENSMUSG00000010538	Tsacc	TSSK6 activating co-chaperone [Source:MGI Symbol;Acc:MGI:1924177]	3	88282757	88296999	-1	protein_coding	, NM_029801		76927	0.497196	1.41147	0.671982	0.906084	192.4	243.2	75.4	239.2	75.2	46.9	170.333	120.433
ENSMUSG00000010554	Mettl16	methyltransferase like 16 [Source:MGI Symbol;Acc:MGI:1914743]	11	74770830	74828525	1	protein_coding	, NM_026197		67493	2.17417	4.51327	0.0283494	0.181405	93	463.6	303.9	31.5	71.5	88.1	286.833	63.7
ENSMUSG00000010607	Pigyl	phosphatidylinositol glycan anchor biosynthesis, class Y-like [Source:MGI Symbol;Acc:MGI:1913518]	9	22156846	22158358	1	protein_coding	NM_001082532,		66268	0.269661	1.20552	NA	NA	928.2	1025.6	1054.9	1227.8	1214.8	52.6	1002.9	831.733
ENSMUSG00000010608	Rbm25	RNA binding motif protein 25 [Source:MGI Symbol;Acc:MGI:1914289]	12	83631236	83683123	1	protein_coding	, NM_027349	Mm.46005, Mm.471361	67039	-1.1838	0.44019	NA	NA	1626.1	1577.1	1817.7	1760	1577.3	8070.2	1673.63	3802.5
ENSMUSG00000010609	Psen2	presenilin 2 [Source:MGI Symbol;Acc:MGI:109284]	1	180227004	180263438	-1	protein_coding	, NM_001128605, NM_011183	Mm.330850	19165	-0.885277	0.541384	0.19133	0.553175	415.7	682.3	202.5	417.4	430.4	1553.4	433.5	800.4
ENSMUSG00000010663	Fads1	fatty acid desaturase 1 [Source:MGI Symbol;Acc:MGI:1923517]	19	10182888	10196870	1	protein_coding	NM_146094	Mm.30158	76267	1.0054	2.0075	NA	NA	124.4	245.9	180.1	0.5	31.5	242.5	183.467	91.5
ENSMUSG00000010751	Tnfrsf22	tumor necrosis factor receptor superfamily, member 22 [Source:MGI Symbol;Acc:MGI:1930270]	7	143634806	143649661	-1	protein_coding	NM_001311145, NM_023680,	Mm.261384	79202	-2.82711	0.140915	NA	NA	14.8	21.1	16.1	346.3	21.8	0	17.3333	122.7
ENSMUSG00000010755	Cars	cysteinyl-tRNA synthetase [Source:MGI Symbol;Acc:MGI:1351477]	7	143557230	143600090	-1	protein_coding	NM_013742, , NM_001252593	Mm.125659	27267	0.356281	1.28012	NA	NA	154.6	104.5	134.3	127.5	2.4	177.3	131.133	102.4
ENSMUSG00000010911	Apip	APAF1 interacting protein [Source:MGI Symbol;Acc:MGI:1926788]	2	103073675	103092644	1	protein_coding	NM_019735,		56369	1.699	3.24676	NA	NA	1267.5	691.1	1357.1	626.6	207.3	185.3	1105.23	339.733
ENSMUSG00000010914	Pdhx	pyruvate dehydrogenase complex, component X [Source:MGI Symbol;Acc:MGI:1351627]	2	103021075	103073513	-1	protein_coding	NM_175094,	Mm.315011	27402	0.341365	1.26695	0.721889	0.925167	248.9	182.6	295.3	256.4	309.2	8	242.267	191.2
ENSMUSG00000010936	Vac14	Vac14 homolog (S. cerevisiae) [Source:MGI Symbol;Acc:MGI:2157980]	8	110618585	110720398	1	protein_coding	, NM_146216		234729	-0.125102	0.916939	0.882315	0.971998	99.4	374.9	185.7	326.5	224.3	168.2	220	239.667
ENSMUSG00000011096	Akt1s1	AKT1 substrate 1 (proline-rich) [Source:MGI Symbol;Acc:MGI:1914855]	7	44848991	44855421	1	protein_coding	, NM_001290695, NM_001290694, NM_001253920, NM_026270	Mm.148007	67605	0.929017	1.90398	0.482423	0.807784	109.1	80.8	29	79.7	24.2	10.3	72.9667	38.0667
ENSMUSG00000011114	Tbrg1	transforming growth factor beta regulated gene 1 [Source:MGI Symbol;Acc:MGI:1100877]	9	37648763	37657312	-1	protein_coding	NM_025289,		21376	-0.302707	0.81073	0.579164	0.864156	566.4	353	668.4	513.9	652.3	793.9	529.267	653.367
ENSMUSG00000011148	Adssl1	adenylosuccinate synthetase like 1 [Source:MGI Symbol;Acc:MGI:87947]	12	112620045	112641360	1	protein_coding	NM_007421,	Mm.3440	11565	0.704542	1.62963	0.480706	0.806744	15.4	173.9	112.6	93.4	76.4	14.9	100.633	61.5667
ENSMUSG00000011158	Brf1	BRF1, RNA polymerase III transcription initiation factor 90 kDa subunit [Source:MGI Symbol;Acc:MGI:1919558]	12	112960085	113000704	-1	protein_coding	NM_028193,	Mm.196721	72308	0.502392	1.41656	0.551245	0.852508	173.2	154.5	145.5	124.4	83.7	125.8	157.733	111.3
ENSMUSG00000011179	Odc1	ornithine decarboxylase, structural 1 [Source:MGI Symbol;Acc:MGI:97402]	12	17544794	17551505	1	protein_coding	NM_013614,		18263	1.05705	2.08068	0.0816785	0.345921	902.6	1157.3	730.9	301.6	391.6	648.6	930.267	447.267
ENSMUSG00000011256	Adam19	a disintegrin and metallopeptidase domain 19 (meltrin beta) [Source:MGI Symbol;Acc:MGI:105377]	11	46055992	46147343	1	protein_coding	NM_001291890, NM_001291891, NM_009616, NM_001311209,	Mm.89940	11492	-4.711	0.0381812	6.88536e-07	2.8616e-05	5.1	24.6	24.7	572.3	435.3	418.7	18.1333	475.433
ENSMUSG00000011257	Pabpc4	poly(A) binding protein, cytoplasmic 4 [Source:MGI Symbol;Acc:MGI:2385206]	4	123262351	123298925	1	protein_coding	, NM_130881, NM_148917	Mm.277091	230721	-0.443936	0.735126	0.378909	0.743208	332.3	533.9	320	334.1	685	594.8	395.4	537.967
ENSMUSG00000011263	Exoc3l2	exocyst complex component 3-like 2 [Source:MGI Symbol;Acc:MGI:1921713]	7	19463331	19496762	1	protein_coding		Mm.333647	74463	4.90367	29.9332	NA	NA	159.7	145.8	190.6	12.2	0	3.4	165.367	5.2
ENSMUSG00000011267	Zfp296	zinc finger protein 296 [Source:MGI Symbol;Acc:MGI:1926956]	7	19577287	19580656	1	protein_coding	NM_022409,		63872	-2.72585	0.15116	0.0154045	0.118692	139.2	14.9	4.3	135.1	520.1	392.4	52.8	349.2
ENSMUSG00000011306	Sugp1	SURP and G patch domain containing 1 [Source:MGI Symbol;Acc:MGI:1917866]	8	70042813	70072347	1	protein_coding	NM_027481,		70616	-1.08254	0.472197	0.251738	0.624432	71.2	101	96.5	190.9	293.4	84.6	89.5667	189.633
ENSMUSG00000011382	Dhdh	dihydrodiol dehydrogenase (dimeric) [Source:MGI Symbol;Acc:MGI:1919005]	7	45470987	45488805	-1	protein_coding	NM_027903,		71755	-1.60059	0.329742	0.237683	0.609691	35.9	43.9	50	49.8	2.4	342	43.2667	131.4
ENSMUSG00000011427	Zfp790	zinc finger protein 790 [Source:MGI Symbol;Acc:MGI:1923431]	7	29816114	29831005	1	protein_coding	NM_001145880, NM_146185,		233056	2.67716	6.39595	0.149878	0.480974	5.1	55.3	82.3	9.6	0	12.6	47.5667	7.4
ENSMUSG00000011752	Pgam1	phosphoglycerate mutase 1 [Source:MGI Symbol;Acc:MGI:97552]	19	41911871	41918664	1	protein_coding	NM_023418	Mm.391589	18648	1.27256	2.41591	0.248612	0.621831	109.7	23.7	230.5	78.7	33.9	37.7	121.3	50.1
ENSMUSG00000011831	Evi5	ecotropic viral integration site 5 [Source:MGI Symbol;Acc:MGI:104736]	5	107744795	107875107	-1	protein_coding	NM_007964,	Mm.35796	14020	-3.02166	0.123137	0.045447	0.244914	4.5	138.7	69.5	611.9	184.3	930	70.9	575.4
ENSMUSG00000011832	Evi5l	ecotropic viral integration site 5 like [Source:MGI Symbol;Acc:MGI:2442167]	8	4166567	4211257	1	protein_coding	, NM_001039578	Mm.437106, Mm.483068, Mm.489946	213027	1.20681	2.30827	NA	NA	0	80.8	13.8	9.1	17	14.9	31.5333	13.6667
ENSMUSG00000011837	Snapc2	small nuclear RNA activating complex, polypeptide 2 [Source:MGI Symbol;Acc:MGI:1914861]	8	4253080	4256220	1	protein_coding	NM_133968,	Mm.28452, Mm.440404	102209	2.03162	4.08864	0.181808	0.537973	118	85.2	17.4	22.3	31.5	0	73.5333	17.9333
ENSMUSG00000011877	Git1	G protein-coupled receptor kinase-interactor 1 [Source:MGI Symbol;Acc:MGI:1927140]	11	77493562	77507786	1	protein_coding	NM_001004144,	Mm.290182	216963	1.25199	2.3817	0.20093	0.566214	63.5	414.5	148.8	44.2	32.7	186.5	208.933	87.8
ENSMUSG00000011884	Gltp	glycolipid transfer protein [Source:MGI Symbol;Acc:MGI:1929253]	5	114669398	114690984	-1	protein_coding	NM_019821,	Mm.275766	56356	0.228427	1.17156	0.68223	0.910488	574.1	463.6	421.8	409.8	666.8	169.3	486.5	415.3
ENSMUSG00000011958	Bnip2	BCL2/adenovirus E1B interacting protein 2 [Source:MGI Symbol;Acc:MGI:109327]	9	69989466	70008317	1	protein_coding	NM_016787, NM_001008238,		12175	0.349971	1.27453	NA	NA	508	855.3	740.1	463.6	866.9	320.3	701.133	550.267
ENSMUSG00000011960	Ccnt1	cyclin T1 [Source:MGI Symbol;Acc:MGI:1328363]	15	98538689	98570923	-1	protein_coding	, NM_009833	Mm.488962	12455	-0.876769	0.544586	0.30966	0.683894	490.1	208.1	472.5	668.7	103.1	1378.4	390.233	716.733
ENSMUSG00000012076	Brms1l	breast cancer metastasis-suppressor 1-like [Source:MGI Symbol;Acc:MGI:1196337]	12	55836324	55869736	1	protein_coding	NM_001037756,	Mm.24761, Mm.488174	52592	-1.00966	0.496662	NA	NA	96.9	137.9	142.6	296	104.3	359.2	125.8	253.167
ENSMUSG00000012114	Med15	mediator complex subunit 15 [Source:MGI Symbol;Acc:MGI:2137379]	16	17651221	17722930	-1	protein_coding	NM_001040683, NM_001285886, NM_001285884, NM_033609		94112	0.293618	1.22571	0.779449	0.943925	370.8	152.8	297.3	161.5	10.9	497.6	273.633	223.333
ENSMUSG00000012117	Dhdds	dehydrodolichyl diphosphate synthase [Source:MGI Symbol;Acc:MGI:1914672]	4	133969028	134000918	-1	protein_coding	, NM_026144		67422	-1.5714	0.336482	0.203928	0.570413	190.5	42.1	283.1	276.2	156.4	1101.6	171.9	511.4
ENSMUSG00000012126	Ubxn11	UBX domain protein 11 [Source:MGI Symbol;Acc:MGI:1914836]	4	134102570	134127593	1	protein_coding	, NM_026257	Mm.282029	67586	-4.00465	0.0622991	0.00232012	0.0283689	19.2	17.6	10.5	0.5	423.1	335.2	15.7667	252.933
ENSMUSG00000012405	Rpl15	ribosomal protein L15 [Source:MGI Symbol;Acc:MGI:1913730]	14	18267823	18271391	-1	protein_coding	NM_025586,	Mm.2050	66480	0.597114	1.51269	NA	NA	5144.6	4001.5	5148.3	4910.2	4104	434.7	4764.8	3149.63
ENSMUSG00000012422	Tmem167	transmembrane protein 167 [Source:MGI Symbol;Acc:MGI:1913324]	13	90089123	90143907	1	protein_coding	NM_025335,		66074	-0.35617	0.781236	0.451066	0.787041	5721.3	2806.4	3716.1	5035.1	7505.9	3132	4081.27	5224.33
ENSMUSG00000012429	Mplkip	M-phase specific PLK1 intereacting protein [Source:MGI Symbol;Acc:MGI:1913558]	13	17695192	17699748	1	protein_coding	, NM_025479	Mm.291109	66308	0.151221	1.11051	0.828953	0.95445	1497.8	674.4	598.2	932.8	1159.1	402.7	923.467	831.533
ENSMUSG00000012443	Kif11	kinesin family member 11 [Source:MGI Symbol;Acc:MGI:1098231]	19	37376403	37421859	1	protein_coding	NM_010615	Mm.42203	16551	1.79296	3.46526	0.0745807	0.331743	286.1	768.3	952.8	400.1	35.2	143	669.067	192.767
ENSMUSG00000012483	Rpa3	replication protein A3 [Source:MGI Symbol;Acc:MGI:1915490]	6	8255936	8259173	-1	protein_coding	NM_026632,		68240	0.801773	1.74324	0.128682	0.446351	4297.2	2259.4	3760.9	2442.4	2603	872.8	3439.17	1972.73
ENSMUSG00000012535	Tnpo3	transportin 3 [Source:MGI Symbol;Acc:MGI:1196412]	6	29540827	29609887	-1	protein_coding	NM_177296,	Mm.276381, Mm.439108	320938	-1.18677	0.439287	0.0960349	0.380117	168.1	235.3	234.4	308.2	168.5	975.7	212.6	484.133
ENSMUSG00000012609	Ttll5	tubulin tyrosine ligase-like family, member 5 [Source:MGI Symbol;Acc:MGI:2443657]	12	85824659	86061893	1	protein_coding	, NM_001081423	Mm.132172	320244	-1.34311	0.39417	0.197253	0.560495	29.5	91.3	50	57.4	197.6	178.4	56.9333	144.467
ENSMUSG00000012640	Zfp715	zinc finger protein 715 [Source:MGI Symbol;Acc:MGI:1917180]	7	43296197	43313294	-1	protein_coding	, NM_027264	Mm.45367	69930	1.06582	2.09337	0.23923	0.611785	451	510.2	314.4	349.9	203.7	54.9	425.2	202.833
ENSMUSG00000012819	Cdh23	cadherin 23 (otocadherin) [Source:MGI Symbol;Acc:MGI:1890219]	10	60302748	60696490	-1	protein_coding	, NM_023370, NM_001252635	Mm.440327	22295	-3.06082	0.11984	6.48196e-07	2.73539e-05	55.2	27.2	71.4	507.3	495.9	287.1	51.2667	430.1
ENSMUSG00000012848	Rps5	ribosomal protein S5 [Source:MGI Symbol;Acc:MGI:1097682]	7	12922290	12926686	1	protein_coding	, NM_009095		20103	-0.26462	0.832418	0.403233	0.757229	18861.2	20955.9	17981.4	25039.6	23505.9	20887.6	19266.2	23144.4
ENSMUSG00000013033	Adgrl1	adhesion G protein-coupled receptor L1 [Source:MGI Symbol;Acc:MGI:1929461]	8	83900105	83941954	1	protein_coding	NM_181039,	Mm.260733	330814	3.86927	14.6139	0.000101933	0.00215632	144.3	364.4	275.2	11.7	19.4	22.9	261.3	18
ENSMUSG00000013089	Etv5	ets variant 5 [Source:MGI Symbol;Acc:MGI:1096867]	16	22381309	22439719	-1	protein_coding	NM_023794,	Mm.155708	104156	4.38062	20.8304	0.00349223	0.0388871	35.9	26.3	100.4	5.1	1.2	1.1	54.2	2.46667
ENSMUSG00000013155	Enkd1	enkurin domain containing 1 [Source:MGI Symbol;Acc:MGI:2142593]	8	105703651	105708210	-1	protein_coding	, NM_198299	Mm.276087	102124	2.309	4.95539	NA	NA	37.2	55.3	65.8	15.7	0	16	52.7667	10.5667
ENSMUSG00000013160	Atp6v0d1	ATPase, H+ transporting, lysosomal V0 subunit D1 [Source:MGI Symbol;Acc:MGI:1201778]	8	105524465	105566047	-1	protein_coding	NM_013477,	Mm.17708	11972	0.462347	1.37778	0.499262	0.82019	620.3	975.6	837.3	423	677.7	665.7	811.067	588.8
ENSMUSG00000013236	Ptprs	protein tyrosine phosphatase, receptor type, S [Source:MGI Symbol;Acc:MGI:97815]	17	56412426	56476483	-1	protein_coding	NM_001252455, NM_001252453, NM_001252456, NM_011218,	Mm.258771	19280	1.25315	2.38361	0.0704066	0.320984	375.3	772.7	392.5	143.2	122.5	380.9	513.5	215.533
ENSMUSG00000013275	Slc41a1	solute carrier family 41, member 1 [Source:MGI Symbol;Acc:MGI:2444823]	1	131827493	131848865	1	protein_coding	, NM_173865	Mm.389181	98396	-1.99406	0.251032	0.129347	0.447354	9.6	111.5	49.1	66.5	103.1	507.9	56.7333	225.833
ENSMUSG00000013415	Igf2bp1	insulin-like growth factor 2 mRNA binding protein 1 [Source:MGI Symbol;Acc:MGI:1890357]	11	95957163	96005940	-1	protein_coding	NM_009951,	Mm.491157	140486	-2.96811	0.127794	0.1811	0.537034	3.2	0	2	19.3	0	21.7	1.73333	13.6667
ENSMUSG00000013465	Nelfb	negative elongation factor complex member B [Source:MGI Symbol;Acc:MGI:1931035]	2	25199712	25211489	-1	protein_coding	NM_001310157, NM_021393,	Mm.116418	58202	-1.9544	0.258029	0.0261787	0.171653	266.9	366.2	136.6	446.3	230.4	2305	256.567	993.9
ENSMUSG00000013495	Tmem175	transmembrane protein 175 [Source:MGI Symbol;Acc:MGI:1919642]	5	108629770	108648782	1	protein_coding	, NM_001163531, NM_001163532, NM_028223		72392	-1.93367	0.261762	NA	NA	91.7	58.8	70.8	126.4	101.8	617.7	73.7667	281.967
ENSMUSG00000013523	Bcas1	breast carcinoma amplified sequence 1 [Source:MGI Symbol;Acc:MGI:1924210]	2	170346991	170427845	-1	protein_coding	, NM_029815, NM_001164369		76960	-1.75347	0.296587	0.329166	0.701174	9	20.2	0	8.6	59.4	29.7	9.73333	32.5667
ENSMUSG00000013539	Tango2	transport and golgi organization 2 [Source:MGI Symbol;Acc:MGI:101825]	16	18300825	18348103	-1	protein_coding	, NM_138583	Mm.265990	27883	-0.185643	0.879257	0.838566	0.957481	193.7	226.6	225.9	65	534.7	136.1	215.4	245.267
ENSMUSG00000013593	Ndufs2	NADH dehydrogenase (ubiquinone) Fe-S protein 2 [Source:MGI Symbol;Acc:MGI:2385112]	1	171234853	171251388	-1	protein_coding	, NM_153064		226646	-0.149869	0.901333	0.788819	0.946592	352.8	1110.8	799.7	652	1062.1	797.3	754.433	837.133
ENSMUSG00000013622	Atraid	all-trans retinoic acid induced differentiation factor [Source:MGI Symbol;Acc:MGI:1918918]	5	31048312	31054623	1	protein_coding	, NM_212470, NM_027855	Mm.28144	381629	-0.743426	0.597319	0.309148	0.683056	1504.3	299.4	876.1	2272.3	1789.5	424.4	893.267	1495.4
ENSMUSG00000013629	Cad	carbamoyl-phosphate synthetase 2, aspartate transcarbamylase, and dihydroorotase [Source:MGI Symbol;Acc:MGI:1916969]	5	31054780	31078479	1	protein_coding	NM_023525, NM_001289522, , NM_001289523	Mm.305535	69719	0.653935	1.57345	0.305041	0.678687	359.2	517.2	291.7	169.6	388	185.3	389.367	247.633
ENSMUSG00000013662	Atad1	ATPase family, AAA domain containing 1 [Source:MGI Symbol;Acc:MGI:1915229]	19	32672563	32712298	-1	protein_coding	NM_026487		67979	0.252827	1.19154	NA	NA	628	388.1	546.5	551.4	283.7	475.9	520.867	437
ENSMUSG00000013663	Pten	phosphatase and tensin homolog [Source:MGI Symbol;Acc:MGI:109583]	19	32757497	32826160	1	protein_coding	NM_008960,	Mm.245395	19211	-0.368963	0.774339	0.454273	0.789261	397.1	695.5	624.9	716.5	739.6	761.8	572.5	739.3
ENSMUSG00000013701	Timm23	translocase of inner mitochondrial membrane 23 [Source:MGI Symbol;Acc:MGI:1858317]	14	32180162	32201898	-1	protein_coding	NM_016897,	Mm.303703	53600	0.0966685	1.0693	0.887139	0.972733	274.5	130	352.3	145.2	366.1	197.9	252.267	236.4
ENSMUSG00000013707	Tnfaip8l2	tumor necrosis factor, alpha-induced protein 8-like 2 [Source:MGI Symbol;Acc:MGI:1917019]	3	95139521	95142360	-1	protein_coding	NM_027206	Mm.34368	69769	-1.9349	0.261539	0.119197	0.426281	65.4	30.7	433	1255.2	765	4.6	176.367	674.933
ENSMUSG00000013736	Trnt1	tRNA nucleotidyl transferase, CCA-adding, 1 [Source:MGI Symbol;Acc:MGI:1917297]	6	106769120	106782474	1	protein_coding	NM_001242360, NM_027296, , NM_001242358	Mm.196332	70047	-0.446823	0.733657	0.461266	0.794757	501	184.4	509	416.4	560.1	653.2	398.133	543.233
ENSMUSG00000013787	Ehmt2	euchromatic histone lysine N-methyltransferase 2 [Source:MGI Symbol;Acc:MGI:2148922]	17	34898469	34914052	1	protein_coding	NM_001286575, NM_147151, NM_001286573, NM_145830,	Mm.35345	110147	-1.97828	0.253793	NA	NA	197.6	483	137	157.9	166.1	2896.3	272.533	1073.43
ENSMUSG00000013822	Elof1	ELF1 homolog, elongation factor 1 [Source:MGI Symbol;Acc:MGI:1913376]	9	22112989	22117172	-1	protein_coding	NM_170777,		66126	-0.0913909	0.938617	0.908992	0.977142	833.3	375.8	1465.8	1735.6	662	451.8	891.633	949.8
ENSMUSG00000013833	Med16	mediator complex subunit 16 [Source:MGI Symbol;Acc:MGI:2158394]	10	79894708	79908923	-1	protein_coding	NM_001163276, NM_198107,	Mm.260089	216154	-0.920548	0.528308	NA	NA	41.1	147.5	110.3	34.5	72.7	458.7	99.6333	188.633
ENSMUSG00000013846	St3gal1	ST3 beta-galactoside alpha-2,3-sialyltransferase 1 [Source:MGI Symbol;Acc:MGI:98304]	15	67102875	67113992	-1	protein_coding	NM_009177		20442	-0.360685	0.778794	NA	NA	418.9	633.1	485.3	516.4	368.6	1089	512.433	658
ENSMUSG00000013858	Tmem259	transmembrane protein 259 [Source:MGI Symbol;Acc:MGI:2177957]	10	79974948	79984330	-1	protein_coding	, NM_001003949		216157	-2.31152	0.201448	NA	NA	89.8	59.7	78	22.9	107.9	999.8	75.8333	376.867
ENSMUSG00000013878	Rnf170	ring finger protein 170 [Source:MGI Symbol;Acc:MGI:1924983]	8	26119368	26151790	1	protein_coding	NM_029965,	Mm.291906	77733	-1.00969	0.496655	0.241626	0.614254	98.1	76.4	116.9	318.9	77.6	189.9	97.1333	195.467
ENSMUSG00000013974	Mcemp1	mast cell expressed membrane protein 1 [Source:MGI Symbol;Acc:MGI:1916439]	8	3665754	3669259	1	protein_coding	NM_026985	Mm.175176	69189	3.85361	14.4561	0.0403485	0.22726	21.2	234.5	808	0	72.7	1.1	354.567	24.6
ENSMUSG00000013997	Nit1	nitrilase 1 [Source:MGI Symbol;Acc:MGI:1350916]	1	171338008	171345646	-1	protein_coding	NM_001242580, NM_012049,	Mm.270139	27045	-1.12758	0.457684	0.384199	0.746887	66.1	7	82.6	118.3	114	108.7	51.9	113.667
ENSMUSG00000014030	Pax5	paired box 5 [Source:MGI Symbol;Acc:MGI:97489]	4	44524757	44710487	-1	protein_coding	NM_008782,		18507	-6.67573	0.00978152	NA	NA	8.3	0	12.8	398.1	321.3	1497.4	7.03333	738.933
ENSMUSG00000014039	Prdm15	PR domain containing 15 [Source:MGI Symbol;Acc:MGI:1930121]	16	97791467	97851850	-1	protein_coding	, NM_144789	Mm.328741	114604	-0.374414	0.771419	0.657371	0.900679	93.7	199.3	199.5	339.7	49.7	248.2	164.167	212.533
ENSMUSG00000014074	Rnf168	ring finger protein 168 [Source:MGI Symbol;Acc:MGI:1917488]	16	32277459	32301434	1	protein_coding	, NM_027355	Mm.228263	70238	0.362271	1.28545	0.638707	0.891891	156.5	218.6	227.2	239.2	36.4	192.2	200.767	155.933
ENSMUSG00000014075	Tctex1d2	Tctex1 domain containing 2 [Source:MGI Symbol;Acc:MGI:1913311]	16	32419702	32429099	1	protein_coding	NM_025329,	Mm.302693	66061	1.19343	2.28695	0.174685	0.526164	306	739.4	499.1	130.5	317.6	227.6	514.833	225.233
ENSMUSG00000014077	Chp1	calcineurin-like EF hand protein 1 [Source:MGI Symbol;Acc:MGI:1927185]	2	119547697	119587027	1	protein_coding	NM_019769,		56398	0.221705	1.16611	0.812725	0.950696	259.2	361.8	317.1	546.9	103.1	153.3	312.7	267.767
ENSMUSG00000014164	Klhl3	kelch-like 3 [Source:MGI Symbol;Acc:MGI:2445185]	13	58000228	58113592	-1	protein_coding	NM_001195075,		100503085	-1.60952	0.327707	0.515532	0.830198	0.6	0	21.1	1.5	65.5	0	7.23333	22.3333
ENSMUSG00000014177	Tvp23b	trans-golgi network vesicle protein 23B [Source:MGI Symbol;Acc:MGI:1914760]	11	62879455	62916780	1	protein_coding	NM_026210,	Mm.9806	67510	0.955872	1.93975	0.0775991	0.337384	591.4	583.1	614.7	224.9	477.7	220.8	596.4	307.8
ENSMUSG00000014195	Dnajc7	DnaJ heat shock protein family (Hsp40) member C7 [Source:MGI Symbol;Acc:MGI:1928373]	11	100582818	100620168	-1	protein_coding	, NM_019795	Mm.402409	56354	-3.47034	0.0902244	8.29661e-10	6.89624e-08	375.9	194.9	206.4	3977.9	3371.7	1264	259.067	2871.2
ENSMUSG00000014226	Cacybp	calcyclin binding protein [Source:MGI Symbol;Acc:MGI:1270839]	1	160202367	160212875	-1	protein_coding	NM_009786,	Mm.10702	12301	0.0187174	1.01306	0.980281	0.995849	4202.3	2977.6	5115.1	4865	6800.3	471.3	4098.33	4045.53
ENSMUSG00000014232	Cluap1	clusterin associated protein 1 [Source:MGI Symbol;Acc:MGI:1924029]	16	3908801	3941147	1	protein_coding	, NM_029738		76779	0.902767	1.86965	0.415734	0.763634	359.9	68.5	138.6	222.4	18.2	61.8	189	100.8
ENSMUSG00000014243	Zswim7	zinc finger SWIM-type containing 7 [Source:MGI Symbol;Acc:MGI:1916997]	11	62267224	62281375	-1	protein_coding	NM_027198	Mm.141150	69747	0.986714	1.98167	0.298183	0.67316	594.6	197.6	259.1	262.5	261.9	5.7	350.433	176.7
ENSMUSG00000014294	Ndufa2	NADH dehydrogenase (ubiquinone) 1 alpha subcomplex, 2 [Source:MGI Symbol;Acc:MGI:1343103]	18	36742332	36744557	-1	protein_coding	NM_010885		17991	-0.339655	0.79023	0.340002	0.709266	6541.7	6706.9	6949.3	8566.8	7820	9172.9	6732.63	8519.9
ENSMUSG00000014301	Pam16	presequence translocase-asssociated motor 16 homolog (S. cerevisiae) [Source:MGI Symbol;Acc:MGI:1913699]	16	4616464	4624988	-1	protein_coding	, NM_025571		66449	1.15312	2.22395	0.107158	0.402571	686.4	560.2	781.3	537.7	323.7	49.2	675.967	303.533
ENSMUSG00000014313	Cox6c	cytochrome c oxidase subunit VIc [Source:MGI Symbol;Acc:MGI:104614]	15	35925886	35938246	-1	protein_coding	, NM_053071		12864	0.155032	1.11345	NA	NA	11780.6	9768	10627.5	13078.4	11691.1	4127.2	10725.4	9632.23
ENSMUSG00000014349	Ube2z	ubiquitin-conjugating enzyme E2Z [Source:MGI Symbol;Acc:MGI:1343160]	11	96047432	96065388	-1	protein_coding	NM_172300	Mm.38802	268470	0.0454085	1.03198	0.946875	0.988557	154.6	449.6	192.3	204.6	191.6	375.2	265.5	257.133
ENSMUSG00000014353	Tmem87b	transmembrane protein 87B [Source:MGI Symbol;Acc:MGI:1919727]	2	128818118	128854261	1	protein_coding	NM_028248,	Mm.259688	72477	0.853534	1.80692	NA	NA	66.1	159.8	131.7	111.2	49.7	36.6	119.2	65.8333
ENSMUSG00000014355	Anapc1	anaphase promoting complex subunit 1 [Source:MGI Symbol;Acc:MGI:103097]	2	128610104	128687391	-1	protein_coding	NM_008569,	Mm.277408	17222	1.24546	2.37094	0.034646	0.206596	785.2	558.5	806.3	467.2	144.3	294	716.667	301.833
ENSMUSG00000014361	Mertk	c-mer proto-oncogene tyrosine kinase [Source:MGI Symbol;Acc:MGI:96965]	2	128698956	128802894	1	protein_coding	NM_008587,		17289	-0.00474573	0.996716	NA	NA	20.5	29.9	2.6	0	52.1	1.1	17.6667	17.7333
ENSMUSG00000014402	Tsg101	tumor susceptibility gene 101 [Source:MGI Symbol;Acc:MGI:106581]	7	46888949	46919969	-1	protein_coding	NM_021884,	Mm.241334	22088	0.663137	1.58352	0.305075	0.678687	703.7	453.1	428.7	315.3	419.5	266.5	528.5	333.767
ENSMUSG00000014418	Hps5	HPS5, biogenesis of lysosomal organelles complex 2 subunit 2 [Source:MGI Symbol;Acc:MGI:2180307]	7	46760466	46796064	-1	protein_coding	, NM_001005248, NM_001005247, NM_001167864	Mm.379442	246694	-1.28964	0.409052	0.217337	0.589328	134.1	210.7	81	105.1	241.3	694.3	141.933	346.9
ENSMUSG00000014426	Map3k4	mitogen-activated protein kinase kinase kinase 4 [Source:MGI Symbol;Acc:MGI:1346875]	17	12227621	12318660	-1	protein_coding	NM_011948	Mm.28587	26407	-2.13297	0.227988	0.0741109	0.330368	86	77.3	98.8	19.8	41.2	1089	87.3667	383.333
ENSMUSG00000014453	Blk	B lymphoid kinase [Source:MGI Symbol;Acc:MGI:88169]	14	63372836	63417037	-1	protein_coding	NM_007549,	Mm.3962	12143	-6.83309	0.00877072	NA	NA	16.7	24.6	1	1708.7	1434.3	1568.3	14.1	1570.43
ENSMUSG00000014470	Rnf166	ring finger protein 166 [Source:MGI Symbol;Acc:MGI:1915968]	8	122466147	122476064	-1	protein_coding	NM_001033142,	Mm.34356	68718	0.31634	1.24517	NA	NA	277.8	259	247.9	81.8	101.8	447.3	261.567	210.3
ENSMUSG00000014496	Ankrd28	ankyrin repeat domain 28 [Source:MGI Symbol;Acc:MGI:2145661]	14	31700015	31830415	-1	protein_coding	NM_001024604	Mm.37660	105522	0.682117	1.60449	0.36178	0.729421	631.8	626.1	728.6	340.7	135.8	761.8	662.167	412.767
ENSMUSG00000014503	Pkd2l2	polycystic kidney disease 2-like 2 [Source:MGI Symbol;Acc:MGI:1858231]	18	34409423	34442789	1	protein_coding	NM_001163004, NM_016927		53871	-1.89014	0.269781	0.156478	0.493463	55.8	3.5	14.5	189.4	46.1	37.7	24.6	91.0667
ENSMUSG00000014504	Srp19	signal recognition particle 19 [Source:MGI Symbol;Acc:MGI:1913634]	18	34330847	34336599	1	protein_coding	, NM_025527		66384	-0.59093	0.663915	0.163714	0.507994	3172.1	2666.8	3056.7	6078.1	4198.5	3120.6	2965.2	4465.73
ENSMUSG00000014547	Wdfy2	WD repeat and FYVE domain containing 2 [Source:MGI Symbol;Acc:MGI:2442811]	14	62837678	62961509	1	protein_coding	NM_175546,		268752	-1.68995	0.309938	0.206948	0.575524	0.6	35.1	111.9	307.7	105.5	64.1	49.2	159.1
ENSMUSG00000014550	Rbsn	rabenosyn, RAB effector [Source:MGI Symbol;Acc:MGI:1925537]	6	92186712	92214925	-1	protein_coding	NM_030081,	Mm.290734	78287	0.403845	1.32303	0.780499	0.944275	114.8	145.8	96.5	68.6	0	201.3	119.033	89.9667
ENSMUSG00000014551	Mrps25	mitochondrial ribosomal protein S25 [Source:MGI Symbol;Acc:MGI:1928140]	6	92169525	92184033	-1	protein_coding	NM_025578,	Mm.476867	64658	0.846713	1.7984	NA	NA	1271.4	891.3	1344.9	519	797.8	634.9	1169.2	650.567
ENSMUSG00000014554	Dguok	deoxyguanosine kinase [Source:MGI Symbol;Acc:MGI:1351602]	6	83480217	83506969	-1	protein_coding	NM_013764, NM_001162521,		27369	-0.549752	0.683138	0.327368	0.700161	647.2	310	623.6	472.2	1236.6	607.4	526.933	772.067
ENSMUSG00000014592	Camta1	calmodulin binding transcription activator 1 [Source:MGI Symbol;Acc:MGI:2140230]	4	150917322	151861876	-1	protein_coding	, NM_001081557, NM_001195565	Mm.318846	100072	1.1022	2.14682	0.0387632	0.221932	1885.3	742.9	1313.3	493.6	837.8	505.6	1313.83	612.333
ENSMUSG00000014599	Csf1	colony stimulating factor 1 (macrophage) [Source:MGI Symbol;Acc:MGI:1339753]	3	107741048	107760469	-1	protein_coding	NM_001113529, NM_007778, , NM_001113530	Mm.795	12977	-1.6722	0.313775	NA	NA	37.8	106.3	129.1	0.5	2.4	868.2	91.0667	290.367
ENSMUSG00000014601	Strip1	striatin interacting protein 1 [Source:MGI Symbol;Acc:MGI:2443884]	3	107612532	107631694	-1	protein_coding	, NM_153563	Mm.278643	229707	-2.0042	0.249273	NA	NA	25.7	225.7	170.5	21.8	175.8	1495.1	140.633	564.233
ENSMUSG00000014606	Slc25a11	solute carrier family 25 (mitochondrial carrier oxoglutarate carrier), member 11 [Source:MGI Symbol;Acc:MGI:1915113]	11	70644196	70647479	-1	protein_coding	NM_024211,	Mm.296082	67863	0.313783	1.24296	0.628219	0.886118	767.8	483	365.1	700.2	242.5	355.8	538.633	432.833
ENSMUSG00000014633	Cmc2	COX assembly mitochondrial protein 2 [Source:MGI Symbol;Acc:MGI:1913781]	8	116888685	116921455	-1	protein_coding	, NM_026844	Mm.4011	66531	0.607393	1.5235	NA	NA	1528.6	1323.3	1503.6	1209	444.9	1204.5	1451.83	952.8
ENSMUSG00000014668	Chfr	checkpoint with forkhead and ring finger domains [Source:MGI Symbol;Acc:MGI:2444898]	5	110135842	110171972	1	protein_coding	, NM_001289579, NM_001289577, NM_001289578, NM_172717, NM_001289580	Mm.30264	231600	-0.386818	0.764815	0.664374	0.904705	457.4	473.3	219.6	412.8	438.9	652	383.433	501.233
ENSMUSG00000014725	Adam28	a disintegrin and metallopeptidase domain 28 [Source:MGI Symbol;Acc:MGI:105988]	14	68606027	68655842	-1	protein_coding	NM_001048175, NM_010082, NM_183366,	Mm.117450	13522	-5.22194	0.0267942	0.0285202	0.182357	1.9	0	0.3	20.3	0	64.1	0.733333	28.1333
ENSMUSG00000014748	Tex261	testis expressed gene 261 [Source:MGI Symbol;Acc:MGI:1096575]	6	83768885	83775813	-1	protein_coding	NM_009357,	Mm.391476	21766	-0.488347	0.712842	0.558969	0.855129	436.2	534.8	537.3	310.8	620.7	1185.1	502.767	705.533
ENSMUSG00000014763	Fam120b	family with sequence similarity 120, member B [Source:MGI Symbol;Acc:MGI:1914794]	17	15396246	15433580	1	protein_coding	NM_024203		67544	-1.40084	0.37871	0.198099	0.561847	21.2	128.2	82	63	367.4	180.7	77.1333	203.7
ENSMUSG00000014767	Tbp	TATA box binding protein [Source:MGI Symbol;Acc:MGI:101838]	17	15499888	15528379	1	protein_coding	, NM_013684	Mm.244820	21374	0.903029	1.86999	NA	NA	293.8	360.9	731.2	268.1	419.5	53.8	461.967	247.133
ENSMUSG00000014769	Psmb1	proteasome (prosome, macropain) subunit, beta type 1 [Source:MGI Symbol;Acc:MGI:104884]	17	15475721	15498276	-1	protein_coding	NM_011185		19170	-0.264358	0.832569	NA	NA	10714.5	5967.6	9247.7	14665.2	13841.9	2636.7	8643.27	10381.3
ENSMUSG00000014778	Fhod1	formin homology 2 domain containing 1 [Source:MGI Symbol;Acc:MGI:2679008]	8	105329163	105347953	-1	protein_coding	, NM_177699		234686	1.39126	2.62307	NA	NA	445.2	388.1	221.9	15.7	315.2	72.1	351.733	134.333
ENSMUSG00000014850	Msh3	mutS homolog 3 [Source:MGI Symbol;Acc:MGI:109519]	13	92211872	92355003	-1	protein_coding	NM_010829, , NM_001311120	Mm.343101	17686	-0.295448	0.814819	NA	NA	259.2	336.3	62.2	107.6	69.1	630.3	219.233	269
ENSMUSG00000014856	Tmem208	transmembrane protein 208 [Source:MGI Symbol;Acc:MGI:1913570]	8	105326354	105335219	1	protein_coding	NM_025486,		66320	0.077634	1.05529	0.898129	0.975724	2648.6	1510.3	1949.4	2797.4	2389.6	600.5	2036.1	1929.17
ENSMUSG00000014859	E2f4	E2F transcription factor 4 [Source:MGI Symbol;Acc:MGI:103012]	8	105297663	105305370	1	protein_coding	NM_148952,	Mm.34554	104394	0.252776	1.1915	0.636885	0.891769	279.7	304.7	261.7	121.4	323.7	266.5	282.033	237.2
ENSMUSG00000014867	Surf4	surfeit gene 4 [Source:MGI Symbol;Acc:MGI:98445]	2	26920040	26933928	-1	protein_coding	NM_011512,	Mm.300594	20932	-0.861218	0.550488	0.208977	0.578686	642.1	820.1	1149.4	545.9	865.7	3334.5	870.533	1582.03
ENSMUSG00000014873	Surf2	surfeit gene 2 [Source:MGI Symbol;Acc:MGI:98444]	2	26916367	26920183	1	protein_coding	NM_013678,	Mm.389260	20931	-1.942	0.260255	0.100642	0.390202	189.2	20.2	156.4	692.6	709.3	4.6	121.933	468.833
ENSMUSG00000014905	Dnajb9	DnaJ heat shock protein family (Hsp40) member B9 [Source:MGI Symbol;Acc:MGI:1351618]	12	44205559	44210326	-1	protein_coding	NM_013760,		27362	-1.90075	0.267804	0.000523795	0.00856921	399	338.9	298.3	1840.2	1117.8	909.4	345.4	1289.13
ENSMUSG00000014907	Naf1	nuclear assembly factor 1 ribonucleoprotein [Source:MGI Symbol;Acc:MGI:2682306]	8	66860217	66890564	1	protein_coding	NM_001163564,	Mm.334561	234344	3.44395	10.8826	0.00133644	0.0184485	318.2	403.9	471.1	41.1	15.8	52.6	397.733	36.5
ENSMUSG00000014932	Yes1	YES proto-oncogene 1, Src family tyrosine kinase [Source:MGI Symbol;Acc:MGI:99147]	5	32611171	32687057	1	protein_coding	NM_001205132, NM_009535, , NM_001205133		22612	-0.636978	0.643059	0.771217	0.941734	34	89.6	1	0	4.8	188.7	41.5333	64.5
ENSMUSG00000014956	Ppp1cb	protein phosphatase 1, catalytic subunit, beta isoform [Source:MGI Symbol;Acc:MGI:104871]	5	32458843	32517433	1	protein_coding	NM_172707,		19046	0.791588	1.73098	0.118633	0.425188	2512.6	2318.2	3111	1708.2	2199.3	680.6	2647.27	1529.37
ENSMUSG00000014959	Gorasp2	golgi reassembly stacking protein 2 [Source:MGI Symbol;Acc:MGI:2135962]	2	70661576	70712636	1	protein_coding	, NM_027352	Mm.271950	70231	-0.280294	0.823423	0.594757	0.871251	812.7	1142.4	1024.3	888.6	1009.9	1720.4	993.133	1206.3
ENSMUSG00000014980	Tsen15	tRNA splicing endonuclease subunit 15 [Source:MGI Symbol;Acc:MGI:1913887]	1	152370735	152386688	-1	protein_coding	NM_025677,		66637	1.14901	2.21762	NA	NA	268.8	252.9	430.6	332.1	77.6	18.3	317.433	142.667
ENSMUSG00000015002	Efr3a	EFR3 homolog A [Source:MGI Symbol;Acc:MGI:1923990]	15	65787034	65873816	1	protein_coding	, NM_133766	Mm.260647, Mm.489197	76740	-0.059885	0.959341	NA	NA	1039.8	703.4	892.2	551.4	431.6	1765	878.467	916
ENSMUSG00000015013	Trappc2l	trafficking protein particle complex 2-like [Source:MGI Symbol;Acc:MGI:1916295]	8	122611640	122616660	1	protein_coding	, NM_021502	Mm.38746	59005	-0.714731	0.609319	NA	NA	1325.9	392.5	1613.9	2680.1	2400.5	388.9	1110.77	1823.17
ENSMUSG00000015016	Acsf3	acyl-CoA synthetase family member 3 [Source:MGI Symbol;Acc:MGI:2182591]	8	122775486	122817880	1	protein_coding	, NM_144932	Mm.334875	257633	1.20026	2.29781	0.432044	0.776264	43	67.6	30	33	27.9	0	46.8667	20.3
ENSMUSG00000015023	Ddx19a	DEAD (Asp-Glu-Ala-Asp) box polypeptide 19a [Source:MGI Symbol;Acc:MGI:99526]	8	110974996	110997800	-1	protein_coding	NM_007916,	Mm.287901	13680	1.0486	2.06853	0.137431	0.460474	128.3	361.8	268.3	167.1	138.2	60.6	252.8	121.967
ENSMUSG00000015053	Gata2	GATA binding protein 2 [Source:MGI Symbol;Acc:MGI:95662]	6	88193891	88207032	1	protein_coding	, NM_008090	Mm.491156	14461	2.2828	4.86621	NA	NA	1046.2	1678.9	1040.1	45.2	97	632.6	1255.07	258.267
ENSMUSG00000015087	Rabl6	RAB, member RAS oncogene family-like 6 [Source:MGI Symbol;Acc:MGI:2442633]	2	25583018	25608521	-1	protein_coding	NM_001024616,	Mm.29600	227624	-1.38806	0.382078	NA	NA	66.1	381.1	125.1	135.6	30.3	1331.5	190.767	499.133
ENSMUSG00000015092	Edf1	endothelial differentiation-related factor 1 [Source:MGI Symbol;Acc:MGI:1891227]	2	25557847	25562082	1	protein_coding	NM_021519,		59022	-0.911094	0.531782	0.159326	0.499406	3378	1573.6	1986.3	5431.7	6653.6	960.9	2312.63	4348.73
ENSMUSG00000015095	Fbxw5	F-box and WD-40 domain protein 5 [Source:MGI Symbol;Acc:MGI:1354731]	2	25500750	25505471	1	protein_coding	NM_013908,	Mm.29170	30839	-0.710878	0.610948	0.246355	0.621096	155.2	385.5	204.5	314.3	363.7	541.1	248.4	406.367
ENSMUSG00000015120	Ube2i	ubiquitin-conjugating enzyme E2I [Source:MGI Symbol;Acc:MGI:107365]	17	25261916	25274622	-1	protein_coding	NM_011665, , NM_001177609, NM_001177610		22196	-0.592433	0.663224	0.562003	0.856589	678	320.5	795.1	1548.2	1146.9	9.2	597.867	901.433
ENSMUSG00000015126	Tsr3	TSR3 20S rRNA accumulation [Source:MGI Symbol;Acc:MGI:1915577]	17	25240170	25242798	1	protein_coding	NM_026676, NM_001163718		68327	-1.04193	0.485678	NA	NA	73.8	16.7	45.4	259	18.2	2.3	45.3	93.1667
ENSMUSG00000015133	Lrrk1	leucine-rich repeat kinase 1 [Source:MGI Symbol;Acc:MGI:2142227]	7	66226912	66388350	-1	protein_coding	, NM_146191	Mm.33284	233328	0.232575	1.17493	0.785681	0.946592	92.4	445.2	167.6	182.3	120	297.4	235.067	199.9
ENSMUSG00000015143	Actn1	actinin, alpha 1 [Source:MGI Symbol;Acc:MGI:2137706]	12	80167547	80260371	-1	protein_coding	NM_134156,	Mm.253564	109711	0.141905	1.10336	0.853324	0.962481	586.9	340.7	138	167.6	284.9	513.6	355.2	322.033
ENSMUSG00000015149	Sirt2	sirtuin 2 [Source:MGI Symbol;Acc:MGI:1927664]	7	28766735	28788661	1	protein_coding	NM_001122765, NM_022432, NM_001122766,	Mm.272443	64383	-1.15584	0.448805	0.0827548	0.348332	152.7	135.2	217	304.2	664.4	157.9	168.3	375.5
ENSMUSG00000015165	Hnrnpl	heterogeneous nuclear ribonucleoprotein L [Source:MGI Symbol;Acc:MGI:104816]	7	28808541	28822266	1	protein_coding	, NM_177301	Mm.9043	15388	-0.840013	0.558639	NA	NA	372.1	479.4	499.8	317.4	137	1965.2	450.433	806.533
ENSMUSG00000015176	Nolc1	nucleolar and coiled-body phosphoprotein 1 [Source:MGI Symbol;Acc:MGI:1918019]	19	46075863	46085530	1	protein_coding	, NM_053086, NM_001039351, NM_001039353, NM_001039352		70769	0.447452	1.36363	0.684753	0.91086	417	1016	628.5	147.3	225.5	1139.3	687.167	504.033
ENSMUSG00000015189	Casd1	CAS1 domain containing 1 [Source:MGI Symbol;Acc:MGI:2384865]	6	4600839	4643355	1	protein_coding	NM_145398,	Mm.270703	213819	0.339938	1.2657	0.620969	0.883721	892.9	505.8	405.3	764.2	318.9	340.9	601.333	474.667
ENSMUSG00000015214	Mtmr1	myotubularin related protein 1 [Source:MGI Symbol;Acc:MGI:1858271]	X	71364760	71419196	1	protein_coding	, NM_001313707, NM_001313706, NM_001313703, NM_016985, NM_001313702, NM_001313704	Mm.219672	53332	0.160862	1.11795	0.854361	0.962955	272	245	224.5	341.2	58.2	263.1	247.167	220.833
ENSMUSG00000015217	Hmgb3	high mobility group box 3 [Source:MGI Symbol;Acc:MGI:1098219]	X	71555918	71560676	1	protein_coding	NM_001293624, NM_001293625, , NM_001293623, NM_008253	Mm.336087	15354	2.68901	6.44873	NA	NA	1043	825.4	907.4	3	110.3	318	925.267	143.767
ENSMUSG00000015243	Abca1	ATP-binding cassette, sub-family A (ABC1), member 1 [Source:MGI Symbol;Acc:MGI:99607]	4	53030787	53159895	-1	protein_coding	NM_013454,	Mm.277376	11303	-6.25536	0.0130903	2.95948e-07	1.41591e-05	1.3	3.5	10.2	158.9	946.9	67.5	5	391.1
ENSMUSG00000015247	Nipsnap3b	nipsnap homolog 3B [Source:MGI Symbol;Acc:MGI:1913786]	4	53011880	53022060	1	protein_coding	NM_025623,	Mm.38244	66536	-0.0430013	0.970634	0.963801	0.991232	952.6	706	781.3	877.4	1243.9	392.4	813.3	837.9
ENSMUSG00000015289	Lage3	L antigen family, member 3 [Source:MGI Symbol;Acc:MGI:1913442]	X	74351276	74353618	-1	protein_coding	, NM_025410	Mm.21705	66192	1.4052	2.64854	0.062984	0.300461	1519.6	646.3	1352.2	775.9	466.8	84.6	1172.7	442.433
ENSMUSG00000015290	Ubl4a	ubiquitin-like 4A [Source:MGI Symbol;Acc:MGI:95049]	X	74365718	74373218	-1	protein_coding	NM_145405, , NM_001278271, NM_001278272	Mm.3979	27643, 100169864	0.808045	1.75084	0.213085	0.583575	2097	1104.7	2227.6	1637.1	1234.2	228.8	1809.77	1033.37
ENSMUSG00000015291	Gdi1	guanosine diphosphate (GDP) dissociation inhibitor 1 [Source:MGI Symbol;Acc:MGI:99846]	X	74304998	74311862	1	protein_coding	NM_010273,	Mm.205830	14567	-2.02222	0.246179	NA	NA	236.1	472.4	237.1	597.1	454.6	2787.7	315.2	1279.8
ENSMUSG00000015305	Sash1	SAM and SH3 domain containing 1 [Source:MGI Symbol;Acc:MGI:1917347]	10	8722219	8886070	-1	protein_coding	NM_175155,	Mm.338275	70097	3.94026	15.351	NA	NA	0	114.2	21.4	0.5	8.5	0	45.2	3
ENSMUSG00000015312	Gadd45b	growth arrest and DNA-damage-inducible 45 beta [Source:MGI Symbol;Acc:MGI:107776]	10	80930073	80932204	1	protein_coding	NM_008655,	Mm.1360	17873	-2.08239	0.236123	0.0367668	0.215011	65.4	20.2	261.1	565.2	414.6	491.9	115.567	490.567
ENSMUSG00000015314	Slamf6	SLAM family member 6 [Source:MGI Symbol;Acc:MGI:1353620]	1	171917515	171953170	1	protein_coding	, NM_030710		30925	-4.3954	0.0475173	NA	NA	128.9	4.4	60.6	1734.6	1564	790.4	64.6333	1363
ENSMUSG00000015316	Slamf1	signaling lymphocytic activation molecule family member 1 [Source:MGI Symbol;Acc:MGI:1351314]	1	171767127	171801184	1	protein_coding	NM_013730,	Mm.103648	27218	-0.100954	0.932416	0.907699	0.976399	316.2	109.8	119.2	216.3	323.7	44.6	181.733	194.867
ENSMUSG00000015335	Zdhhc12	zinc finger, DHHC domain containing 12 [Source:MGI Symbol;Acc:MGI:1913470]	2	30090944	30093648	-1	protein_coding	, NM_001037762, NM_025428	Mm.22538	66220	-1.52595	0.347251	0.303132	0.677661	90.4	20.2	151.8	723.1	30.3	2.3	87.4667	251.9
ENSMUSG00000015337	Endog	endonuclease G [Source:MGI Symbol;Acc:MGI:1261433]	2	30171493	30174069	1	protein_coding	NM_007931	Mm.474473	13804	-0.733036	0.601636	0.707729	0.920484	63.5	0.9	84.9	246.8	1.2	0	49.7667	82.6667
ENSMUSG00000015340	Cybb	cytochrome b-245, beta polypeptide [Source:MGI Symbol;Acc:MGI:88574]	X	9435252	9487771	-1	protein_coding	NM_007807,	Mm.200362	13058	-2.28739	0.204845	0.00956966	0.0838645	43	684.9	895.9	3669.2	1591.9	2666.4	541.267	2642.5
ENSMUSG00000015341	Golga7	golgi autoantigen, golgin subfamily a, 7 [Source:MGI Symbol;Acc:MGI:1931029]	8	23241346	23257074	-1	protein_coding	NM_001042484, NM_020585,		57437	-0.0244659	0.983185	0.981173	0.995849	247.6	259.9	318	514.4	321.3	3.4	275.167	279.7
ENSMUSG00000015342	Xk	X-linked Kx blood group [Source:MGI Symbol;Acc:MGI:103569]	X	9272756	9313250	1	protein_coding	NM_023500	Mm.56468	22439	2.39199	5.24882	NA	NA	236.7	262.6	240.7	76.7	40	24	246.667	46.9
ENSMUSG00000015355	Cd48	CD48 antigen [Source:MGI Symbol;Acc:MGI:88339]	1	171682009	171705258	1	protein_coding	, NM_007649	Mm.1738	12506	-2.44852	0.183198	0.00544299	0.0554687	1455.5	628.7	2641.2	14452.9	10926.1	417.5	1575.13	8598.83
ENSMUSG00000015357	Clpx	caseinolytic mitochondrial matrix peptidase chaperone subunit [Source:MGI Symbol;Acc:MGI:1346017]	9	65294260	65330658	1	protein_coding	NM_011802, , NM_001044389		270166	0.944525	1.92456	NA	NA	256.6	209	133	54.8	212.2	44.6	199.533	103.867
ENSMUSG00000015363	Trabd	TraB domain containing [Source:MGI Symbol;Acc:MGI:1915226]	15	89075124	89087077	1	protein_coding	, NM_026485	Mm.284710	67976	-0.882382	0.542471	NA	NA	231.6	395.1	213.3	171.6	219.4	1157.6	280	516.2
ENSMUSG00000015396	Cd83	CD83 antigen [Source:MGI Symbol;Acc:MGI:1328316]	13	43784775	43803132	1	protein_coding	NM_009856, NM_001289915,		12522	-4.42312	0.0466133	3.06026e-05	0.000760812	16	18.4	29.3	422.5	634.1	315.7	21.2333	457.433
ENSMUSG00000015461	Atf6b	activating transcription factor 6 beta [Source:MGI Symbol;Acc:MGI:105121]	17	34647146	34655074	1	protein_coding	NM_017406,	Mm.4068	12915	-2.26073	0.208666	NA	NA	104.6	163.3	115.6	101.6	54.6	1681.5	127.833	612.567
ENSMUSG00000015468	Notch4	notch 4 [Source:MGI Symbol;Acc:MGI:107471]	17	34564268	34588503	1	protein_coding	NM_010929,	Mm.173813	18132	-3.30493	0.101185	0.0850772	0.353944	48.8	44.8	0	11.7	177	734.4	31.2	307.7
ENSMUSG00000015474	Ppt2	palmitoyl-protein thioesterase 2 [Source:MGI Symbol;Acc:MGI:1860075]	17	34616662	34628510	-1	protein_coding	NM_001302396, NM_001302395, NM_019441, NM_001302393, , NM_001302394	Mm.373627	54397	2.311	4.96228	0.113742	0.416226	195.6	173	55.6	10.7	12.1	62.9	141.4	28.5667
ENSMUSG00000015478	Rnf5	ring finger protein 5 [Source:MGI Symbol;Acc:MGI:1860076]	17	34601091	34603690	-1	protein_coding	NM_019403,		54197	0.112469	1.08108	NA	NA	92.4	49.2	165.6	278.8	2.4	2.3	102.4	94.5
ENSMUSG00000015488	Cacfd1	calcium channel flower domain containing 1 [Source:MGI Symbol;Acc:MGI:1924317]	2	27009926	27021089	1	protein_coding	NM_001243239, NM_001243240, NM_029862,		381356	-2.52779	0.173404	NA	NA	73.1	50.9	153.1	399.1	419.5	782.4	92.3667	533.667
ENSMUSG00000015501	Hivep2	human immunodeficiency virus type I enhancer binding protein 2 [Source:MGI Symbol;Acc:MGI:1338076]	10	13966075	14151374	1	protein_coding	, NM_010437	Mm.42157	15273	-2.04046	0.243085	NA	NA	108.4	96.6	57.9	156.9	166.1	758.4	87.6333	360.467
ENSMUSG00000015522	Arnt	aryl hydrocarbon receptor nuclear translocator [Source:MGI Symbol;Acc:MGI:88071]	3	95434388	95497240	1	protein_coding	, NM_001037737, NM_009709		11863	-1.34715	0.393067	0.205351	0.57279	117.4	27.2	123.1	217.8	15.8	448.4	89.2333	227.333
ENSMUSG00000015533	Itga2	integrin alpha 2 [Source:MGI Symbol;Acc:MGI:96600]	13	114833081	114932100	-1	protein_coding	NM_008396,		16398	0.825392	1.77202	0.44901	0.785983	341.9	242.4	147.2	230	3.6	178.4	243.833	137.333
ENSMUSG00000015536	Mocs2	molybdenum cofactor synthesis 2 [Source:MGI Symbol;Acc:MGI:1336894]	13	114818236	114832275	1	protein_coding	NM_013826, , NM_001113374, NM_001113375		17434	-0.385693	0.765411	0.548295	0.851305	654.3	355.6	640	1074	550.4	530.8	549.967	718.4
ENSMUSG00000015542	Nat9	N-acetyltransferase 9 (GCN5-related, putative) [Source:MGI Symbol;Acc:MGI:1913426]	11	115182832	115187859	-1	protein_coding	, NM_025400		66176	-0.776561	0.583757	0.540733	0.847238	151.4	150.2	116.9	515.4	88.5	112.1	139.5	238.667
ENSMUSG00000015575	Atp6v0e	ATPase, H+ transporting, lysosomal V0 subunit E [Source:MGI Symbol;Acc:MGI:1328318]	17	26676396	26699644	1	protein_coding	NM_025272,		11974	-0.46043	0.72677	NA	NA	9083.9	3388.6	7669.6	13771	13452.8	490.7	6714.03	9238.17
ENSMUSG00000015597	Zfp318	zinc finger protein 318 [Source:MGI Symbol;Acc:MGI:1889348]	17	46383731	46420920	1	protein_coding	NM_207671, NM_021346,	Mm.439916	57908	-3.87063	0.0683633	NA	NA	17.3	69.4	18.1	11.2	37.6	1480.2	34.9333	509.667
ENSMUSG00000015599	Ttbk1	tau tubulin kinase 1 [Source:MGI Symbol;Acc:MGI:2147036]	17	46442448	46487675	-1	protein_coding	NM_001162864,	Mm.297613	106763	-3.01612	0.123611	0.0567555	0.28203	0.6	58	2.3	15.2	200	274.5	20.3	163.233
ENSMUSG00000015605	Srf	serum response factor [Source:MGI Symbol;Acc:MGI:106658]	17	46546839	46556162	-1	protein_coding	NM_020493	Mm.45044	20807	-1.91045	0.266009	0.105351	0.40043	63.5	55.3	96.8	147.3	32.7	631.4	71.8667	270.467
ENSMUSG00000015647	Lama5	laminin, alpha 5 [Source:MGI Symbol;Acc:MGI:105382]	2	180176373	180225859	-1	protein_coding	, NM_001081171	Mm.4339	16776	5.71927	52.6831	NA	NA	23.1	99.2	47.1	0	1.2	2.3	56.4667	1.16667
ENSMUSG00000015656	Hspa8	heat shock protein 8 [Source:MGI Symbol;Acc:MGI:105384]	9	40800984	40810087	1	protein_coding	NM_031165,		15481	0.764236	1.69847	0.0799158	0.342871	4762.9	8121.6	6434	2903.5	4267.6	4203.8	6439.5	3791.63
ENSMUSG00000015668	Pdzd11	PDZ domain containing 11 [Source:MGI Symbol;Acc:MGI:1919871]	X	100622883	100626568	-1	protein_coding	, NM_028303		72621	0.164966	1.12114	0.808165	0.949107	1002	335.4	586	452.9	1023.3	240.2	641.133	572.133
ENSMUSG00000015671	Psma2	proteasome (prosome, macropain) subunit, alpha type 2 [Source:MGI Symbol;Acc:MGI:104885]	13	14613240	14674236	1	protein_coding	NM_008944,		19166	0.0741471	1.05274	0.906623	0.976025	8884.4	4346.6	8372.2	10336.4	8603.2	1580.9	7201.07	6840.17
ENSMUSG00000015672	Mrpl32	mitochondrial ribosomal protein L32 [Source:MGI Symbol;Acc:MGI:2137226]	13	14608184	14613165	-1	protein_coding	, NM_029271	Mm.36511	NA	0.64262	1.56116	0.250121	0.622698	1984.1	1010.7	2083.4	1550.3	1251.2	450.7	1692.73	1084.07
ENSMUSG00000015697	Setdb1	SET domain, bifurcated 1 [Source:MGI Symbol;Acc:MGI:1934229]	3	95323525	95357202	-1	protein_coding	, NM_001163641, NM_001163642, NM_018877	Mm.490259	84505	-0.468002	0.722965	0.653924	0.899856	160.4	193.2	58.3	327	185.5	56.1	137.3	189.533
ENSMUSG00000015702	Anxa9	annexin A9 [Source:MGI Symbol;Acc:MGI:1923711]	3	95296096	95307176	-1	protein_coding	NM_001085383, NM_023628,	Mm.218844	71790	0.729727	1.65832	0.64878	0.896827	186	29	110.6	56.9	0	139.6	108.533	65.5
ENSMUSG00000015711	Prune1	prune exopolyphosphatase [Source:MGI Symbol;Acc:MGI:1925152]	3	95253674	95282076	-1	protein_coding	NM_173347,	Mm.14155	229589	0.116329	1.08397	0.922265	0.981546	97.5	44.8	73.4	27.9	162.5	9.2	71.9	66.5333
ENSMUSG00000015714	Cers2	ceramide synthase 2 [Source:MGI Symbol;Acc:MGI:1924143]	3	95314791	95323599	1	protein_coding	, NM_029789, NM_001320492	Mm.181009	76893	0.626389	1.5437	0.3575	0.725347	866	998.4	1159.6	1055.7	335.8	566.2	1008	652.567
ENSMUSG00000015733	Capza2	capping protein (actin filament) muscle Z-line, alpha 2 [Source:MGI Symbol;Acc:MGI:106222]	6	17636234	17666972	1	protein_coding	, NM_007604	Mm.392504	12343	-0.11111	0.925876	0.869039	0.967739	3524.2	2197	4925.8	5977.6	4593.8	927.7	3549	3833.03
ENSMUSG00000015745	Plekho1	pleckstrin homology domain containing, family O member 1 [Source:MGI Symbol;Acc:MGI:1914470]	3	95988429	95996001	-1	protein_coding	NM_023320,		67220	-2.35677	0.195228	0.0330968	0.201445	216.2	50.1	74.1	563.1	53.3	1126.7	113.467	581.033
ENSMUSG00000015747	Vps45	vacuolar protein sorting 45 [Source:MGI Symbol;Acc:MGI:891965]	3	95999832	96058466	-1	protein_coding	NM_013841,	Mm.263185	22365	-0.930177	0.524794	NA	NA	80.2	203.7	91.9	52.8	97	566.2	125.267	238.667
ENSMUSG00000015748	Prpf3	pre-mRNA processing factor 3 [Source:MGI Symbol;Acc:MGI:1918017]	3	95830124	95855885	-1	protein_coding	NM_001316751, , NM_027541	Mm.279872	70767	0.699789	1.62427	0.432698	0.776741	237.3	107.1	208.7	100.5	164.9	75.5	184.367	113.633
ENSMUSG00000015749	Anp32e	acidic (leucine-rich) nuclear phosphoprotein 32 family, member E [Source:MGI Symbol;Acc:MGI:1913721]	3	95929246	95947390	1	protein_coding	NM_001253757, NM_023210, , NM_001253758	Mm.218657	66471	0.501645	1.41583	NA	NA	1068.7	2233.9	2342.2	733.7	825.6	2428.5	1881.6	1329.27
ENSMUSG00000015755	Tab2	TGF-beta activated kinase 1/MAP3K7 binding protein 2 [Source:MGI Symbol;Acc:MGI:1915902]	10	7905653	7956230	-1	protein_coding	, NM_138667	Mm.193041	68652	0.449816	1.36587	0.440862	0.781325	447.1	929	578.8	229	401.3	801.9	651.633	477.4
ENSMUSG00000015757	Ppil4	peptidylprolyl isomerase (cyclophilin)-like 4 [Source:MGI Symbol;Acc:MGI:1914668]	10	7792891	7823135	1	protein_coding	NM_026141,	Mm.38927	67418	0.128084	1.09284	0.86051	0.96539	429.8	630.5	393.1	96.5	407.4	827	484.467	443.633
ENSMUSG00000015759	Cnih1	cornichon family AMPA receptor auxiliary protein 1 [Source:MGI Symbol;Acc:MGI:1277202]	14	46775582	46788411	-1	protein_coding	NM_009919,	Mm.3261	12793	0.606058	1.52209	0.226187	0.599419	1228.4	2033.7	1740	1499.5	784.4	1000.9	1667.37	1094.93
ENSMUSG00000015766	Eps8	epidermal growth factor receptor pathway substrate 8 [Source:MGI Symbol;Acc:MGI:104684]	6	137477245	137654876	-1	protein_coding	NM_007945, NM_001271589, NM_001271595, NM_001271587, NM_001271588,	Mm.235346, Mm.488641, Mm.491717	13860	-4.03326	0.0610758	NA	NA	0.6	20.2	5.3	83.8	80	259.7	8.7	141.167
ENSMUSG00000015776	Med22	mediator complex subunit 22 [Source:MGI Symbol;Acc:MGI:98446]	2	26905262	26910677	-1	protein_coding	NM_011513, NM_001033908,	Mm.397932	20933	-0.472347	0.720791	NA	NA	44.3	50.1	95.8	32.5	215.8	16	63.4	88.1
ENSMUSG00000015790	Surf1	surfeit gene 1 [Source:MGI Symbol;Acc:MGI:98443]	2	26913381	26916530	-1	protein_coding	, NM_001271724, NM_013677		20930	-0.840126	0.558595	0.345325	0.715068	579.2	302.1	385.5	1129.3	1013.6	124.7	422.267	755.867
ENSMUSG00000015804	Med28	mediator complex subunit 28 [Source:MGI Symbol;Acc:MGI:1914249]	5	45520229	45529276	1	protein_coding	NM_025895,	Mm.283045	66999	-0.355433	0.781635	NA	NA	2590.9	1344.4	2601.3	3538.7	4036.1	788.1	2178.87	2787.63
ENSMUSG00000015806	Qdpr	quinoid dihydropteridine reductase [Source:MGI Symbol;Acc:MGI:97836]	5	45434021	45450236	-1	protein_coding	, NM_024236	Mm.30204	110391	1.7627	3.39333	NA	NA	934.6	648	989.4	60.4	276.4	422.1	857.333	252.967
ENSMUSG00000015837	Sqstm1	sequestosome 1 [Source:MGI Symbol;Acc:MGI:107931]	11	50199366	50210827	-1	protein_coding	NM_001290769, NM_011018,		18412	-1.31994	0.400551	NA	NA	213	353.9	230.5	261	183.1	1546.5	265.8	663.533
ENSMUSG00000015839	Nfe2l2	nuclear factor, erythroid derived 2, like 2 [Source:MGI Symbol;Acc:MGI:108420]	2	75675513	75704641	-1	protein_coding	NM_010902,	Mm.1025	18024	1.01444	2.02012	0.101078	0.390686	976.3	786.8	593.6	331.6	613.5	221.9	785.567	389
ENSMUSG00000015854	Cd5l	CD5 antigen-like [Source:MGI Symbol;Acc:MGI:1334419]	3	87357881	87371073	1	protein_coding	NM_009690	Mm.6676	11801	-1.65355	0.317857	NA	NA	0.6	2.6	45.1	10.2	143.1	0	16.1	51.1
ENSMUSG00000015869	Prpsap1	phosphoribosyl pyrophosphate synthetase-associated protein 1 [Source:MGI Symbol;Acc:MGI:1915013]	11	116470845	116494202	-1	protein_coding	, NM_026364	Mm.25125	67763	-0.998302	0.500589	0.181751	0.537973	369.5	386.4	532.7	592.1	658.3	1324.6	429.533	858.333
ENSMUSG00000015880	Ncapg	non-SMC condensin I complex, subunit G [Source:MGI Symbol;Acc:MGI:1930197]	5	45669919	45700546	1	protein_coding	NM_019438,	Mm.32012	54392	1.11651	2.16822	0.384367	0.747037	504.8	185.3	118.2	241.2	112.8	18.3	269.433	124.1
ENSMUSG00000015882	Lcorl	ligand dependent nuclear receptor corepressor-like [Source:MGI Symbol;Acc:MGI:2651932]	5	45697181	45857615	-1	protein_coding	NM_178142, , NM_172153, NM_001163073	Mm.71498, Mm.451765	209707	0.482004	1.39668	NA	NA	263	611.2	158.7	160	520.1	59.5	344.3	246.533
ENSMUSG00000015889	Lta4h	leukotriene A4 hydrolase [Source:MGI Symbol;Acc:MGI:96836]	10	93453411	93484875	1	protein_coding	NM_001313897, NM_008517,		16993	0.517741	1.43171	0.463238	0.796024	709.5	750.8	1394.7	566.2	196.4	1232	951.667	664.867
ENSMUSG00000015932	Dstn	destrin [Source:MGI Symbol;Acc:MGI:1929270]	2	143915320	143943324	1	protein_coding	NM_019771	Mm.28919	56431	2.62275	6.15921	NA	NA	1771.7	655.9	1475.7	397.1	26.7	209.3	1301.1	211.033
ENSMUSG00000015937	H2afy	H2A histone family, member Y [Source:MGI Symbol;Acc:MGI:1349392]	13	56073619	56136361	-1	protein_coding	NM_001159513, NM_012015, NM_001159514, NM_001159515,	Mm.283802	26914	0.136815	1.09947	0.825365	0.953557	1339.4	2882.8	2655	1492.4	990.5	3772.6	2292.4	2085.17
ENSMUSG00000015942	Gtf2ird2	GTF2I repeat domain containing 2 [Source:MGI Symbol;Acc:MGI:2149780]	5	134184019	134224355	1	protein_coding	, NM_053266	Mm.218744	114674	0.194697	1.14448	0.878813	0.971228	10.3	137.9	66.5	50.3	18.2	119	71.5667	62.5
ENSMUSG00000015943	Bola1	bolA-like 1 (E. coli) [Source:MGI Symbol;Acc:MGI:1916418]	3	96196588	96219709	-1	protein_coding	, NM_026975		69168	0.326544	1.25401	NA	NA	2160.5	1590.2	2095.3	1392.8	1869.5	1400.1	1948.67	1554.13
ENSMUSG00000015944	Gatsl2	GATS protein-like 2 [Source:MGI Symbol;Acc:MGI:1933384]	5	134099711	134144343	1	protein_coding	NM_030719,	Mm.467067	80909	-0.474214	0.719859	0.789006	NA	21.8	6.1	22.1	11.7	15.8	42.3	16.6667	23.2667
ENSMUSG00000015950	Ncf1	neutrophil cytosolic factor 1 [Source:MGI Symbol;Acc:MGI:97283]	5	134220053	134229625	-1	protein_coding	, NM_010876, NM_001286037	Mm.425296	17969	-1.19954	0.435414	0.119772	0.427584	395.1	333.7	912	773.9	1981.1	1015.8	546.933	1256.93
ENSMUSG00000015961	Adss	adenylosuccinate synthetase, non muscle [Source:MGI Symbol;Acc:MGI:87948]	1	177762962	177796511	-1	protein_coding	NM_007422,	Mm.338021	11566	0.805681	1.74797	NA	NA	828.1	1322.4	1111.8	897.2	740.8	227.6	1087.43	621.867
ENSMUSG00000015968	Cacna1d	calcium channel, voltage-dependent, L type, alpha 1D subunit [Source:MGI Symbol;Acc:MGI:88293]	14	30039939	30491455	-1	protein_coding	, NM_028981, NM_001302637, NM_001083616	Mm.9772	12289	-3.00976	0.124157	0.020986	0.146351	7.1	17.6	45.4	6.6	120	440.4	23.3667	189
ENSMUSG00000015971	Actr8	ARP8 actin-related protein 8 [Source:MGI Symbol;Acc:MGI:1860775]	14	29978337	30006354	1	protein_coding	NM_027493,	Mm.215110	56249	-0.127691	0.915295	0.892906	0.974503	196.3	223.9	238	49.3	291	379.8	219.4	240.033
ENSMUSG00000015994	Fnta	farnesyltransferase, CAAX box, alpha [Source:MGI Symbol;Acc:MGI:104683]	8	25998722	26015650	-1	protein_coding	NM_008033,	Mm.3496	14272	0.531385	1.44532	0.494297	0.816935	681.9	822.8	524.8	580.9	63	759.5	676.5	467.8
ENSMUSG00000016018	Skiv2l2	superkiller viralicidic activity 2-like 2 (S. cerevisiae) [Source:MGI Symbol;Acc:MGI:1919448]	13	112867418	112927398	-1	protein_coding	NM_028151,		72198	0.0644677	1.0457	0.932858	0.98504	209.1	322.3	379	400.6	128.5	340.9	303.467	290
ENSMUSG00000016024	Lbp	lipopolysaccharide binding protein [Source:MGI Symbol;Acc:MGI:1098776]	2	158306493	158332852	1	protein_coding	, NM_008489	Mm.218846	16803	1.47682	2.78335	0.345301	0.715068	75.7	246.7	405.3	40.1	177	44.6	242.567	87.2333
ENSMUSG00000016028	Celsr1	cadherin, EGF LAG seven-pass G-type receptor 1 [Source:MGI Symbol;Acc:MGI:1100883]	15	85898758	86033777	-1	protein_coding	NM_009886	Mm.22680	12614	-1.01498	0.494836	NA	NA	0.6	23.7	25.7	47.7	53.3	0	16.6667	33.6667
ENSMUSG00000016087	Fli1	Friend leukemia integration 1 [Source:MGI Symbol;Acc:MGI:95554]	9	32422204	32542861	-1	protein_coding	NM_008026,	Mm.258908	14247	1.27388	2.41811	0.00415855	0.0452057	3319	3313.1	2303	759.6	1651.3	1285.7	2978.37	1232.2
ENSMUSG00000016128	Stard13	StAR-related lipid transfer (START) domain containing 13 [Source:MGI Symbol;Acc:MGI:2385331]	5	151037510	151233836	-1	protein_coding	NM_146258, NM_001163493,	Mm.209272	243362	-6.86458	0.00858133	NA	NA	5.1	0	1	0	7.3	708.1	2.03333	238.467
ENSMUSG00000016150	Tenm1	teneurin transmembrane protein 1 [Source:MGI Symbol;Acc:MGI:1345185]	X	42527866	43429126	-1	protein_coding	, NM_011855	Mm.327698	23963	-1.34628	0.393305	NA	NA	28.2	0	3.6	22.9	58.2	0	10.6	27.0333
ENSMUSG00000016181	Diexf	digestive organ expansion factor homolog (zebrafish) [Source:MGI Symbol;Acc:MGI:2138080]	1	193091104	193130272	-1	protein_coding	, NM_145415	Mm.173758	215193	-1.47409	0.359961	0.183425	0.540424	183.5	158.1	66.8	11.2	466.8	656.6	136.133	378.2
ENSMUSG00000016194	Hsd11b1	hydroxysteroid 11-beta dehydrogenase 1 [Source:MGI Symbol;Acc:MGI:103562]	1	193221634	193264075	-1	protein_coding	NM_001044751, , NM_008288	Mm.28328	15483	-1.4261	0.372136	0.213944	0.584899	112.3	31.6	975.9	827.7	2021.1	162.4	373.267	1003.73
ENSMUSG00000016206	H2-M3	histocompatibility 2, M region locus 3 [Source:MGI Symbol;Acc:MGI:95915]	17	37270220	37274484	1	protein_coding	NM_013819	Mm.14437	14991	-4.20815	0.0541027	2.77939e-07	1.34919e-05	48.1	7	60.3	970.9	777.1	398.1	38.4667	715.367
ENSMUSG00000016252	Atp5e	ATP synthase, H+ transporting, mitochondrial F1 complex, epsilon subunit [Source:MGI Symbol;Acc:MGI:1855697]	2	174461072	174464105	-1	protein_coding	NM_025983,	Mm.20841	67126	-0.379445	0.768733	0.324356	0.698176	9533.6	8598.4	9410	12545.7	11584.5	11697.5	9180.67	11942.6
ENSMUSG00000016253	Nelfcd	negative elongation factor complex member C/D, Th1l [Source:MGI Symbol;Acc:MGI:1926424]	2	174415804	174427502	1	protein_coding	NM_020580,	Mm.271709	57314	1.51186	2.85177	0.0972778	0.383235	191.2	521.6	248.9	134.6	15.8	186.5	320.567	112.3
ENSMUSG00000016255	Tubb1	tubulin, beta 1 class VI [Source:MGI Symbol;Acc:MGI:107814]	2	174450695	174457882	1	protein_coding	NM_001080971		545486	6.78071	109.95	NA	NA	177.7	0	6.3	0.5	1.2	0	61.3333	0.566667
ENSMUSG00000016256	Ctsz	cathepsin Z [Source:MGI Symbol;Acc:MGI:1891190]	2	174427493	174439039	-1	protein_coding	NM_022325		64138	-2.68762	0.155219	NA	NA	900.6	691.9	2053.1	7768	8414	7312.9	1215.2	7831.63
ENSMUSG00000016257	Prelid3b	PRELI domain containing 3B [Source:MGI Symbol;Acc:MGI:1913640]	2	174465067	174473081	-1	protein_coding	NM_025531,		66390	0.905745	1.87351	0.132761	0.453354	933.3	529.5	693.4	519.5	412.2	218.5	718.733	383.4
ENSMUSG00000016308	Ube2a	ubiquitin-conjugating enzyme E2A [Source:MGI Symbol;Acc:MGI:102959]	X	36873900	36884222	1	protein_coding	, NM_019668, NM_001313696	Mm.393638, Mm.395649	22209	-0.0202896	0.986035	0.968597	0.993195	2160.5	1621	1870.1	1949.9	2635.8	1146.2	1883.87	1910.63
ENSMUSG00000016319	Slc25a5	solute carrier family 25 (mitochondrial carrier, adenine nucleotide translocator), member 5 [Source:MGI Symbol;Acc:MGI:1353496]	X	36795651	36798807	1	protein_coding	NM_007451,		11740	0.548303	1.46236	0.392261	0.752905	10131.4	4817.3	11790.1	10671.5	6001.4	1610.6	8912.93	6094.5
ENSMUSG00000016344	Ppdpf	pancreatic progenitor cell differentiation and proliferation factor [Source:MGI Symbol;Acc:MGI:1913746]	2	181187247	181188771	1	protein_coding	, NM_025598		66496	-1.724	0.302708	NA	NA	606.8	302.9	919.6	2980.2	2970.4	93.8	609.767	2014.8
ENSMUSG00000016386	Mpped2	metallophosphoesterase domain containing 2 [Source:MGI Symbol;Acc:MGI:1924265]	2	106693269	106868356	1	protein_coding	NM_001143683, NM_029837,	Mm.45628	77015	0.227341	1.17068	NA	NA	0.6	54.4	0	0	2.4	44.6	18.3333	15.6667
ENSMUSG00000016409	Nkap	NFKB activating protein [Source:MGI Symbol;Acc:MGI:1914300]	X	37126795	37150746	1	protein_coding	NM_025937,	Mm.55422	67050	-1.05289	0.482002	0.376193	0.740846	329.7	139.6	340.4	623	532.2	525	269.9	560.067
ENSMUSG00000016427	Ndufa1	NADH dehydrogenase (ubiquinone) 1 alpha subcomplex, 1 [Source:MGI Symbol;Acc:MGI:1929511]	X	37187588	37191163	-1	protein_coding	NM_019443		54405	-0.863791	0.549507	NA	NA	5648.8	4439.7	4661.7	12373.1	12404	2064.7	4916.73	8947.27
ENSMUSG00000016458	Wt1	Wilms tumor 1 homolog [Source:MGI Symbol;Acc:MGI:98968]	2	105126529	105173616	1	protein_coding	NM_144783,	Mm.389339	22431	-1.1623	0.446801	NA	NA	5.1	0	5.3	19.8	0	3.4	3.46667	7.73333
ENSMUSG00000016477	E2f3	E2F transcription factor 3 [Source:MGI Symbol;Acc:MGI:1096340]	13	29906575	29986063	-1	protein_coding	, NM_001289920, NM_010093	Mm.268356	13557	0.725291	1.65323	0.295658	0.66987	137.3	352.1	240.3	167.6	203.7	69.8	243.233	147.033
ENSMUSG00000016481	Cr1l	complement component (3b/4b) receptor 1-like [Source:MGI Symbol;Acc:MGI:88513]	1	195097382	195131586	-1	protein_coding	, NM_013499	Mm.301652	12946	-0.163461	0.892881	0.735025	0.929758	1023.1	1045.8	951.2	1622.9	1045.1	712.6	1006.7	1126.87
ENSMUSG00000016487	Ppfibp1	PTPRF interacting protein, binding protein 1 (liprin beta 1) [Source:MGI Symbol;Acc:MGI:1914783]	6	146888487	147032025	1	protein_coding	NM_026221, , NM_001170433	Mm.103382	67533	-0.00783321	0.994585	0.995993	0.998921	133.4	201.1	85.3	146.7	275.2	0	139.933	140.633
ENSMUSG00000016495	Plgrkt	plasminogen receptor, C-terminal lysine transmembrane protein [Source:MGI Symbol;Acc:MGI:1915009]	19	29348599	29367390	-1	protein_coding	NM_026362,		67759	-0.769824	0.586489	0.259434	0.633121	1853.9	902.7	1187.2	2530.3	3372.9	821.3	1314.6	2241.5
ENSMUSG00000016496	Cd274	CD274 antigen [Source:MGI Symbol;Acc:MGI:1926446]	19	29367455	29388095	1	protein_coding	NM_021893	Mm.245363	60533	-0.819009	0.566831	0.353322	0.722358	154	125.6	177.1	204.6	138.2	463.3	152.233	268.7
ENSMUSG00000016498	Pdcd1lg2	programmed cell death 1 ligand 2 [Source:MGI Symbol;Acc:MGI:1930125]	19	29410919	29471157	1	protein_coding	NM_021396		58205	-0.17565	0.885369	0.842315	0.958917	11.5	68.5	15.5	35.5	50.9	20.6	31.8333	35.6667
ENSMUSG00000016503	Gtf3a	general transcription factor III A [Source:MGI Symbol;Acc:MGI:1913846]	5	146948657	146955614	1	protein_coding	NM_025652,	Mm.196528	66596	0.252757	1.19148	0.843687	0.959115	89.8	104.5	268.3	118.3	269.2	1.1	154.2	129.533
ENSMUSG00000016510	Mtif3	mitochondrial translational initiation factor 3 [Source:MGI Symbol;Acc:MGI:1923616]	5	146951573	146963800	-1	protein_coding	NM_001256102, NM_029581, NM_001256101, NM_001256100,	Mm.486234	76366	-1.21151	0.431817	0.358048	0.725701	64.8	69.4	11.2	131	1.2	203.6	48.4667	111.933
ENSMUSG00000016520	Lnx2	ligand of numb-protein X 2 [Source:MGI Symbol;Acc:MGI:2155959]	5	147016655	147076586	-1	protein_coding	NM_080795,	Mm.272203	140887	-0.941947	0.52053	NA	NA	72.5	65	55	63	46.1	260.8	64.1667	123.3
ENSMUSG00000016526	Dyrk3	dual-specificity tyrosine-(Y)-phosphorylation regulated kinase 3 [Source:MGI Symbol;Acc:MGI:1330300]	1	131127455	131138340	-1	protein_coding	NM_145508,		226419	0.0102721	1.00715	NA	NA	29.5	40.4	54	7.1	115.2	1.1	41.3	41.1333
ENSMUSG00000016528	Mapkapk2	MAP kinase-activated protein kinase 2 [Source:MGI Symbol;Acc:MGI:109298]	1	131053700	131097826	-1	protein_coding	NM_008551,	Mm.221235	17164	1.15015	2.21937	0.113354	0.415496	576	838.6	951.5	283.3	357.7	425.5	788.7	355.5
ENSMUSG00000016534	Lamp2	lysosomal-associated membrane protein 2 [Source:MGI Symbol;Acc:MGI:96748]	X	38401357	38456454	-1	protein_coding	NM_001290485, NM_001017959, NM_010685,		16784	0.303329	1.23399	NA	NA	1789.1	917.6	1547.8	1893.5	642.6	910.5	1418.17	1148.87
ENSMUSG00000016541	Atxn10	ataxin 10 [Source:MGI Symbol;Acc:MGI:1859293]	15	85336381	85463836	1	protein_coding	NM_016843		54138	0.669834	1.59089	0.180747	0.536905	875	937.8	971.9	734.8	651.1	363.8	928.233	583.233
ENSMUSG00000016552	Foxred2	FAD-dependent oxidoreductase domain containing 2 [Source:MGI Symbol;Acc:MGI:106315]	15	77940522	77956722	-1	protein_coding	NM_001017983, NM_001168260,	Mm.295605	239554	0.207624	1.15478	NA	NA	69.9	29.9	75.4	10.2	126.1	16	58.4	50.7667
ENSMUSG00000016554	Eif3d	eukaryotic translation initiation factor 3, subunit D [Source:MGI Symbol;Acc:MGI:1933181]	15	77958998	77970824	-1	protein_coding	NM_018749		55944	-0.571276	0.673021	NA	NA	597.2	823.7	690.4	712.9	619.5	1805.1	703.767	1045.83
ENSMUSG00000016559	H3f3b	H3 histone, family 3B [Source:MGI Symbol;Acc:MGI:1101768]	11	116021912	116027962	-1	protein_coding	, NM_008211		15081, 625328, 667250	0.155972	1.11417	0.763694	0.938396	17750.2	9780.3	12961.9	17215.8	13749.8	5376.3	13497.5	12114
ENSMUSG00000016619	Nup50	nucleoporin 50 [Source:MGI Symbol;Acc:MGI:1351502]	15	84923428	84942955	1	protein_coding	NM_016714	Mm.28379	18141	0.773702	1.70965	0.243136	0.61596	799.3	672.6	546.2	92.4	658.3	431.2	672.7	393.967
ENSMUSG00000016637	Ift27	intraflagellar transport 27 [Source:MGI Symbol;Acc:MGI:1914292]	15	78159465	78174108	-1	protein_coding	NM_025931		67042	0.184974	1.1368	0.843347	0.959115	550.4	385.5	681.5	833.3	523.8	65.2	539.133	474.1
ENSMUSG00000016664	Pacsin2	protein kinase C and casein kinase substrate in neurons 2 [Source:MGI Symbol;Acc:MGI:1345153]	15	83375607	83464606	-1	protein_coding	NM_001159509, NM_011862, NM_001159510,	Mm.23978	23970	-0.384702	0.765937	0.668897	0.905321	285.5	325.8	150.5	64.5	168.5	761.8	253.933	331.6
ENSMUSG00000016756	Cmah	cytidine monophospho-N-acetylneuraminic acid hydroxylase [Source:MGI Symbol;Acc:MGI:103227]	13	24327404	24477377	1	protein_coding	, NM_001284519, NM_001284520, NM_007717, NM_001111110	Mm.8396	12763	-2.26503	0.208045	3.79479e-05	0.000916491	314.3	280.1	189.6	1214.1	1487.6	1065	261.333	1255.57
ENSMUSG00000016757	Ttll12	tubulin tyrosine ligase-like family, member 12 [Source:MGI Symbol;Acc:MGI:3039573]	15	83575119	83595157	-1	protein_coding	, NM_183017		223723	-0.034773	0.976185	0.983233	0.996161	86	322.3	212.7	66.5	0	569.7	207	212.067
ENSMUSG00000016831	Tox4	TOX high mobility group box family member 4 [Source:MGI Symbol;Acc:MGI:1915389]	14	52279146	52296391	1	protein_coding	NM_023434,		268741	0.00642607	1.00446	NA	NA	130.2	234.5	204.5	262.5	9.7	294	189.733	188.733
ENSMUSG00000016833	Mrps18c	mitochondrial ribosomal protein S18C [Source:MGI Symbol;Acc:MGI:1915985]	5	100798627	100804471	1	protein_coding	NM_026826,		68735	0.425811	1.34333	0.475718	0.804497	2856.5	2427.1	2950	3262.5	2327.8	537.6	2744.53	2042.63
ENSMUSG00000016921	Srsf6	serine/arginine-rich splicing factor 6 [Source:MGI Symbol;Acc:MGI:1915246]	2	162931528	162937121	1	protein_coding	, NM_026499	Mm.24042	67996	0.12498	1.09049	0.724173	0.925989	3645.5	3684.5	2726.1	2938.5	2960.7	3321.9	3352.03	3073.7
ENSMUSG00000016933	Plcg1	phospholipase C, gamma 1 [Source:MGI Symbol;Acc:MGI:97615]	2	160731300	160775760	1	protein_coding	, NM_021280	Mm.44463	18803	1.10339	2.14859	0.474966	0.804097	60.3	57.1	2.3	3	3.6	49.2	39.9	18.6
ENSMUSG00000016940	Kctd2	potassium channel tetramerisation domain containing 2 [Source:MGI Symbol;Acc:MGI:1917632]	11	115420128	115431274	1	protein_coding	NM_183285,	Mm.276299	70382	0.000504556	1.00035	0.999679	0.9998	81.5	129.1	42.5	79.7	3.6	169.3	84.3667	84.2
ENSMUSG00000016946	Kctd5	potassium channel tetramerisation domain containing 5 [Source:MGI Symbol;Acc:MGI:1916509]	17	24047734	24073485	-1	protein_coding	NM_027008,	Mm.28171	69259	0.85635	1.81045	0.37374	0.740728	230.3	74.6	257.8	155.9	126.1	28.6	187.567	103.533
ENSMUSG00000016984	Etaa1	Ewing tumor-associated antigen 1 [Source:MGI Symbol;Acc:MGI:1915395]	11	17938756	17953875	-1	protein_coding	NM_026576	Mm.178684	68145	0.649597	1.56873	NA	NA	296.4	339.8	178.8	12.7	212.2	295.1	271.667	173.333
ENSMUSG00000017002	Slpi	secretory leukocyte peptidase inhibitor [Source:MGI Symbol;Acc:MGI:109297]	2	164354070	164389095	-1	protein_coding	NM_011414,		20568	-0.126427	0.916097	NA	NA	5309.5	1006.3	1803.6	1772.2	3599.6	3492.3	2706.47	2954.7
ENSMUSG00000017009	Sdc4	syndecan 4 [Source:MGI Symbol;Acc:MGI:1349164]	2	164424247	164443887	-1	protein_coding	NM_011521,	Mm.3815	20971	-6.13414	0.0142377	0.000985802	0.0144088	9	0	1	78.7	49.7	571.9	3.33333	233.433
ENSMUSG00000017119	Nbr1	neighbor of Brca1 gene 1 [Source:MGI Symbol;Acc:MGI:108498]	11	101552149	101581951	1	protein_coding	NM_001252220, , NM_008676, NM_001252222, NM_001252223	Mm.784	17966	0.611704	1.52806	0.387043	0.748617	429.8	270.5	160.3	211.2	167.3	184.2	286.867	187.567
ENSMUSG00000017132	Cyth1	cytohesin 1 [Source:MGI Symbol;Acc:MGI:1334257]	11	118132019	118248592	-1	protein_coding	, NM_001112700, NM_011180, NM_001112699		19157	-2.3112	0.201493	0.0108068	0.0913965	56.4	104.5	41.8	358	198.8	447.3	67.5667	334.7
ENSMUSG00000017144	Rnd3	Rho family GTPase 3 [Source:MGI Symbol;Acc:MGI:1921444]	2	51130438	51149111	-1	protein_coding	NM_028810,	Mm.46497	74194	-0.13298	0.911946	0.953243	0.989357	0.6	0	61.6	5.6	63	0	20.7333	22.8667
ENSMUSG00000017146	Brca1	breast cancer 1, early onset [Source:MGI Symbol;Acc:MGI:104537]	11	101488764	101551955	-1	protein_coding	NM_009764,	Mm.244975, Mm.453525	12189	0.230327	1.1731	0.840417	0.958555	233.5	174.7	187.3	135.1	98.2	274.5	198.5	169.267
ENSMUSG00000017167	Cntnap1	contactin associated protein-like 1 [Source:MGI Symbol;Acc:MGI:1858201]	11	101170523	101190724	1	protein_coding	, NM_016782	Mm.474527	53321	2.02993	4.08386	0.337848	0.706846	44.9	0.9	3.3	5.1	0	6.9	16.3667	4
ENSMUSG00000017176	Nt5c3b	5'-nucleotidase, cytosolic IIIB [Source:MGI Symbol;Acc:MGI:1915356]	11	100422321	100441808	-1	protein_coding	, NM_001102650, NM_026561	Mm.28738	68106	-0.598414	0.66048	0.502487	0.821112	219.4	160.7	223.2	232.1	284.9	396.9	201.1	304.633
ENSMUSG00000017188	Coa3	cytochrome C oxidase assembly factor 3 [Source:MGI Symbol;Acc:MGI:1098757]	11	101277968	101279114	-1	protein_coding	NM_026618,		52469	0.209805	1.15653	0.715608	0.921499	3700.6	1854.6	3459	4122.7	2788.5	881.9	3004.73	2597.7
ENSMUSG00000017195	Zpbp2	zona pellucida binding protein 2 [Source:MGI Symbol;Acc:MGI:1916626]	11	98551097	98558665	1	protein_coding	NM_001166494, NM_027061, , NM_001166495, NM_199419	Mm.55996	69376	-5.04607	0.0302677	0.01578	0.121132	0	4.4	4.9	222.9	84.9	1.1	3.1	102.967
ENSMUSG00000017210	Med24	mediator complex subunit 24 [Source:MGI Symbol;Acc:MGI:1344385]	11	98704591	98729435	-1	protein_coding	, NM_011869	Mm.246493	23989	0.42824	1.34559	NA	NA	134.1	362.7	145.9	57.9	207.3	212.8	214.233	159.333
ENSMUSG00000017221	Psmd3	proteasome (prosome, macropain) 26S subunit, non-ATPase, 3 [Source:MGI Symbol;Acc:MGI:98858]	11	98682554	98695979	1	protein_coding	NM_009439,	Mm.12194	22123	-0.96803	0.511204	0.123198	0.434949	154.6	603.3	355.3	460.6	517.7	1198.8	371.067	725.7
ENSMUSG00000017264	Exosc10	exosome component 10 [Source:MGI Symbol;Acc:MGI:1355322]	4	148558429	148582401	1	protein_coding	NM_016699,	Mm.266635	50912	-0.86595	0.548685	0.445921	0.785025	193.1	217.8	222.2	173.7	43.6	936.9	211.033	384.733
ENSMUSG00000017286	Glod4	glyoxalase domain containing 4 [Source:MGI Symbol;Acc:MGI:1914451]	11	76120987	76243725	-1	protein_coding	, NM_026029	Mm.482113	67201	-0.217861	0.85984	0.824183	0.953443	955.2	480.3	836.3	926.2	1522.8	193.3	757.267	880.767
ENSMUSG00000017288	Vps53	VPS53 GARP complex subunit [Source:MGI Symbol;Acc:MGI:1915549]	11	76046226	76179647	-1	protein_coding	NM_026664,	Mm.46397	68299	-1.0742	0.474935	0.277	0.653694	162.9	203.7	336.8	676.4	74	731	234.467	493.8
ENSMUSG00000017291	Taok1	TAO kinase 1 [Source:MGI Symbol;Acc:MGI:1914490]	11	77529162	77607815	-1	protein_coding	, NM_144825	Mm.340436	216965	-0.295374	0.814861	0.60695	0.878402	602.3	981.7	574.9	685.5	396.5	1567.1	719.633	883.033
ENSMUSG00000017299	Dnttip1	deoxynucleotidyltransferase, terminal, interacting protein 1 [Source:MGI Symbol;Acc:MGI:1923483]	2	164745983	164768607	1	protein_coding	NM_133763,	Mm.440009	76233	-0.61188	0.654344	NA	NA	160.4	189.7	165.6	674.3	109.1	3.4	171.9	262.267
ENSMUSG00000017307	Acot8	acyl-CoA thioesterase 8 [Source:MGI Symbol;Acc:MGI:2158201]	2	164792768	164804882	-1	protein_coding	, NM_133240	Mm.277878	170789	0.852916	1.80615	0.655625	0.900529	73.1	28.1	77	96	0	2.3	59.4	32.7667
ENSMUSG00000017376	Nlk	nemo like kinase [Source:MGI Symbol;Acc:MGI:1201387]	11	78567168	78697373	-1	protein_coding	NM_008702,	Mm.9001	18099	1.45931	2.74977	0.0747906	0.332138	629.9	356.5	391.1	91.9	61.8	347.7	459.167	167.133
ENSMUSG00000017404	Rpl19	ribosomal protein L19 [Source:MGI Symbol;Acc:MGI:98020]	11	98026710	98030492	1	protein_coding	NM_001159483, NM_009078,		19921	-0.157494	0.896581	0.706069	0.919633	5927.8	5756	6618.4	8106.7	8342.5	3963.6	6100.73	6804.27
ENSMUSG00000017412	Cacnb4	calcium channel, voltage-dependent, beta 4 subunit [Source:MGI Symbol;Acc:MGI:103301]	2	52428320	52676831	-1	protein_coding	NM_146123, NM_001285428, NM_001285427, NM_001285426, NM_001037099,	Mm.330223	12298	-3.41973	0.0934456	0.0498586	0.260705	1.9	20.2	0	59.4	162.5	11.4	7.36667	77.7667
ENSMUSG00000017418	Arl5b	ADP-ribosylation factor-like 5B [Source:MGI Symbol;Acc:MGI:1923119]	2	15049395	15082456	1	protein_coding	, NM_029466		75869	0.165069	1.12122	0.874875	0.970263	112.3	33.4	167.3	118.3	156.4	4.6	104.333	93.1
ENSMUSG00000017421	Zfp207	zinc finger protein 207 [Source:MGI Symbol;Acc:MGI:1340045]	11	80383279	80405733	1	protein_coding	, NM_001130171, NM_011751, NM_001130169, NM_001130170	Mm.401332	22680	0.467247	1.38247	0.263545	0.638232	2599.2	4253.5	2907.2	2123.5	3104.9	1831.4	3253.3	2353.27
ENSMUSG00000017428	Psmd11	proteasome (prosome, macropain) 26S subunit, non-ATPase, 11 [Source:MGI Symbol;Acc:MGI:1916327]	11	80428615	80473248	1	protein_coding	, NM_178616		69077	0.151485	1.11071	0.78417	0.946178	1043	1050.2	1149.7	727.1	1144.5	1049	1080.97	973.533
ENSMUSG00000017466	Timp2	tissue inhibitor of metalloproteinase 2 [Source:MGI Symbol;Acc:MGI:98753]	11	118301069	118355740	-1	protein_coding	NM_011594,	Mm.206505	21858	-0.926542	0.526118	NA	NA	3.2	95.7	96.5	366.1	1.2	3.4	65.1333	123.567
ENSMUSG00000017478	Zc3h18	zinc finger CCCH-type containing 18 [Source:MGI Symbol;Acc:MGI:1923264]	8	122376609	122417360	1	protein_coding	NM_001029993, NM_001029994, , NM_001310650	Mm.241489	76014	0.428873	1.34618	0.66239	0.903397	282.2	339.8	235.4	152.3	280.1	204.8	285.8	212.4
ENSMUSG00000017485	Top2b	topoisomerase (DNA) II beta [Source:MGI Symbol;Acc:MGI:98791]	14	16365179	16435462	1	protein_coding	NM_009409,		21974	-0.247013	0.842639	0.671486	0.906084	1451.7	1300.5	1290	1517.2	1502.2	1777.6	1347.4	1599
ENSMUSG00000017493	Igfbp4	insulin-like growth factor binding protein 4 [Source:MGI Symbol;Acc:MGI:96439]	11	99041244	99054392	1	protein_coding	NM_010517,	Mm.233799	16010	3.91744	15.1101	6.93078e-07	2.866e-05	118.7	282.7	570.6	38.6	9.7	14.9	324	21.0667
ENSMUSG00000017499	Cdc6	cell division cycle 6 [Source:MGI Symbol;Acc:MGI:1345150]	11	98907801	98923940	1	protein_coding	NM_001025779, , NM_011799	Mm.20912	23834	1.33809	2.52816	NA	NA	133.4	216.9	542.6	97	1.2	255.1	297.633	117.767
ENSMUSG00000017548	Suz12	suppressor of zeste 12 homolog (Drosophila) [Source:MGI Symbol;Acc:MGI:1261758]	11	79993106	80034123	1	protein_coding	NM_199196, , NM_001163018	Mm.283410	52615	0.488275	1.40277	NA	NA	1245.1	954.5	1123.4	609.8	934.8	824.8	1107.67	789.8
ENSMUSG00000017550	Atad5	ATPase family, AAA domain containing 5 [Source:MGI Symbol;Acc:MGI:2442925]	11	80089400	80135794	1	protein_coding	, NM_001029856	Mm.89551	237877	1.18007	2.26588	0.204712	0.571625	229	384.6	288.4	41.6	145.5	211.6	300.667	132.9
ENSMUSG00000017561	Crlf3	cytokine receptor-like factor 3 [Source:MGI Symbol;Acc:MGI:1860086]	11	80046493	80080991	-1	protein_coding	NM_001277106, NM_018776,	Mm.272093	54394	-0.674014	0.62676	0.23948	0.611953	477.9	481.2	521.5	1037.4	619.5	704.6	493.533	787.167
ENSMUSG00000017615	Tnfaip1	tumor necrosis factor, alpha-induced protein 1 (endothelial) [Source:MGI Symbol;Acc:MGI:104961]	11	78522850	78536332	-1	protein_coding	NM_001159392, NM_009395,	Mm.386774	21927	-5.33706	0.0247392	NA	NA	1.3	0	27.7	435.2	303.1	445	9.66667	394.433
ENSMUSG00000017631	Abr	active BCR-related gene [Source:MGI Symbol;Acc:MGI:107771]	11	76416734	76622314	-1	protein_coding	NM_198018, NM_198895, NM_001291186, , NM_198894	Mm.258939	109934	0.292661	1.2249	0.744855	0.93202	163.6	85.2	226.2	38.1	134.6	216.2	158.333	129.633
ENSMUSG00000017639	Rab11fip4	RAB11 family interacting protein 4 (class II) [Source:MGI Symbol;Acc:MGI:2442920]	11	79591212	79698023	1	protein_coding	NM_175543,	Mm.491175	268451	-1.82627	0.281993	0.272218	0.647048	26.9	129.1	0	74.6	10.9	466.7	52	184.067
ENSMUSG00000017652	Cd40	CD40 antigen [Source:MGI Symbol;Acc:MGI:88336]	2	165055627	165072948	1	protein_coding	, NM_170704, NM_011611, NM_170703, NM_170702		21939	-3.69577	0.0771726	NA	NA	0	54.4	0.3	457.5	168.5	76.6	18.2333	234.2
ENSMUSG00000017664	Slc35c2	solute carrier family 35, member C2 [Source:MGI Symbol;Acc:MGI:2385166]	2	165276554	165287869	-1	protein_coding	, NM_144893, NM_001252575, NM_001252574, NM_001252573	Mm.21184	228875	-0.329688	0.795709	0.737383	0.930948	76.3	163.3	342.4	166.6	275.2	290.6	194	244.133
ENSMUSG00000017670	Elmo2	engulfment and cell motility 2 [Source:MGI Symbol;Acc:MGI:2153045]	2	165288031	165326479	-1	protein_coding	NM_001302752, NM_001302754, , NM_207706, NM_080287		140579	1.44204	2.71706	0.234975	0.608437	180.9	180.9	206.4	14.2	15.8	179.6	189.4	69.8667
ENSMUSG00000017677	Wsb1	WD repeat and SOCS box-containing 1 [Source:MGI Symbol;Acc:MGI:1926139]	11	79239372	79254671	-1	protein_coding	NM_019653, NM_001042565,		78889	0.00690456	1.0048	0.987196	0.996328	615.8	663.8	1072.3	764.7	786.8	790.4	783.967	780.633
ENSMUSG00000017679	Ttpal	tocopherol (alpha) transfer protein-like [Source:MGI Symbol;Acc:MGI:1923330]	2	163602314	163619013	1	protein_coding	, NM_029512, NM_181734, NM_001305803		76080	-1.38917	0.381783	0.144751	0.473621	73.1	317	88.2	550.9	326.1	374.1	159.433	417.033
ENSMUSG00000017686	Rhot1	ras homolog family member T1 [Source:MGI Symbol;Acc:MGI:1926078]	11	80209019	80267907	1	protein_coding	, NM_021536, NM_001163354, NM_001163355	Mm.489674	59040	-0.173807	0.886501	0.846147	0.960008	128.3	243.2	293	307.2	114	328.3	221.5	249.833
ENSMUSG00000017697	Ada	adenosine deaminase [Source:MGI Symbol;Acc:MGI:87916]	2	163726584	163750239	-1	protein_coding	NM_001272052, NM_007398,	Mm.388	11486	-2.13443	0.227757	0.0836971	0.350805	75.1	121.2	272.9	318.9	938.4	804.2	156.4	687.167
ENSMUSG00000017707	Serinc3	serine incorporator 3 [Source:MGI Symbol;Acc:MGI:1349457]	2	163623272	163645131	-1	protein_coding	NM_012032,	Mm.218473	26943	-0.774502	0.58459	0.0338668	0.203927	8603.4	12117.8	9181.2	14624.6	19342.6	17183.6	9967.47	17050.3
ENSMUSG00000017713	Tha1	threonine aldolase 1 [Source:MGI Symbol;Acc:MGI:1919026]	11	117867952	117873481	-1	protein_coding	NM_027919,	Mm.3200	71776	-0.0108421	0.992513	0.995222	0.998619	0.6	44.8	48.7	86.3	1.2	6.9	31.3667	31.4667
ENSMUSG00000017715	Pgs1	phosphatidylglycerophosphate synthase 1 [Source:MGI Symbol;Acc:MGI:1921701]	11	117986292	118024011	1	protein_coding	NM_133757,		74451	-0.107101	0.928452	0.857347	0.964425	281.6	281	294.3	434.7	345.5	141.8	285.633	307.333
ENSMUSG00000017716	Birc5	baculoviral IAP repeat-containing 5 [Source:MGI Symbol;Acc:MGI:1203517]	11	117849251	117855743	1	protein_coding	NM_009689, NM_001012273	Mm.8552	11799	0.727095	1.6553	0.429499	0.77321	4564.7	3669.6	4885.9	4146	2554.5	1225.1	4373.4	2641.87
ENSMUSG00000017734	Dbndd2	dysbindin (dystrobrevin binding protein 1) domain containing 2 [Source:MGI Symbol;Acc:MGI:106562]	2	164486106	164493319	1	protein_coding	NM_001048227, , NM_026797, NM_001048228, NM_001048229	Mm.256927	52840	-0.843277	0.557376	NA	NA	24.4	0	4.3	0	1.2	50.3	9.56667	17.1667
ENSMUSG00000017747	Ghdc	GH3 domain containing [Source:MGI Symbol;Acc:MGI:1931556]	11	100766032	100770957	-1	protein_coding	NM_031871,		80860	-2.0457	0.242206	0.0663854	0.309717	9.6	4.4	69.5	92.9	98.2	156.7	27.8333	115.933
ENSMUSG00000017756	Slc12a7	solute carrier family 12, member 7 [Source:MGI Symbol;Acc:MGI:1342283]	13	73733094	73816754	1	protein_coding	, NM_011390	Mm.275800	20499	-1.58528	0.333261	0.257451	0.629776	3.8	18.4	13.8	18.8	89.7	0	12	36.1667
ENSMUSG00000017760	Ctsa	cathepsin A [Source:MGI Symbol;Acc:MGI:97748]	2	164832873	164841032	1	protein_coding	NM_001038492, , NM_008906		19025	-1.00859	0.497032	0.188865	0.54997	132.8	322.3	569.3	437.7	573.5	1051.2	341.467	687.467
ENSMUSG00000017764	Zswim1	zinc finger SWIM-type containing 1 [Source:MGI Symbol;Acc:MGI:1919221]	2	164822686	164826871	1	protein_coding	NM_028028,	Mm.161149	71971	0.601442	1.51723	0.669447	0.905321	61.6	58.8	31.9	27.9	69.1	3.4	50.7667	33.4667
ENSMUSG00000017765	Slc12a4	solute carrier family 12, member 4 [Source:MGI Symbol;Acc:MGI:1309465]	8	105943590	105966097	-1	protein_coding	NM_009195, NM_001253804,	Mm.292447	20498	-2.48939	0.178082	0.174659	0.526164	1.9	64.1	3	32.5	0	353.5	23	128.667
ENSMUSG00000017774	Myo1c	myosin IC [Source:MGI Symbol;Acc:MGI:106612]	11	75650504	75673910	1	protein_coding	, NM_008659, NM_001080774, NM_001080775		17913	-1.15848	0.447984	NA	NA	134.7	161.6	167.3	317.4	267.9	449.6	154.533	344.967
ENSMUSG00000017776	Crk	v-crk avian sarcoma virus CT10 oncogene homolog [Source:MGI Symbol;Acc:MGI:88508]	11	75679259	75706908	1	protein_coding	NM_133656, NM_001277221, NM_001277219,	Mm.280125	12928	0.476822	1.39167	0.380529	0.743613	1065.5	627	385.5	555	495.9	441.5	692.667	497.467
ENSMUSG00000017778	Cox7c	cytochrome c oxidase subunit VIIc [Source:MGI Symbol;Acc:MGI:103226]	13	86044816	86046904	-1	protein_coding	, NM_007749		12867	0.591599	1.50692	0.125127	0.439093	6342.9	5991.3	6159.8	4947.3	4533.2	2791.1	6164.67	4090.53
ENSMUSG00000017781	Pitpna	phosphatidylinositol transfer protein, alpha [Source:MGI Symbol;Acc:MGI:99887]	11	75588097	75628804	1	protein_coding	NM_008850,	Mm.3128	18738	-0.194426	0.87392	0.77562	0.94347	751.8	1551.6	1460.2	1684.3	2230.8	391.2	1254.53	1435.43
ENSMUSG00000017801	Mlx	MAX-like protein X [Source:MGI Symbol;Acc:MGI:108398]	11	101087277	101092207	1	protein_coding	NM_001159385, NM_001159384, , NM_011550	Mm.628	21428	0.0230168	1.01608	NA	NA	257.9	364.4	285.1	689.6	14.5	187.6	302.467	297.233
ENSMUSG00000017802	Retreg3	reticulophagy regulator family member 3 [Source:MGI Symbol;Acc:MGI:1915248]	11	101096322	101119893	-1	protein_coding	, NM_026501, NM_028933	Mm.33881	67998	-0.236677	0.848698	0.850341	0.960925	55.8	241.5	15.1	167.1	41.2	159	104.133	122.433
ENSMUSG00000017830	Dhx58	DEXH (Asp-Glu-X-His) box polypeptide 58 [Source:MGI Symbol;Acc:MGI:1931560]	11	100694884	100704271	-1	protein_coding	NM_030150,	Mm.271830	80861	-3.38502	0.095721	NA	NA	17.3	1.8	60.9	23.4	43.6	771	26.6667	279.333
ENSMUSG00000017831	Rab5a	RAB5A, member RAS oncogene family [Source:MGI Symbol;Acc:MGI:105926]	17	53479234	53507671	1	protein_coding	NM_025887	Mm.329123	271457	-1.32851	0.39818	0.272146	0.647048	86.6	143.1	172.9	133.5	92.1	785.9	134.2	337.167
ENSMUSG00000017837	Nkiras2	NFKB inhibitor interacting Ras-like protein 2 [Source:MGI Symbol;Acc:MGI:1919216]	11	100619244	100627607	1	protein_coding	, NM_028024	Mm.485819	71966	-0.00178409	0.998764	0.998942	0.999552	30.8	43.9	78.7	54.3	99.4	0	51.1333	51.2333
ENSMUSG00000017843	Ppp2r5c	protein phosphatase 2, regulatory subunit B', gamma [Source:MGI Symbol;Acc:MGI:1349475]	12	110447120	110583062	1	protein_coding	, NM_001135001, NM_001081458, NM_001081457, NM_012023		26931	-0.289153	0.818382	NA	NA	1147.6	1487.5	971.3	1162.3	1970.1	1274.3	1202.13	1468.9
ENSMUSG00000017858	Ift52	intraflagellar transport 52 [Source:MGI Symbol;Acc:MGI:2387217]	2	163017354	163046141	1	protein_coding	NM_172150,	Mm.34034	245866	-0.317832	0.802274	0.781051	0.944294	56.4	202.8	291.4	139.6	434	113.2	183.533	228.933
ENSMUSG00000017929	B4galt5	UDP-Gal:betaGlcNAc beta 1,4-galactosyltransferase, polypeptide 5 [Source:MGI Symbol;Acc:MGI:1927169]	2	167298444	167349183	-1	protein_coding	NM_019835,	Mm.200886	56336	-1.18787	0.438949	0.343691	0.713515	4.5	7.9	48.1	54.8	69.1	14.9	20.1667	46.2667
ENSMUSG00000017978	Cadps2	Ca2+-dependent activator protein for secretion 2 [Source:MGI Symbol;Acc:MGI:2443963]	6	23262773	23839421	-1	protein_coding	NM_001252106, NM_001252105, NM_153163, , NM_001252110, NM_001252107, NM_001252108	Mm.259632	320405	-0.483509	0.715236	0.803048	0.948999	34	0	22.4	0	25.5	53.8	18.8	26.4333
ENSMUSG00000017999	Ddx27	DEAD (Asp-Glu-Ala-Asp) box polypeptide 27 [Source:MGI Symbol;Acc:MGI:2385884]	2	167015193	167034947	1	protein_coding	NM_153065,	Mm.295031	228889	-1.61036	0.327518	0.101722	0.392046	123.8	187.9	333.8	99.5	274	1599.2	215.167	657.567
ENSMUSG00000018001	Cyth3	cytohesin 3 [Source:MGI Symbol;Acc:MGI:1335107]	5	143622447	143710250	1	protein_coding	NM_011182, , NM_001163548		19159	-0.86048	0.550769	0.399013	0.755728	57.7	118.5	30.6	57.4	17	300.8	68.9333	125.067
ENSMUSG00000018008	Cyth4	cytohesin 4 [Source:MGI Symbol;Acc:MGI:2441702]	15	78597047	78622019	1	protein_coding	NM_028195		72318	-1.77995	0.291193	0.00999825	0.0865148	105.8	230.1	359.2	938.9	937.2	512.5	231.7	796.2
ENSMUSG00000018040	Rrp7a	ribosomal RNA processing 7 homolog A (S. cerevisiae) [Source:MGI Symbol;Acc:MGI:1922028]	15	83113433	83122801	-1	protein_coding	NM_029101,	Mm.452636	74778	-0.93359	0.523554	NA	NA	38.5	149.3	65.2	7.1	24.2	451.8	84.3333	161.033
ENSMUSG00000018042	Cyb5r3	cytochrome b5 reductase 3 [Source:MGI Symbol;Acc:MGI:94893]	15	83153494	83172592	-1	protein_coding	NM_029787,		109754	-0.286573	0.819847	0.656942	0.900679	252.7	173	154.7	251.4	98.2	358	193.467	235.867
ENSMUSG00000018068	Ints2	integrator complex subunit 2 [Source:MGI Symbol;Acc:MGI:1917672]	11	86210681	86257575	-1	protein_coding	NM_027421,	Mm.440906	70422	1.01285	2.01789	0.180094	0.536017	231.6	154.5	138.3	86.3	137	36.6	174.8	86.6333
ENSMUSG00000018076	Med13l	mediator complex subunit 13-like [Source:MGI Symbol;Acc:MGI:2670178]	5	118560679	118765438	1	protein_coding	, NM_172424	Mm.206238	76199	-1.55662	0.339948	NA	NA	202.1	236.2	367.4	364.6	498.3	1508.8	268.567	790.567
ENSMUSG00000018102	Hist1h2bc	histone cluster 1, H2bc [Source:MGI Symbol;Acc:MGI:1915274]	13	23684199	23692908	1	protein_coding	NM_023422, NM_001290380		68024	0.879091	1.83922	0.129895	0.448366	4489.7	2472.7	1477.3	2034.7	1920.4	632.6	2813.23	1529.23
ENSMUSG00000018143	Mafk	v-maf musculoaponeurotic fibrosarcoma oncogene family, protein K (avian) [Source:MGI Symbol;Acc:MGI:99951]	5	139791513	139802653	1	protein_coding	NM_010757,	Mm.157313	17135	1.46391	2.75856	NA	NA	44.3	75.5	18.4	9.1	41.2	0	46.0667	16.7667
ENSMUSG00000018160	Med1	mediator complex subunit 1 [Source:MGI Symbol;Acc:MGI:1100846]	11	98152154	98193293	-1	protein_coding	NM_134027, NM_001080118, , NM_013634		19014	-0.153279	0.899204	0.847881	0.960535	424	485.6	527.1	707.8	518.9	370.6	478.9	532.433
ENSMUSG00000018166	Erbb3	erb-b2 receptor tyrosine kinase 3 [Source:MGI Symbol;Acc:MGI:95411]	10	128567523	128589652	-1	protein_coding	NM_010153		13867	0.662196	1.58249	0.713487	0.921419	10.9	65	43.8	51.8	10.9	12.6	39.9	25.1
ENSMUSG00000018167	Stard3	START domain containing 3 [Source:MGI Symbol;Acc:MGI:1929618]	11	98358368	98381112	1	protein_coding	NM_021547,	Mm.265546	59045	-1.33574	0.396189	0.349974	0.7195	12.2	101.9	118.5	89.4	7.3	490.7	77.5333	195.8
ENSMUSG00000018168	Ikzf3	IKAROS family zinc finger 3 [Source:MGI Symbol;Acc:MGI:1342542]	11	98464902	98546031	-1	protein_coding	NM_011771,	Mm.459157	22780	-3.82758	0.070434	7.57193e-05	0.00166158	21.8	89.6	123.5	757.1	624.4	1956.1	78.3	1112.53
ENSMUSG00000018169	Mfng	MFNG O-fucosylpeptide 3-beta-N-acetylglucosaminyltransferase [Source:MGI Symbol;Acc:MGI:1095404]	15	78755882	78773475	-1	protein_coding	NM_008595,	Mm.149235	17305	0.399695	1.31923	0.665485	0.904745	84	218.6	113.9	58.4	84.9	172.7	138.833	105.333
ENSMUSG00000018171	Vmp1	vacuole membrane protein 1 [Source:MGI Symbol;Acc:MGI:1923159]	11	86583865	86683836	-1	protein_coding	NM_029478,	Mm.491180	75909	0.902773	1.86966	0.105889	0.401422	944.2	935.2	695.4	579.9	386.8	409.5	858.267	458.733
ENSMUSG00000018189	Uchl5	ubiquitin carboxyl-terminal esterase L5 [Source:MGI Symbol;Acc:MGI:1914848]	1	143777272	143807466	1	protein_coding	NM_019562, , NM_001159866	Mm.261004	56207	1.63264	3.10079	0.0338015	0.203927	2278.5	1963.4	2608.6	1332.4	780.8	94.9	2283.5	736.033
ENSMUSG00000018196	Glrx2	glutaredoxin 2 (thioltransferase) [Source:MGI Symbol;Acc:MGI:1916617]	1	143716338	143749676	1	protein_coding	, NM_001038593, NM_001038592, NM_023505, NM_001038594	Mm.272727, Mm.454828	69367	-0.0401402	0.97256	0.946739	0.988557	809.5	905.3	691.1	1181.1	767.4	523.9	801.967	824.133
ENSMUSG00000018199	Trove2	TROVE domain family, member 2 [Source:MGI Symbol;Acc:MGI:106652]	1	143750790	143777068	-1	protein_coding	NM_013835,	Mm.40370	20822	1.47063	2.77143	NA	NA	852.5	215.1	156.4	423.5	1.2	16	408	146.9
ENSMUSG00000018209	Stk4	serine/threonine kinase 4 [Source:MGI Symbol;Acc:MGI:1929004]	2	164070322	164155524	1	protein_coding	NM_021420,	Mm.234472	58231	0.128308	1.09301	0.794339	0.948273	1200.8	1118.7	861.3	1116.1	983.3	809.9	1060.27	969.767
ENSMUSG00000018239	Zcchc10	zinc finger, CCHC domain containing 10 [Source:MGI Symbol;Acc:MGI:1196228]	11	53324679	53333301	1	protein_coding	NM_026479,		67966	0.249602	1.18888	NA	NA	1855.1	722.7	942.6	1267.4	1423.4	270	1173.47	986.933
ENSMUSG00000018263	Tbx5	T-box 5 [Source:MGI Symbol;Acc:MGI:102541]	5	119832668	119885219	1	protein_coding	, NM_011537	Mm.103636	21388	-4.93965	0.032585	0.0268329	0.174651	5.1	0.9	0	0	40	143	2	61
ENSMUSG00000018286	Psmb6	proteasome (prosome, macropain) subunit, beta type 6 [Source:MGI Symbol;Acc:MGI:104880]	11	70525367	70527858	1	protein_coding	, NM_008946		19175	0.096923	1.06949	0.872793	0.969391	8685.5	5760.4	9585.8	11494.6	9197.2	1777.6	8010.57	7489.8
ENSMUSG00000018287	Spag7	sperm associated antigen 7 [Source:MGI Symbol;Acc:MGI:107380]	11	70663771	70669416	-1	protein_coding	NM_001167669, NM_172561,		216873	-0.292012	0.816762	0.63866	0.891891	1969.3	741.1	1091.4	2707.5	1256	689.8	1267.27	1551.1
ENSMUSG00000018293	Pfn1	profilin 1 [Source:MGI Symbol;Acc:MGI:97549]	11	70651850	70654644	-1	protein_coding	NM_011072,		18643	0.405434	1.32449	0.52594	0.836806	21167.3	5995.7	29481.5	18882.3	15656.9	8228.1	18881.5	14255.8
ENSMUSG00000018322	Tomm34	translocase of outer mitochondrial membrane 34 [Source:MGI Symbol;Acc:MGI:1914395]	2	164053540	164071169	-1	protein_coding	NM_001291155, NM_025996,	Mm.23173	67145	-0.562018	0.677354	0.464221	0.796513	498.4	808.7	449.1	402.2	672.9	1518	585.4	864.367
ENSMUSG00000018326	Ywhab	tyrosine 3-monooxygenase/tryptophan 5-monooxygenase activation protein, beta polypeptide [Source:MGI Symbol;Acc:MGI:1891917]	2	163994960	164018588	1	protein_coding	NM_018753,		54401	0.358793	1.28235	0.352867	0.722358	2568.5	2169.8	2973.7	2046.9	1972.6	1995	2570.67	2004.83
ENSMUSG00000018334	Ksr1	kinase suppressor of ras 1 [Source:MGI Symbol;Acc:MGI:105051]	11	79013440	79146407	-1	protein_coding	NM_013571,		16706	-0.269879	0.829389	0.815288	0.950819	134.1	160.7	89.6	5.1	60.6	398.1	128.133	154.6
ENSMUSG00000018340	Anxa6	annexin A6 [Source:MGI Symbol;Acc:MGI:88255]	11	54979108	55033445	-1	protein_coding	NM_013472, NM_001110211,	Mm.265347	11749	-4.37897	0.0480615	2.10097e-07	1.0542e-05	58.4	8.8	109	531.6	585.6	2566.9	58.7333	1228.03
ENSMUSG00000018362	Kpna2	karyopherin (importin) alpha 2 [Source:MGI Symbol;Acc:MGI:103561]	11	106988629	106999541	-1	protein_coding	, NM_010655	Mm.12508, Mm.391577, Mm.423000	16647	1.6492	3.13659	0.0085933	0.0780511	644.7	483	794.5	253.9	211	147.6	640.733	204.167
ENSMUSG00000018363	Smurf2	SMAD specific E3 ubiquitin protein ligase 2 [Source:MGI Symbol;Acc:MGI:1913563]	11	106820066	106920715	-1	protein_coding	, NM_025481		66313	-0.204456	0.867866	0.811077	0.949951	197.6	159.8	191	74.1	413.4	145.3	182.8	210.933
ENSMUSG00000018372	Cep95	centrosomal protein 95 [Source:MGI Symbol;Acc:MGI:2443502]	11	106789252	106819930	1	protein_coding	NM_177088, , NM_001166685		320162	-0.920544	0.52831	NA	NA	104.6	80.8	52	227	10.9	210.5	79.1333	149.467
ENSMUSG00000018377	Vezf1	vascular endothelial zinc finger 1 [Source:MGI Symbol;Acc:MGI:1313291]	11	88068279	88084729	1	protein_coding	NM_016686,	Mm.46628	22344	0.871048	1.82899	0.033732	0.203927	1220.7	1191.6	1041.7	669.3	451	767.6	1151.33	629.3
ENSMUSG00000018378	Cuedc1	CUE domain containing 1 [Source:MGI Symbol;Acc:MGI:2144281]	11	88098058	88194140	1	protein_coding	, NM_198013, NM_001172099	Mm.374846, Mm.386799	103841	3.14438	8.84202	0.0195417	0.13914	74.4	90.4	48.1	18.8	0	4.6	70.9667	7.8
ENSMUSG00000018379	Srsf1	serine/arginine-rich splicing factor 1 [Source:MGI Symbol;Acc:MGI:98283]	11	88047373	88053755	1	protein_coding	NM_173374, NM_001078167,		110809	0.95837	1.94311	0.0726112	0.326869	3120.8	4048.1	4280.8	1457.3	2713.3	1722.7	3816.57	1964.43
ENSMUSG00000018395	Kif3a	kinesin family member 3A [Source:MGI Symbol;Acc:MGI:107689]	11	53567379	53601967	1	protein_coding	NM_001290805, NM_008443, NM_001290806,		16568	-1.95865	0.257269	NA	NA	98.1	83.4	21.1	31	40	716.1	67.5333	262.367
ENSMUSG00000018398	2021-09-08	septin 8 [Source:MGI Symbol;Acc:MGI:894310]	11	53519257	53549565	1	protein_coding	, NM_001252333, NM_033144, NM_001252332	Mm.274399	20362	1.16096	2.23607	0.466659	0.798034	231.6	320.5	217.3	0.5	12.1	331.7	256.467	114.767
ENSMUSG00000018401	Mtmr4	myotubularin related protein 4 [Source:MGI Symbol;Acc:MGI:2180699]	11	87592162	87616302	1	protein_coding	NM_133215,	Mm.399376	170749	-1.30523	0.404657	0.106222	0.40207	260.4	349.5	184.7	475.8	226.7	1260.6	264.867	654.367
ENSMUSG00000018405	Mrm1	mitochondrial rRNA methyltransferase 1 [Source:MGI Symbol;Acc:MGI:2443470]	11	84813061	84819515	-1	protein_coding	NM_145433,	Mm.280825	217038	-0.188717	0.877386	NA	NA	42.3	45.7	47.4	64	14.5	75.5	45.1333	51.3333
ENSMUSG00000018412	Kansl1	KAT8 regulatory NSL complex subunit 1 [Source:MGI Symbol;Acc:MGI:1923969]	11	104333229	104468861	-1	protein_coding	, NM_001081045	Mm.136418	76719	-0.812247	0.569494	0.201035	0.566214	399	355.6	267.7	434.7	289.8	1070.7	340.767	598.4
ENSMUSG00000018415	Gid4	GID complex subunit 4, VID24 homolog [Source:MGI Symbol;Acc:MGI:1914021]	11	60417145	60450927	1	protein_coding	, NM_025757	Mm.29950	66771	0.844153	1.79521	NA	NA	443.3	162.4	234.4	15.2	4.8	448.4	280.033	156.133
ENSMUSG00000018417	Myo1b	myosin IB [Source:MGI Symbol;Acc:MGI:107752]	1	51749765	51916071	-1	protein_coding	NM_010863, NM_001290982, , NM_001161817	Mm.3390	17912	0.754475	1.68702	0.580829	0.864156	23.7	34.2	0	17.3	10.9	5.7	19.3	11.3
ENSMUSG00000018425	Dhx40	DEAH (Asp-Glu-Ala-His) box polypeptide 40 [Source:MGI Symbol;Acc:MGI:1914737]	11	86768846	86807746	-1	protein_coding	NM_026191,	Mm.260627	67487	-1.92752	0.26288	0.0119807	0.0981962	141.1	56.2	247.6	754.1	784.4	156.7	148.3	565.067
ENSMUSG00000018433	Nol11	nucleolar protein 11 [Source:MGI Symbol;Acc:MGI:1916229]	11	107166663	107189381	-1	protein_coding	NM_001161329, , NM_133702	Mm.294617	68979	0.232429	1.17481	NA	NA	400.3	84.3	391.1	332.6	220.7	192.2	291.9	248.5
ENSMUSG00000018442	Derl2	Der1-like domain family, member 2 [Source:MGI Symbol;Acc:MGI:2151483]	11	71007164	71019841	-1	protein_coding	, NM_033562, NM_001291148, NM_001291146, NM_001291147	Mm.28131	116891	-1.13918	0.454018	0.0617643	0.297401	1182.2	726.2	1562.2	2152.5	4270.1	1224	1156.87	2548.87
ENSMUSG00000018446	C1qbp	complement component 1, q subcomponent binding protein [Source:MGI Symbol;Acc:MGI:1194505]	11	70977836	70983026	-1	protein_coding	NM_007573,	Mm.30049	12261	0.914345	1.88471	0.149353	0.480464	1640.9	1936.2	1997.2	1175	1236.6	545.6	1858.1	985.733
ENSMUSG00000018449	Rpain	RPA interacting protein [Source:MGI Symbol;Acc:MGI:1916973]	11	70970213	70977833	1	protein_coding	NM_001252415, NM_001252413, NM_027186, , NM_001252414	Mm.275691	69723	-0.619943	0.650696	NA	NA	650.5	200.2	588.7	1024.2	558.9	629.1	479.8	737.4
ENSMUSG00000018474	Chd3	chromodomain helicase DNA binding protein 3 [Source:MGI Symbol;Acc:MGI:1344395]	11	69343273	69369406	-1	protein_coding	, NM_146019	Mm.178246	216848	-3.01013	0.124125	0.00785839	0.0733182	66.7	40.4	9.5	32.5	381.9	523.9	38.8667	312.767
ENSMUSG00000018476	Kdm6b	KDM1 lysine (K)-specific demethylase 6B [Source:MGI Symbol;Acc:MGI:2448492]	11	69398508	69413675	-1	protein_coding	NM_001017426,	Mm.261201	216850	-3.61177	0.0817992	NA	NA	21.8	63.2	44.1	44.7	70.3	1463	43.0333	526
ENSMUSG00000018481	Appbp2	amyloid beta precursor protein (cytoplasmic tail) binding protein 2 [Source:MGI Symbol;Acc:MGI:1914134]	11	85187262	85235130	-1	protein_coding	NM_025825	Mm.271997	66884	0.039278	1.0276	0.936268	0.985619	447.1	639.3	527.8	531.1	497.1	542.2	538.067	523.467
ENSMUSG00000018500	Adora2b	adenosine A2b receptor [Source:MGI Symbol;Acc:MGI:99403]	11	62248984	62266453	1	protein_coding	NM_007413	Mm.40740	11541	3.68823	12.8904	NA	NA	0.6	85.2	112.9	13.7	1.2	0	66.2333	4.96667
ENSMUSG00000018501	Ncor1	nuclear receptor co-repressor 1 [Source:MGI Symbol;Acc:MGI:1349717]	11	62316426	62458541	-1	protein_coding	, NM_177229, NM_011308, NM_001252313	Mm.271814	20185	0.0227059	1.01586	0.96493	0.991329	1540.2	1839.6	1019.7	699.2	1549.4	2083	1466.5	1443.87
ENSMUSG00000018507	Trpv2	transient receptor potential cation channel, subfamily V, member 2 [Source:MGI Symbol;Acc:MGI:1341836]	11	62574486	62600515	1	protein_coding	, NM_011706		22368	-2.32203	0.199986	0.0955697	0.379557	104.6	49.2	30.9	46.2	545.6	331.7	61.5667	307.833
ENSMUSG00000018509	Cenpv	centromere protein V [Source:MGI Symbol;Acc:MGI:1920389]	11	62524946	62539261	-1	protein_coding	NM_028448,		73139	-0.16645	0.891033	0.895879	0.975157	98.1	49.2	212	254.4	20.6	128.1	119.767	134.367
ENSMUSG00000018537	Pcgf2	polycomb group ring finger 2 [Source:MGI Symbol;Acc:MGI:99161]	11	97688823	97700497	-1	protein_coding	NM_009545, , NM_001163307, NM_001163308		22658	5.36253	41.1418	8.42108e-05	0.00181882	18	120.3	50.7	2	2.4	0	63	1.46667
ENSMUSG00000018541	Cwc25	CWC25 spliceosome-associated protein [Source:MGI Symbol;Acc:MGI:1914730]	11	97745481	97766556	-1	protein_coding	, NM_026186	Mm.33206	67480	-1.7519	0.29691	0.179784	0.535447	23.1	37.8	135	541.8	6.1	112.1	65.3	220
ENSMUSG00000018547	Pip4k2b	phosphatidylinositol-5-phosphate 4-kinase, type II, beta [Source:MGI Symbol;Acc:MGI:1934234]	11	97715157	97744704	-1	protein_coding	NM_054051,	Mm.39700	108083	-0.317491	0.802464	0.712137	0.921038	66.1	311.7	157.7	291.5	157.6	217.3	178.5	222.133
ENSMUSG00000018548	Trim37	tripartite motif-containing 37 [Source:MGI Symbol;Acc:MGI:2153072]	11	87127077	87220683	1	protein_coding	NM_197987,	Mm.17436	68729	1.73839	3.33662	0.00428149	0.0460554	517	465.4	505.7	130	152.8	163.6	496.033	148.8
ENSMUSG00000018559	Ctdnep1	CTD nuclear envelope phosphatase 1 [Source:MGI Symbol;Acc:MGI:1914431]	11	69981156	69990601	1	protein_coding	NM_026017,	Mm.41678	67181	-0.368622	0.774522	NA	NA	82.7	176.5	344.7	60.9	109.1	610.8	201.3	260.267
ENSMUSG00000018565	Elp5	elongator acetyltransferase complex subunit 5 [Source:MGI Symbol;Acc:MGI:1859017]	11	69968222	69982517	-1	protein_coding	, NM_001253700, NM_018740	Mm.13430	54351	0.214357	1.16019	NA	NA	1397.1	1000.2	1286	1213.1	1189.4	772.1	1227.77	1058.2
ENSMUSG00000018567	Gabarap	gamma-aminobutyric acid receptor associated protein [Source:MGI Symbol;Acc:MGI:1861742]	11	69991143	69994951	1	protein_coding	NM_019749,		56486	-0.991678	0.502892	0.0155288	0.119427	3012.4	2962.7	2794.3	5589.6	4424	7423.9	2923.13	5812.5
ENSMUSG00000018572	Phf23	PHD finger protein 23 [Source:MGI Symbol;Acc:MGI:1925496]	11	69995777	70000009	1	protein_coding	NM_030064, NM_001291125, , NM_001291126, NM_001291127	Mm.20805	78246	-0.237095	0.848452	0.741205	0.931549	184.7	230.1	270.6	89.9	300.7	418.7	228.467	269.767
ENSMUSG00000018581	Dnah11	dynein, axonemal, heavy chain 11 [Source:MGI Symbol;Acc:MGI:1100864]	12	117877982	118199043	-1	protein_coding	, NM_010060	Mm.390540	13411	-1.55188	0.341066	0.406691	0.758708	0	35.1	4.6	20.8	2.4	92.7	13.2333	38.6333
ENSMUSG00000018583	G3bp1	GTPase activating protein (SH3 domain) binding protein 1 [Source:MGI Symbol;Acc:MGI:1351465]	11	55469685	55504838	1	protein_coding	NM_013716,		27041	0.462529	1.37795	0.330377	0.701174	1634.5	2283.9	2245.1	985.6	1270.6	2218	2054.5	1491.4
ENSMUSG00000018585	Atox1	antioxidant 1 copper chaperone [Source:MGI Symbol;Acc:MGI:1333855]	11	55446641	55461239	-1	protein_coding	NM_009720,		11927	0.138917	1.10108	NA	NA	5068.3	3040.9	4609.7	4814.8	5016.9	1719.3	4239.63	3850.33
ENSMUSG00000018599	Mief2	mitochondrial elongation factor 2 [Source:MGI Symbol;Acc:MGI:2144199]	11	60728398	60732951	1	protein_coding	NM_001009927,		237781	0.872727	1.83112	0.487399	0.81174	19.9	30.7	27.7	10.7	24.2	8	26.1	14.3
ENSMUSG00000018651	Tada2a	transcriptional adaptor 2A [Source:MGI Symbol;Acc:MGI:2144471]	11	84078920	84129600	-1	protein_coding	NM_172562,	Mm.45159	217031	-0.986081	0.504847	NA	NA	121.2	208.1	219.9	109.7	77.6	901.4	183.067	362.9
ENSMUSG00000018654	Ikzf1	IKAROS family zinc finger 1 [Source:MGI Symbol;Acc:MGI:1342540]	11	11685003	11772926	1	protein_coding	, NM_009578, NM_001301866, NM_001301865, NM_001025597, NM_001301868, NM_001301863	Mm.103545	22778	-1.41367	0.375355	0.00307415	0.0356586	580.5	740.2	1131.9	2620.1	1519.1	2396.5	817.533	2178.57
ENSMUSG00000018659	Pnpo	pyridoxine 5'-phosphate oxidase [Source:MGI Symbol;Acc:MGI:2144151]	11	96937825	96943986	-1	protein_coding	, NM_134021	Mm.254704	103711	0.574888	1.48956	NA	NA	181.5	446.1	137	112.2	174.6	226.5	254.867	171.1
ENSMUSG00000018661	Cog1	component of oligomeric golgi complex 1 [Source:MGI Symbol;Acc:MGI:1333873]	11	113649169	113667054	1	protein_coding	NM_013581,		16834	-0.96761	0.511353	0.401165	0.757179	98.8	35.1	19.1	52.8	213.4	33.2	51	99.8
ENSMUSG00000018666	Cbx1	chromobox 1 [Source:MGI Symbol;Acc:MGI:105369]	11	96789127	96808640	1	protein_coding	, NM_007622	Mm.29055	12412	-0.0935078	0.937241	0.898498	0.975724	1395.8	1290.8	1047.6	2035.2	891.1	1057	1244.73	1327.77
ENSMUSG00000018669	Cdk5rap3	CDK5 regulatory subunit associated protein 3 [Source:MGI Symbol;Acc:MGI:1933126]	11	96907426	96916496	-1	protein_coding	NM_001308183, NM_030248,	Mm.28297	80280	-1.45707	0.364232	0.144304	0.472911	205.9	156.3	140.3	154.9	140.6	1084.4	167.5	459.967
ENSMUSG00000018672	Copz2	coatomer protein complex, subunit zeta 2 [Source:MGI Symbol;Acc:MGI:1929008]	11	96849870	96861203	1	protein_coding	, NM_019877		56358	-3.06433	0.119549	0.0760097	0.334974	0	65.9	54	161.5	815.9	25.2	39.9667	334.2
ENSMUSG00000018677	Slc25a39	solute carrier family 25, member 39 [Source:MGI Symbol;Acc:MGI:1196386]	11	102402985	102407946	-1	protein_coding	, NM_026542	Mm.44226	68066	-0.236104	0.849035	0.803451	0.948999	568.3	441.7	713.5	1223.2	155.2	650.9	574.5	676.433
ENSMUSG00000018678	Sp2	Sp2 transcription factor [Source:MGI Symbol;Acc:MGI:1926162]	11	96953341	96982959	-1	protein_coding	NM_030220, NM_001080964,	Mm.491183	78912	0.302663	1.23342	NA	NA	25.7	73.8	91.9	17.3	138.2	0	63.8	51.8333
ENSMUSG00000018697	Aatf	apoptosis antagonizing transcription factor [Source:MGI Symbol;Acc:MGI:1929608]	11	84422855	84513522	-1	protein_coding	NM_019816,	Mm.257482	56321	0.0700454	1.04975	NA	NA	380.4	186.2	200.2	67.5	17	646.3	255.6	243.6
ENSMUSG00000018707	Dync1h1	dynein cytoplasmic 1 heavy chain 1 [Source:MGI Symbol;Acc:MGI:103147]	12	110601452	110666945	1	protein_coding	NM_030238,	Mm.181430	13424	-0.0971184	0.934898	0.871621	0.968873	662	590.1	600.5	319.4	469.2	1194.2	617.533	660.933
ENSMUSG00000018733	Pex12	peroxisomal biogenesis factor 12 [Source:MGI Symbol;Acc:MGI:2144177]	11	83294642	83302586	-1	protein_coding	NM_134025,	Mm.102205, Mm.487983	103737	1.90397	3.7424	0.0486579	0.257165	86	73.8	225.2	50.8	46.1	5.7	128.333	34.2
ENSMUSG00000018736	Ndel1	nudE neurodevelopment protein 1 like 1 [Source:MGI Symbol;Acc:MGI:1932915]	11	68821434	68871858	-1	protein_coding	NM_023668,	Mm.31979	83431	-0.525709	0.694618	0.483106	0.808189	125.7	221.3	109.3	156.4	168.5	331.7	152.1	218.867
ENSMUSG00000018740	Slc25a35	solute carrier family 25, member 35 [Source:MGI Symbol;Acc:MGI:1919248]	11	68968131	68974365	1	protein_coding	NM_028048,	Mm.298622	71998	-3.12056	0.114979	0.0819776	0.34622	11.5	11.4	2.3	85.8	0	132.7	8.4	72.8333
ENSMUSG00000018750	Zbtb4	zinc finger and BTB domain containing 4 [Source:MGI Symbol;Acc:MGI:1922830]	11	69765912	69784023	1	protein_coding	, NM_029348	Mm.426361	75580	-5.45451	0.022805	NA	NA	12.2	0.9	36.5	266.6	300.7	1633.5	16.5333	733.6
ENSMUSG00000018761	Mpdu1	mannose-P-dolichol utilization defect 1 [Source:MGI Symbol;Acc:MGI:1346040]	11	69656697	69662642	-1	protein_coding	NM_001301711, NM_011900, NM_001301710,	Mm.89579	24070	2.10861	4.31276	NA	NA	143.7	295	157	7.6	8.5	122.4	198.567	46.1667
ENSMUSG00000018765	Fxr2	fragile X mental retardation, autosomal homolog 2 [Source:MGI Symbol;Acc:MGI:1346074]	11	69632990	69653297	1	protein_coding	NM_011814,	Mm.41930	23879	-1.68655	0.310668	NA	NA	71.2	151.9	37.9	74.6	64.3	700.1	87	279.667
ENSMUSG00000018770	Atp5g3	ATP synthase, H+ transporting, mitochondrial F0 complex, subunit C3 (subunit 9) [Source:MGI Symbol;Acc:MGI:2442035]	2	73908447	73911326	-1	protein_coding	NM_001301721, NM_175015, NM_001301722,		228033	-0.0282164	0.980632	0.947665	0.988557	8855.5	7517.4	9282.9	11965.8	7949.7	6245.7	8551.93	8720.4
ENSMUSG00000018774	Cd68	CD68 antigen [Source:MGI Symbol;Acc:MGI:88342]	11	69664213	69666153	-1	protein_coding	NM_001291058,	Mm.15819	12514	-1.13767	0.454492	0.433065	0.776741	162.3	93.1	194.3	227.5	756.5	5.7	149.9	329.9
ENSMUSG00000018796	Acsl1	acyl-CoA synthetase long-chain family member 1 [Source:MGI Symbol;Acc:MGI:102797]	8	46471037	46536051	1	protein_coding	NM_007981, , NM_001302163	Mm.210323	14081	0.0373451	1.02622	0.964671	0.991329	176.4	238	277.5	168.6	169.7	336.3	230.633	224.867
ENSMUSG00000018809	Smyd4	SET and MYND domain containing 4 [Source:MGI Symbol;Acc:MGI:2442796]	11	75348433	75405705	1	protein_coding	NM_001102611,	Mm.340377, Mm.454070	319822	-0.5534	0.681412	0.66484	0.904738	64.8	27.2	155.7	81.8	264.3	18.3	82.5667	121.467
ENSMUSG00000018819	Lsp1	lymphocyte specific 1 [Source:MGI Symbol;Acc:MGI:96832]	7	142460809	142494867	1	protein_coding	NM_001271509, NM_001136071, NM_001271510, , NM_019391, NM_001271508, NM_001271523		16985	-4.57223	0.042036	5.58281e-16	1.3512e-13	76.3	374.9	234.1	5196.1	4619.2	6474.5	228.433	5429.93
ENSMUSG00000018820	Zfyve27	zinc finger, FYVE domain containing 27 [Source:MGI Symbol;Acc:MGI:1919602]	19	42163951	42194590	1	protein_coding	, NM_177319, NM_001164531	Mm.287359	319740	-0.928371	0.525451	0.273908	0.648892	55.8	160.7	53	56.9	149.1	306.6	89.8333	170.867
ENSMUSG00000018841	Rad51d	RAD51 paralog D [Source:MGI Symbol;Acc:MGI:1261809]	11	82876434	82890614	-1	protein_coding	, NM_001277939, NM_011235, NM_001277938, NM_001277941, NM_001277942		19364	0.544769	1.45879	0.722324	0.925281	193.1	58	178.4	184.3	101.8	8	143.167	98.0333
ENSMUSG00000018846	Pank3	pantothenate kinase 3 [Source:MGI Symbol;Acc:MGI:2387464]	11	35769484	35791285	1	protein_coding	NM_145962	Mm.255044	211347	1.40763	2.65302	0.155311	0.49132	455.4	300.3	216.6	41.6	316.4	9.2	324.1	122.4
ENSMUSG00000018848	Rars	arginyl-tRNA synthetase [Source:MGI Symbol;Acc:MGI:1914297]	11	35808381	35834506	-1	protein_coding	NM_025936,		104458	1.27361	2.41766	NA	NA	1032.8	778.9	881	427.6	520.1	165.9	897.567	371.2
ENSMUSG00000018858	Mrpl58	mitochondrial ribosomal protein L58 [Source:MGI Symbol;Acc:MGI:1915822]	11	115403752	115412674	1	protein_coding	, NM_026729	Mm.271062	68572	0.0964523	1.06914	0.870653	0.968425	1089.9	556.7	1478	1468.5	1068.1	385.5	1041.53	974.033
ENSMUSG00000018861	Fdxr	ferredoxin reductase [Source:MGI Symbol;Acc:MGI:104724]	11	115268024	115277050	-1	protein_coding	NM_007997,	Mm.4719	14149	-0.760541	0.590275	0.506686	0.823778	227.7	127.3	48.7	264	116.4	303.1	134.567	227.833
ENSMUSG00000018882	Mrpl45	mitochondrial ribosomal protein L45 [Source:MGI Symbol;Acc:MGI:1914286]	11	97315716	97329920	1	protein_coding	NM_025927,		67036	-0.097469	0.934671	NA	NA	534.3	511.9	1075	982.6	894.7	392.4	707.067	756.567
ENSMUSG00000018899	Irf1	interferon regulatory factor 1 [Source:MGI Symbol;Acc:MGI:96590]	11	53770014	53778374	1	protein_coding	NM_008390, , NM_001159393, NM_001159396		16362	-2.12142	0.229821	0.016559	0.125473	155.2	89.6	104.7	248.8	111.5	1161.1	116.5	507.133
ENSMUSG00000018907	Alox12e	arachidonate lipoxygenase, epidermal [Source:MGI Symbol;Acc:MGI:1274790]	11	70315610	70322628	-1	protein_coding	NM_145684,	Mm.274093	11685	0.0308274	1.0216	0.988797	0.996833	111	22.8	4	37.6	0	97.2	45.9333	44.9333
ENSMUSG00000018909	Arrb1	arrestin, beta 1 [Source:MGI Symbol;Acc:MGI:99473]	7	99535466	99606771	1	protein_coding	NM_177231, NM_178220,	Mm.260193	109689	-1.66657	0.315001	NA	NA	243.1	224.8	95.8	68.6	48.5	1672.4	187.9	596.5
ENSMUSG00000018921	Pelp1	proline, glutamic acid and leucine rich protein 1 [Source:MGI Symbol;Acc:MGI:1922523]	11	70392883	70410031	-1	protein_coding	NM_029231,	Mm.340601	75273	-1.51119	0.350821	0.293662	0.668478	15.4	111.5	69.5	65.5	1.2	493	65.4667	186.567
ENSMUSG00000018923	Med11	mediator complex subunit 11 [Source:MGI Symbol;Acc:MGI:1913422]	11	70451919	70453727	1	protein_coding	, NM_025397		66172	-0.832633	0.561503	0.375211	0.740846	636.3	177.4	659.8	1314.1	1123.9	186.5	491.167	874.833
ENSMUSG00000018924	Alox15	arachidonate 15-lipoxygenase [Source:MGI Symbol;Acc:MGI:87997]	11	70344152	70352031	-1	protein_coding	NM_009660,		11687	1.74988	3.3633	0.0758756	0.334609	95.6	110.6	264.7	41.6	2.4	96.1	156.967	46.7
ENSMUSG00000018927	Ccl6	chemokine (C-C motif) ligand 6 [Source:MGI Symbol;Acc:MGI:98263]	11	83587882	83593087	-1	protein_coding	NM_009139,	Mm.137	20305	1.13708	2.19935	NA	NA	2162.4	1052	3865.3	57.9	63	3098.8	2359.9	1073.23
ENSMUSG00000018930	Ccl4	chemokine (C-C motif) ligand 4 [Source:MGI Symbol;Acc:MGI:98261]	11	83662584	83664683	1	protein_coding	NM_013652		20303	3.19949	9.18635	0.000284278	0.00508549	998.1	277.5	1423	37.6	31.5	225.3	899.533	98.1333
ENSMUSG00000018931	Natd1	N-acetyltransferase domain containing 1 [Source:MGI Symbol;Acc:MGI:1344388]	11	60902246	60914750	-1	protein_coding	NM_025294,	Mm.22780	24083	-1.25111	0.420125	NA	NA	3.2	119.4	39.2	0	12.1	372.9	53.9333	128.333
ENSMUSG00000018932	Map2k3	mitogen-activated protein kinase kinase 3 [Source:MGI Symbol;Acc:MGI:1346868]	11	60932033	60952811	1	protein_coding	NM_008928,	Mm.18494	26397	1.37382	2.59155	NA	NA	336.8	722.7	470.2	71.6	38.8	480.4	509.9	196.933
ENSMUSG00000018965	Ywhah	tyrosine 3-monooxygenase/tryptophan 5-monooxygenase activation protein, eta polypeptide [Source:MGI Symbol;Acc:MGI:109194]	5	33018816	33027966	1	protein_coding	NM_011738,	Mm.332314	22629	0.609548	1.52578	0.191813	0.553836	2889.8	2047.7	1351.5	1383.2	1636.7	1101.6	2096.33	1373.83
ENSMUSG00000018974	Sart3	squamous cell carcinoma antigen recognized by T cells 3 [Source:MGI Symbol;Acc:MGI:1858230]	5	113742446	113772510	-1	protein_coding	NM_016926,		53890	-0.401044	0.75731	0.661238	0.902826	114.2	157.2	182.7	62.5	127.3	410.7	151.367	200.167
ENSMUSG00000018983	E2f2	E2F transcription factor 2 [Source:MGI Symbol;Acc:MGI:1096341]	4	136172394	136196057	1	protein_coding	NM_177733,	Mm.307932	242705	-2.50458	0.176217	NA	NA	1.9	37.8	186.7	161.5	254.6	871.7	75.4667	429.267
ENSMUSG00000018986	Slfn3	schlafen 3 [Source:MGI Symbol;Acc:MGI:1329005]	11	83191330	83215154	1	protein_coding	NM_011409,	Mm.290922	20557	0.767275	1.70205	0.746368	NA	2.6	6.1	1	0	1.2	4.6	3.23333	1.93333
ENSMUSG00000018995	Nars2	asparaginyl-tRNA synthetase 2 (mitochondrial)(putative) [Source:MGI Symbol;Acc:MGI:2142075]	7	96951505	97064758	1	protein_coding	NM_153591,	Mm.274864	244141	2.4678	5.53201	NA	NA	247.6	415.3	205.8	108.7	33.9	13.7	289.567	52.1
ENSMUSG00000018999	Slc35b4	solute carrier family 35, member B4 [Source:MGI Symbol;Acc:MGI:1931249]	6	34153380	34177111	-1	protein_coding	NM_021435,	Mm.245527	58246	2.28672	4.87947	0.037499	0.217616	178.3	152.8	485.3	82.3	1.2	83.5	272.133	55.6667
ENSMUSG00000019039	Dalrd3	DALR anticodon binding domain containing 3 [Source:MGI Symbol;Acc:MGI:1915039]	9	108569886	108572774	1	protein_coding	NM_026378,	Mm.458081	67789	0.107209	1.07714	0.924015	0.982012	84	31.6	125.1	90.4	71.5	61.8	80.2333	74.5667
ENSMUSG00000019054	Fis1	fission, mitochondrial 1 [Source:MGI Symbol;Acc:MGI:1913687]	5	136953275	136966234	1	protein_coding	NM_001163243, , NM_025562		66437	-0.72242	0.60608	NA	NA	3570.4	2654.5	2826.2	6990.1	6982.2	960.9	3017.03	4977.73
ENSMUSG00000019066	Rab3d	RAB3D, member RAS oncogene family [Source:MGI Symbol;Acc:MGI:97844]	9	21907491	21918192	-1	protein_coding	NM_001324531, NM_031874,	Mm.260157	19340	-0.389127	0.763591	NA	NA	109.7	153.7	192.9	43.7	33.9	520.5	152.1	199.367
ENSMUSG00000019087	Atp6ap1	ATPase, H+ transporting, lysosomal accessory protein 1 [Source:MGI Symbol;Acc:MGI:109629]	X	74297097	74304721	1	protein_coding	NM_018794,	Mm.21961	54411	-2.38605	0.191305	NA	NA	184.1	481.2	438.9	609.3	558.9	4604.2	368.067	1924.13
ENSMUSG00000019088	Dnase1l1	deoxyribonuclease 1-like 1 [Source:MGI Symbol;Acc:MGI:109628]	X	74273217	74282337	-1	protein_coding	NM_027109, NM_001172154,	Mm.20169	69537	0.363828	1.28684	NA	NA	64.1	194.1	161.7	0.5	326.1	0	139.967	108.867
ENSMUSG00000019122	Ccl9	chemokine (C-C motif) ligand 9 [Source:MGI Symbol;Acc:MGI:104533]	11	83572919	83578636	-1	protein_coding	NM_011338,	Mm.416125	20308	0.678912	1.60093	0.558803	0.855129	1923.8	1592.9	2928.3	29.5	43.6	3953.3	2148.33	1342.13
ENSMUSG00000019132	BC005537	cDNA sequence BC005537 [Source:MGI Symbol;Acc:MGI:2441726]	13	24801657	24816197	1	protein_coding	NM_024473,		79555	-0.0092867	0.993584	0.981819	0.995849	2486.3	3220	2364.3	2428.2	2327.8	3366.5	2690.2	2707.5
ENSMUSG00000019139	Isyna1	myo-inositol 1-phosphate synthase A1 [Source:MGI Symbol;Acc:MGI:1919030]	8	70594373	70597290	1	protein_coding	, NM_023627	Mm.29357	71780	1.02411	2.0337	0.119328	0.426409	264.9	175.6	263.1	144.7	50.9	149.9	234.533	115.167
ENSMUSG00000019143	Hars2	histidyl-tRNA synthetase 2 [Source:MGI Symbol;Acc:MGI:1918041]	18	36783008	36792562	1	protein_coding	, NM_080636, NM_001305627	Mm.282700	70791	-0.507197	0.703588	0.552184	0.852838	186.7	291.5	218	90.4	355.2	544.5	232.067	330.033
ENSMUSG00000019158	Tmem160	transmembrane protein 160 [Source:MGI Symbol;Acc:MGI:1916344]	7	16452779	16455494	1	protein_coding	NM_026938,		69094	-0.623473	0.649106	0.219077	0.590882	1574.2	1701.8	1661.3	1961	1956.8	3689.1	1645.77	2535.63
ENSMUSG00000019173	Rab5c	RAB5C, member RAS oncogene family [Source:MGI Symbol;Acc:MGI:105306]	11	100715009	100738215	-1	protein_coding	NM_024456, NM_001305003,	Mm.29829	19345	-0.169783	0.888977	NA	NA	141.8	482.1	206.8	145.7	375.8	412.9	276.9	311.467
ENSMUSG00000019179	Mdh2	malate dehydrogenase 2, NAD (mitochondrial) [Source:MGI Symbol;Acc:MGI:97050]	5	135778480	135790398	1	protein_coding	NM_008617,	Mm.297096	17448	0.394316	1.31432	0.350088	0.7195	4682.1	2939	4387.1	3733.7	2582.4	2819.7	4002.73	3045.27
ENSMUSG00000019188	H13	histocompatibility 13 [Source:MGI Symbol;Acc:MGI:95886]	2	152669461	152708670	1	protein_coding	NM_010376, NM_001159553, NM_001159552, NM_001159551,		14950	-2.67484	0.1566	0.000168686	0.00327386	673.5	692.8	636.1	2543.5	1137.2	9106.6	667.467	4262.43
ENSMUSG00000019189	Rnf145	ring finger protein 145 [Source:MGI Symbol;Acc:MGI:1921565]	11	44518964	44565520	1	protein_coding	NM_001166553, , NM_028862	Mm.156771	74315	-0.493119	0.710488	0.51782	0.831442	247.6	151.9	51.7	160	203.7	271.1	150.4	211.6
ENSMUSG00000019210	Atp6v1e1	ATPase, H+ transporting, lysosomal V1 subunit E1 [Source:MGI Symbol;Acc:MGI:894326]	6	120794305	120822793	-1	protein_coding	, NM_007510	Mm.29045	11973	-0.514449	0.70006	0.401117	0.757179	2104	753.4	1409.8	2783.6	1720.4	1591.2	1422.4	2031.73
ENSMUSG00000019254	Ppp1r12c	protein phosphatase 1, regulatory (inhibitor) subunit 12C [Source:MGI Symbol;Acc:MGI:1924258]	7	4481520	4501680	-1	protein_coding	, NM_029834	Mm.360391	232807	-0.166311	0.891118	0.788311	0.946592	339.3	410.1	366.1	165.5	686.2	401.5	371.833	417.733
ENSMUSG00000019256	Ahr	aryl-hydrocarbon receptor [Source:MGI Symbol;Acc:MGI:105043]	12	35497974	35535038	-1	protein_coding	NM_013464, NM_001314027,	Mm.341377	11622	-1.18775	0.438986	0.468833	0.799536	1.3	40.4	54.7	204.1	0	14.9	32.1333	73
ENSMUSG00000019261	Map1s	microtubule-associated protein 1S [Source:MGI Symbol;Acc:MGI:2443304]	8	70905932	70917529	1	protein_coding	NM_173013,	Mm.248559	270058	-0.897309	0.536887	NA	NA	87.9	73.8	129.1	35	1.2	505.6	96.9333	180.6
ENSMUSG00000019295	Tmem129	transmembrane protein 129 [Source:MGI Symbol;Acc:MGI:1915616]	5	33653216	33658416	-1	protein_coding	NM_026698,	Mm.491151	68366	1.3297	2.5135	NA	NA	122.5	119.4	82.6	7.1	63	59.5	108.167	43.2
ENSMUSG00000019297	Nop9	NOP9 nucleolar protein [Source:MGI Symbol;Acc:MGI:1915092]	14	55745693	55755500	1	protein_coding	NM_026403	Mm.180338	67842	1.98976	3.9717	NA	NA	192.4	274	294.7	23.4	140.6	28.6	253.7	64.2
ENSMUSG00000019302	Atp6v0a1	ATPase, H+ transporting, lysosomal V0 subunit A1 [Source:MGI Symbol;Acc:MGI:103286]	11	101009452	101063719	1	protein_coding	NM_016920, NM_001243049, NM_001243050, NM_001243051,	Mm.340818	11975	-2.02362	0.24594	0.195425	0.558988	70.6	173.9	96.5	312.8	0	1073	113.667	461.933
ENSMUSG00000019303	Psmc3ip	proteasome (prosome, macropain) 26S subunit, ATPase 3, interacting protein [Source:MGI Symbol;Acc:MGI:1098610]	11	101091823	101095436	-1	protein_coding	NM_008949,		19183	0.243979	1.18425	0.835741	0.956777	414.4	202.8	663.4	615.4	83.7	382.1	426.867	360.4
ENSMUSG00000019338	Zfp687	zinc finger protein 687 [Source:MGI Symbol;Acc:MGI:1925516]	3	95006590	95015448	-1	protein_coding	, NM_030074	Mm.389478	78266	0.53845	1.45241	0.716346	0.921499	50	28.1	36.5	19.3	4.8	54.9	38.2	26.3333
ENSMUSG00000019362	D8Ertd738e	DNA segment, Chr 8, ERATO Doi 738, expressed [Source:MGI Symbol;Acc:MGI:1289231]	8	84246238	84249719	-1	protein_coding	NM_001007571		101966	-0.379261	0.768831	0.500026	0.820318	3296.5	1211.8	3278.9	3886	4658	1585.4	2595.73	3376.47
ENSMUSG00000019370	Calm3	calmodulin 3 [Source:MGI Symbol;Acc:MGI:103249]	7	16915379	16924114	-1	protein_coding	NM_007590,	Mm.288630	12315	0.345593	1.27067	0.435562	0.777549	2809.6	1977.5	2452.8	2635.4	1371.2	1689.5	2413.3	1898.7
ENSMUSG00000019373	Cops3	COP9 signalosome subunit 3 [Source:MGI Symbol;Acc:MGI:1349409]	11	59817795	59839838	-1	protein_coding	, NM_011991	Mm.40	26572	-0.309268	0.807051	0.642197	0.89398	1145	602.4	1315.3	1345.6	1981.1	469	1020.9	1265.23
ENSMUSG00000019428	Fkbp8	FK506 binding protein 8 [Source:MGI Symbol;Acc:MGI:1341070]	8	70527724	70535328	1	protein_coding	NM_010223, NM_001111066, , NM_001199631		14232	-1.16239	0.446771	NA	NA	391.9	399.5	296.6	285.4	366.1	1784.5	362.667	812
ENSMUSG00000019432	Ddx39b	DEAD (Asp-Glu-Ala-Asp) box polypeptide 39B [Source:MGI Symbol;Acc:MGI:99240]	17	35241746	35253707	1	protein_coding	NM_019693, , NM_001252457	Mm.439827	53817	0.335195	1.26155	0.635407	0.890826	979.5	944.8	1069.4	743.4	115.2	1514.5	997.9	791.033
ENSMUSG00000019433	Gipc1	GIPC PDZ domain containing family, member 1 [Source:MGI Symbol;Acc:MGI:1926252]	8	83652677	83664694	1	protein_coding	NM_018771,	Mm.20945	67903	1.36343	2.57296	NA	NA	148.8	124.7	111.6	19.3	25.5	105.2	128.367	50
ENSMUSG00000019437	Tlcd1	TLC domain containing 1 [Source:MGI Symbol;Acc:MGI:1915572]	11	78176711	78181909	1	protein_coding	, NM_001291237, NM_001291235, NM_026708, NM_001291236		68385	-0.103185	0.930975	0.949777	0.988557	9.6	61.5	32.6	68.6	42.4	0	34.5667	37
ENSMUSG00000019461	Plscr3	phospholipid scramblase 3 [Source:MGI Symbol;Acc:MGI:1917560]	11	69846376	69852058	1	protein_coding	NM_001168497, , NM_023564	Mm.28874	70310	2.79179	6.92488	NA	NA	316.9	480.3	520.5	90.9	94.6	4.6	439.233	63.3667
ENSMUSG00000019470	Xab2	XPA binding protein 2 [Source:MGI Symbol;Acc:MGI:1914689]	8	3608421	3621316	-1	protein_coding	, NM_026156	Mm.23739	67439	-0.731842	0.602135	0.374601	0.740765	149.5	243.2	66.5	112.2	269.2	380.9	153.067	254.1
ENSMUSG00000019471	Cdc37	cell division cycle 37 [Source:MGI Symbol;Acc:MGI:109531]	9	21133222	21149982	-1	protein_coding	NM_016742,		12539	-0.590655	0.664041	NA	NA	287.4	482.1	514.6	273.7	202.5	1458.5	428.033	644.9
ENSMUSG00000019487	Trip10	thyroid hormone receptor interactor 10 [Source:MGI Symbol;Acc:MGI:2146901]	17	57249455	57263665	1	protein_coding	NM_134125, NM_001242389, NM_001242391, NM_001242390,		106628	0.843219	1.79405	0.606354	0.877741	29.5	23.7	10.9	5.6	30.3	0	21.3667	11.9667
ENSMUSG00000019494	Cops6	COP9 signalosome subunit 6 [Source:MGI Symbol;Acc:MGI:1349439]	5	138161071	138164646	1	protein_coding	NM_012002,	Mm.3981	26893	-0.780571	0.582137	0.137034	0.460268	1508.1	784.1	1974.1	2373.4	2487.8	2469.7	1422.1	2443.63
ENSMUSG00000019505	Ubb	ubiquitin B [Source:MGI Symbol;Acc:MGI:98888]	11	62551171	62553213	1	protein_coding	NM_011664, NM_001313984,		22187	-0.174886	0.885838	NA	NA	10203.9	3805.7	7588	11435.2	11500.8	1444.7	7199.2	8126.9
ENSMUSG00000019528	Gyg	glycogenin [Source:MGI Symbol;Acc:MGI:1351614]	3	20122084	20155317	-1	protein_coding	, NM_013755		27357	0.898658	1.86433	0.240567	0.612697	628.6	1093.2	984.1	759.1	535.9	155.6	901.967	483.533
ENSMUSG00000019539	Rcn3	reticulocalbin 3, EF-hand calcium binding domain [Source:MGI Symbol;Acc:MGI:1277122]	7	45082913	45092221	-1	protein_coding	, NM_026555	Mm.29997	52377	-1.0674	0.477178	0.198297	0.56191	191.8	189.7	109	206.7	115.2	705.8	163.5	342.567
ENSMUSG00000019564	Arid3a	AT rich interactive domain 3A (BRIGHT-like) [Source:MGI Symbol;Acc:MGI:1328360]	10	79927043	79955018	1	protein_coding	NM_007880, NM_001288626, NM_001288625,	Mm.301282	13496	-2.21781	0.214967	NA	NA	105.8	124.7	96.8	149.3	75.2	1298.3	109.1	507.6
ENSMUSG00000019579	Mydgf	myeloid derived growth factor [Source:MGI Symbol;Acc:MGI:2156020]	17	56175744	56183920	-1	protein_coding	NM_080837,	Mm.294870	28106	-0.368831	0.77441	0.567034	0.859639	1215.6	555.8	1538.9	1395.9	2219.9	660	1103.43	1425.27
ENSMUSG00000019659	Ccdc12	coiled-coil domain containing 12 [Source:MGI Symbol;Acc:MGI:1919904]	9	110656503	110711606	1	protein_coding	NM_028312,	Mm.249115	72654	-0.013192	0.990898	0.982229	0.995849	2822.5	1258.3	1614.3	2802.9	2210.2	733.2	1898.37	1915.43
ENSMUSG00000019689	Fmc1	formation of mitochondrial complex V assembly factor 1 [Source:MGI Symbol;Acc:MGI:1913367]	6	38533502	38539449	1	protein_coding	, NM_025363		66117	1.42654	2.68802	0.00135585	0.0185955	4447.3	2853	3820.5	1946.3	1372.4	816.7	3706.93	1378.47
ENSMUSG00000019699	Akt3	thymoma viral proto-oncogene 3 [Source:MGI Symbol;Acc:MGI:1345147]	1	177020073	177258203	-1	protein_coding	, NM_011785	Mm.235194	23797	0.774288	1.71035	NA	NA	189.9	176.5	123.5	162.5	0	123.5	163.3	95.3333
ENSMUSG00000019710	Mrpl24	mitochondrial ribosomal protein L24 [Source:MGI Symbol;Acc:MGI:1914957]	3	87919506	87923672	1	protein_coding	, NM_026591	Mm.393802	67707	0.779322	1.71632	0.434874	0.777549	1350.3	350.4	717.1	715.5	682.6	10.3	805.933	469.467
ENSMUSG00000019715	Gle1	GLE1 RNA export mediator (yeast) [Source:MGI Symbol;Acc:MGI:1921662]	2	29935426	29960371	1	protein_coding	NM_028923,		74412	-1.0763	0.474243	0.311539	0.685301	305.3	540.9	168.2	224.9	733.5	1180.5	338.133	712.967
ENSMUSG00000019726	Lyst	lysosomal trafficking regulator [Source:MGI Symbol;Acc:MGI:107448]	13	13590397	13778803	1	protein_coding	, NM_010748		17101	-0.486043	0.713981	0.350313	0.719782	221.9	193.2	304.5	271.7	242.5	495.3	239.867	336.5
ENSMUSG00000019731	Slc35e1	solute carrier family 35, member E1 [Source:MGI Symbol;Acc:MGI:2142403]	8	72480641	72492614	-1	protein_coding	NM_177766,		270066	-0.674882	0.626384	0.496537	0.818428	44.3	102.7	277.5	121.4	253.4	304.3	141.5	226.367
ENSMUSG00000019732	Calr3	calreticulin 3 [Source:MGI Symbol;Acc:MGI:1920566]	8	72424176	72443870	-1	protein_coding	NM_028500, NM_029782	Mm.196315	73316	-4.50977	0.0438959	0.0403355	0.22726	0	18.4	4.9	0	46.1	483.9	7.76667	176.667
ENSMUSG00000019734	Tmc4	transmembrane channel-like gene family 4 [Source:MGI Symbol;Acc:MGI:2669035]	7	3665790	3677553	-1	protein_coding	NM_181820,	Mm.360398	353499	1.33485	2.52249	0.341753	0.711071	150.7	32.5	97.5	10.7	4.8	96.1	93.5667	37.2
ENSMUSG00000019738	Polr2i	polymerase (RNA) II (DNA directed) polypeptide I [Source:MGI Symbol;Acc:MGI:1917170]	7	30231948	30233390	1	protein_coding	NM_027259,		69920	0.389078	1.30956	0.459834	0.793483	1414.4	1076.6	1790.1	1584.8	862	821.3	1427.03	1089.37
ENSMUSG00000019761	Krt10	keratin 10 [Source:MGI Symbol;Acc:MGI:96685]	11	99385254	99389364	-1	protein_coding	NM_010660,	Mm.22662	16661	-1.54785	0.342018	0.228776	0.602432	111	48.3	64.2	284.9	367.4	1.1	74.5	217.8
ENSMUSG00000019763	Rmnd1	required for meiotic nuclear division 1 homolog [Source:MGI Symbol;Acc:MGI:1913334]	10	4401915	4432388	-1	protein_coding	NM_025343,		66084	1.28096	2.43	NA	NA	392.6	141.4	216.6	149.3	44.9	114.4	250.2	102.867
ENSMUSG00000019768	Esr1	estrogen receptor 1 (alpha) [Source:MGI Symbol;Acc:MGI:1352467]	10	4611593	5005614	1	protein_coding	, NM_001302532, NM_007956, NM_001302533, NM_001302531	Mm.9213	13982	-0.527682	0.693669	0.752486	0.934258	8.3	49.2	90.5	0	122.5	91.5	49.3333	71.3333
ENSMUSG00000019773	Fbxo5	F-box protein 5 [Source:MGI Symbol;Acc:MGI:1914391]	10	5799160	5805600	-1	protein_coding	NM_025995,	Mm.197520	67141	0.335373	1.2617	0.747366	0.932438	394.5	435.5	546.5	512.3	459.5	119	458.833	363.6
ENSMUSG00000019774	Mtrf1l	mitochondrial translational release factor 1-like [Source:MGI Symbol;Acc:MGI:1918830]	10	5811887	5823910	-1	protein_coding	NM_175374,	Mm.55082	108853	-0.551238	0.682434	0.670476	0.905752	159.1	202	173.5	523	0	259.7	178.2	260.9
ENSMUSG00000019777	Hdac2	histone deacetylase 2 [Source:MGI Symbol;Acc:MGI:1097691]	10	36974544	37001889	1	protein_coding	NM_008229,	Mm.19806	15182	1.33258	2.51853	NA	NA	2004	1121.3	1986.3	666.7	620.7	742.4	1703.87	676.6
ENSMUSG00000019782	Rwdd1	RWD domain containing 1 [Source:MGI Symbol;Acc:MGI:1913771]	10	33996555	34019624	-1	protein_coding	NM_025614,		66521	-0.443885	0.735152	0.527492	0.837494	644	329.3	630.5	1338	600.1	242.5	534.6	726.867
ENSMUSG00000019790	Stxbp5	syntaxin binding protein 5 (tomosyn) [Source:MGI Symbol;Acc:MGI:1926058]	10	9755547	9901079	-1	protein_coding	, NM_001081344		78808	2.61938	6.14488	NA	NA	637.6	1065.1	523.2	78.7	204.9	78.9	741.967	120.833
ENSMUSG00000019791	Hint3	histidine triad nucleotide binding protein 3 [Source:MGI Symbol;Acc:MGI:1914097]	10	30608141	30629632	-1	protein_coding	NM_025798,	Mm.46218	66847	-1.393	0.380772	0.105167	0.400101	726.1	80.8	459.6	1866.6	1281.5	178.4	422.167	1108.83
ENSMUSG00000019792	Trmt11	tRNA methyltransferase 11 [Source:MGI Symbol;Acc:MGI:1920931]	10	30534225	30600749	-1	protein_coding	NM_028604,	Mm.294503	73681	-0.137766	0.908926	NA	NA	332.9	253.8	544.2	609.8	557.7	76.6	376.967	414.7
ENSMUSG00000019794	Katna1	katanin p60 (ATPase-containing) subunit A1 [Source:MGI Symbol;Acc:MGI:1344353]	10	7726000	7763150	1	protein_coding	, NM_011835	Mm.28127	23924	-0.399192	0.758283	0.447955	0.78548	535.6	293.3	304.9	431.6	672.9	391.2	377.933	498.567
ENSMUSG00000019795	Pcmt1	protein-L-isoaspartate (D-aspartate) O-methyltransferase 1 [Source:MGI Symbol;Acc:MGI:97502]	10	7629373	7681136	-1	protein_coding	, NM_008786		18537	0.000713589	1.00049	0.998945	0.999552	2488.9	958	1483.9	1374.6	2198.1	1356.7	1643.6	1643.13
ENSMUSG00000019796	Lrp11	low density lipoprotein receptor-related protein 11 [Source:MGI Symbol;Acc:MGI:2442989]	10	7589800	7625483	1	protein_coding	, NM_172784	Mm.206759	237253	-0.243548	0.844665	0.899984	0.975724	2.6	58	21.1	1	94.6	1.1	27.2333	32.2333
ENSMUSG00000019797	1700021F05Rik	RIKEN cDNA 1700021F05 gene [Source:MGI Symbol;Acc:MGI:1915101]	10	43525133	43540994	-1	protein_coding	NM_026411,	Mm.209953	67851	0.514185	1.42819	0.587142	0.86817	866	266.1	744.7	525.6	778.4	10.3	625.6	438.1
ENSMUSG00000019802	Sec63	SEC63-like (S. cerevisiae) [Source:MGI Symbol;Acc:MGI:2155302]	10	42761496	42832514	1	protein_coding	NM_153055,	Mm.214344	140740	-1.87097	0.27339	0.00161603	0.0213799	300.2	403	464.2	1037.4	799	2435.4	389.133	1423.93
ENSMUSG00000019804	Snx3	sorting nexin 3 [Source:MGI Symbol;Acc:MGI:1860188]	10	42502030	42535381	1	protein_coding	NM_017472,		54198	-0.236615	0.848734	0.658161	0.901092	3011.7	1561.3	3210.1	5029.6	2405.4	1734.1	2594.37	3056.37
ENSMUSG00000019806	Aig1	androgen-induced 1 [Source:MGI Symbol;Acc:MGI:1913503]	10	13647054	13868980	-1	protein_coding	NM_025446,	Mm.45755	66253	0.161358	1.11834	0.88693	0.972733	336.1	216	26.3	389.5	13.3	113.2	192.8	172
ENSMUSG00000019808	Adat2	adenosine deaminase, tRNA-specific 2 [Source:MGI Symbol;Acc:MGI:1914007]	10	13552894	13563376	1	protein_coding	NM_025748	Mm.331841	66757	0.372494	1.29459	0.843803	0.959115	171.9	121.2	151.8	188.4	154	1.1	148.3	114.5
ENSMUSG00000019809	Pex3	peroxisomal biogenesis factor 3 [Source:MGI Symbol;Acc:MGI:1929646]	10	13523842	13553142	-1	protein_coding	, NM_019961, NM_001164195		56535	-1.66747	0.314804	NA	NA	137.9	288	71.8	671.3	166.1	742.4	165.9	526.6
ENSMUSG00000019810	Fuca2	fucosidase, alpha-L- 2, plasma [Source:MGI Symbol;Acc:MGI:1914098]	10	13499540	13519035	1	protein_coding	, NM_025799		66848	2.42308	5.36315	0.0043458	0.0466253	170	625.2	523.8	131.5	67.9	45.8	439.667	81.7333
ENSMUSG00000019813	Cep57l1	centrosomal protein 57-like 1 [Source:MGI Symbol;Acc:MGI:1915511]	10	41718840	41809871	-1	protein_coding	NM_029132, NM_001243074, NM_001243075, , NM_026643	Mm.338605	103268	-0.0271907	0.981329	NA	NA	133.4	376.7	168.6	72.1	33.9	585.7	226.233	230.567
ENSMUSG00000019814	Ltv1	LTV1 ribosome biogenesis factor [Source:MGI Symbol;Acc:MGI:2447810]	10	13178140	13193168	-1	protein_coding	NM_181470,	Mm.117581	353258	-0.0193811	0.986656	0.981522	0.995849	830.1	585.7	635.8	1343.6	508	226.5	683.867	692.7
ENSMUSG00000019818	Cd164	CD164 antigen [Source:MGI Symbol;Acc:MGI:1859568]	10	41519414	41531048	1	protein_coding	NM_016898,	Mm.269815	53599	-0.696058	0.617257	0.198753	0.562814	1962.9	1279.4	1440.8	3943.9	2314.5	1326.9	1561.03	2528.43
ENSMUSG00000019820	Utrn	utrophin [Source:MGI Symbol;Acc:MGI:104631]	10	12382188	12869365	-1	protein_coding	, NM_011682	Mm.331784, Mm.488799	22288	-0.284608	0.820964	0.726762	0.927236	579.2	342.5	259.8	272.7	80	1086.7	393.833	479.8
ENSMUSG00000019822	Smpd2	sphingomyelin phosphodiesterase 2, neutral [Source:MGI Symbol;Acc:MGI:1278330]	10	41485642	41490369	-1	protein_coding	, NM_009213		20598	0.241123	1.18191	0.901567	0.975724	0.6	85.2	54.7	28.9	12.1	77.8	46.8333	39.6
ENSMUSG00000019823	Mical1	microtubule associated monooxygenase, calponin and LIM domain containing 1 [Source:MGI Symbol;Acc:MGI:2385847]	10	41476314	41487032	1	protein_coding	, NM_001164433, NM_138315		171580	-1.75422	0.296433	0.456677	0.790823	0	0.9	3	6.1	6.1	1.1	1.3	4.43333
ENSMUSG00000019826	Zbtb24	zinc finger and BTB domain containing 24 [Source:MGI Symbol;Acc:MGI:3039618]	10	41450383	41465574	1	protein_coding	NM_153398, NM_001277229, NM_001277230,	Mm.258475	268294	-3.40147	0.0946356	0.0012549	0.0176825	35.9	7.9	25.7	92.9	577.1	67.5	23.1667	245.833
ENSMUSG00000019832	Rab32	RAB32, member RAS oncogene family [Source:MGI Symbol;Acc:MGI:1915094]	10	10545002	10558265	-1	protein_coding	NM_026405,	Mm.31486	67844	5.01368	32.3049	3.60667e-05	0.000875496	994.3	1181.9	724	3	4.8	82.4	966.733	30.0667
ENSMUSG00000019837	Gtf3c6	general transcription factor IIIC, polypeptide 6, alpha [Source:MGI Symbol;Acc:MGI:1914621]	10	40247703	40258108	-1	protein_coding	NM_026113,		67371	0.248074	1.18762	0.644893	0.894811	1794.2	1004.5	1326.8	1649.8	1228.2	594.8	1375.17	1157.6
ENSMUSG00000019838	Slc16a10	solute carrier family 16 (monocarboxylic acid transporters), member 10 [Source:MGI Symbol;Acc:MGI:1919722]	10	40033532	40142258	-1	protein_coding	NM_001114332, , NM_028247	Mm.186778	72472	3.50966	11.3897	0.000625955	0.00975566	124.4	466.3	257.5	39.1	30.3	4.6	282.733	24.6667
ENSMUSG00000019841	Rev3l	REV3 like, DNA directed polymerase zeta catalytic subunit [Source:MGI Symbol;Acc:MGI:1337131]	10	39732118	39875211	1	protein_coding	NM_011264,	Mm.439723	19714	-0.269549	0.829579	0.732964	0.929105	198.9	374.9	86.3	217.3	508	69.8	220.033	265.033
ENSMUSG00000019843	Fyn	Fyn proto-oncogene [Source:MGI Symbol;Acc:MGI:95602]	10	39368855	39565381	1	protein_coding	, NM_008054, NM_001122893, NM_001122892	Mm.4848	14360	1.49593	2.82047	0.067878	0.313203	474	682.3	357.6	81.2	53.3	402.7	504.633	179.067
ENSMUSG00000019845	Tube1	epsilon-tubulin 1 [Source:MGI Symbol;Acc:MGI:1919174]	10	39133976	39152542	1	protein_coding	, NM_028006	Mm.297956	71924	-1.28541	0.410255	0.446329	0.785131	82.1	59.7	52	6.1	465.6	1.1	64.6	157.6
ENSMUSG00000019849	Prep	prolyl endopeptidase [Source:MGI Symbol;Acc:MGI:1270863]	10	45067203	45167198	1	protein_coding	NM_011156		19072	-0.0238431	0.983609	0.976033	0.995038	124.4	194.1	235.7	93.4	114	356.9	184.733	188.1
ENSMUSG00000019850	Tnfaip3	tumor necrosis factor, alpha-induced protein 3 [Source:MGI Symbol;Acc:MGI:1196377]	10	19000910	19015657	-1	protein_coding	NM_009397, NM_001166402,	Mm.116683	21929	-0.836211	0.560113	0.522014	0.834617	37.8	79.9	12.8	146.2	0	85.8	43.5	77.3333
ENSMUSG00000019852	Arfgef3	ARFGEF family member 3 [Source:MGI Symbol;Acc:MGI:106387]	10	18581839	18743949	-1	protein_coding	NM_001033258,		215821	-0.39657	0.759662	NA	NA	27.6	204.6	1.3	14.2	21.8	271.1	77.8333	102.367
ENSMUSG00000019854	Reps1	RalBP1 associated Eps domain containing protein [Source:MGI Symbol;Acc:MGI:1196373]	10	18055861	18125155	1	protein_coding	, NM_009048, NM_001111065	Mm.4479	19707	0.378272	1.29978	0.477013	0.804949	323.9	376.7	260.1	331.6	284.9	121.3	320.233	245.933
ENSMUSG00000019856	Fam184a	family with sequence similarity 184, member A [Source:MGI Symbol;Acc:MGI:1923156]	10	53633145	53751123	-1	protein_coding	NM_001081428,	Mm.436785	75906	3.31217	9.93261	0.0545354	0.274814	205.9	36	16.5	6.6	0	19.4	86.1333	8.66667
ENSMUSG00000019857	Asf1a	anti-silencing function 1A histone chaperone [Source:MGI Symbol;Acc:MGI:1913653]	10	53596757	53609225	1	protein_coding	, NM_025541	Mm.272989, Mm.464928	66403	0.053617	1.03786	NA	NA	1769.2	1313.6	1049.3	1980.8	1971.4	28.6	1377.37	1326.93
ENSMUSG00000019861	Gopc	golgi associated PDZ and coiled-coil motif containing [Source:MGI Symbol;Acc:MGI:2149946]	10	52335850	52382124	-1	protein_coding	, NM_053187, NM_001199272		94221	-1.00314	0.498913	NA	NA	84	209	233.8	248.8	550.4	257.4	175.6	352.2
ENSMUSG00000019863	Qrsl1	glutaminyl-tRNA synthase (glutamine-hydrolyzing)-like 1 [Source:MGI Symbol;Acc:MGI:1923813]	10	43874188	43901745	-1	protein_coding	NM_001081054,	Mm.5904	76563	-3.33704	0.0989581	0.000497228	0.00823277	26.3	86.1	80.7	718.5	748	483.9	64.3667	650.133
ENSMUSG00000019866	Crybg1	crystallin beta-gamma domain containing 1 [Source:MGI Symbol;Acc:MGI:109544]	10	43950636	44148853	-1	protein_coding	, NM_172393	Mm.292082	11630	-1.0252	0.491341	0.63478	0.890446	5.8	57.1	5.9	23.4	116.4	0	22.9333	46.6
ENSMUSG00000019868	Vta1	vesicle (multivesicular body) trafficking 1 [Source:MGI Symbol;Acc:MGI:1913451]	10	14654755	14705560	-1	protein_coding	NM_025418,		66201	-0.0117464	0.991891	0.982743	0.996058	737.7	533.9	546.2	428.1	518.9	886.5	605.933	611.167
ENSMUSG00000019872	Smpdl3a	sphingomyelin phosphodiesterase, acid-like 3A [Source:MGI Symbol;Acc:MGI:1931437]	10	57794335	57811830	1	protein_coding	, NM_020561	Mm.2379	57319	0.0657772	1.04665	NA	NA	109.1	629.6	592.3	303.7	822	146.4	443.667	424.033
ENSMUSG00000019873	Reep3	receptor accessory protein 3 [Source:MGI Symbol;Acc:MGI:88930]	10	67009189	67096945	-1	protein_coding	NM_178606, NM_001204915,		28193	-0.210028	0.86452	0.788704	0.946592	374	511.1	379	738.8	596.5	125.8	421.367	487.033
ENSMUSG00000019876	Pkib	protein kinase inhibitor beta, cAMP dependent, testis specific [Source:MGI Symbol;Acc:MGI:101937]	10	57631981	57741112	1	protein_coding	NM_008863, NM_001039051, , NM_001039052, NM_001039053, NM_001039050, NM_001190402	Mm.262135	18768	-2.79597	0.143989	0.0396617	0.224468	23.7	32.5	183.7	1103.9	562.6	2.3	79.9667	556.267
ENSMUSG00000019877	Serinc1	serine incorporator 1 [Source:MGI Symbol;Acc:MGI:1926228]	10	57515774	57532530	-1	protein_coding	NM_019760,	Mm.29344	56442	-0.904182	0.534336	0.0240469	0.161853	620.9	780.6	735.5	1252.2	1701	1046.7	712.333	1333.3
ENSMUSG00000019878	Hsf2	heat shock factor 2 [Source:MGI Symbol;Acc:MGI:96239]	10	57486385	57513135	1	protein_coding	, NM_008297	Mm.261395, Mm.447362	15500	-1.37748	0.38489	0.291135	0.666597	31.4	166	48.7	149.3	323.7	165.9	82.0333	212.967
ENSMUSG00000019897	Ccdc59	coiled-coil domain containing 59 [Source:MGI Symbol;Acc:MGI:1289302]	10	105841067	105847833	1	protein_coding	NM_025602,		52713	-0.291604	0.816993	0.613179	0.881347	812.7	763.1	963	1104.4	1445.2	558.2	846.267	1035.93
ENSMUSG00000019899	Lama2	laminin, alpha 2 [Source:MGI Symbol;Acc:MGI:99912]	10	26980036	27619758	-1	protein_coding	, NM_008481	Mm.256087	16773	1.62145	3.07684	0.403214	0.757229	12.8	63.2	0	20.8	0	3.4	25.3333	8.06667
ENSMUSG00000019907	Ppp1r12a	protein phosphatase 1, regulatory (inhibitor) subunit 12A [Source:MGI Symbol;Acc:MGI:1309528]	10	108162193	108284475	1	protein_coding	, NM_027892	Mm.422959	17931	0.18418	1.13617	0.712633	0.921039	1660.8	1079.2	846.1	1204.5	759	1191.9	1195.37	1051.8
ENSMUSG00000019916	P4ha1	procollagen-proline, 2-oxoglutarate 4-dioxygenase (proline 4-hydroxylase), alpha 1 polypeptide [Source:MGI Symbol;Acc:MGI:97463]	10	59323296	59373304	1	protein_coding	NM_011030, NM_001316370, NM_001316371	Mm.2212	18451	1.40638	2.6507	NA	NA	122.5	425.9	169.2	143.2	60.6	66.3	239.2	90.0333
ENSMUSG00000019920	Lims1	LIM and senescent cell antigen-like domains 1 [Source:MGI Symbol;Acc:MGI:1195263]	10	58323466	58424691	1	protein_coding	NM_026148, NM_201242, NM_001193303,		110829	2.70577	6.52406	NA	NA	10149.4	5658.5	4471.4	2058.5	813.5	234.5	6759.77	1035.5
ENSMUSG00000019923	Zwint	ZW10 interactor [Source:MGI Symbol;Acc:MGI:1289227]	10	72654845	72674964	1	protein_coding	NM_001293683, NM_025635, NM_001293684,	Mm.62876	52696	0.96421	1.95099	0.119913	0.427584	1207.2	987	1436.8	559.1	1007.5	295.1	1210.33	620.567
ENSMUSG00000019927	Ube2d1	ubiquitin-conjugating enzyme E2D 1 [Source:MGI Symbol;Acc:MGI:2384911]	10	71254980	71285262	-1	protein_coding	NM_145420,	Mm.270530	216080	-0.739459	0.598964	0.447138	0.785323	412.5	336.3	280.5	916	442.5	359.2	343.1	572.567
ENSMUSG00000019942	Cdk1	cyclin-dependent kinase 1 [Source:MGI Symbol;Acc:MGI:88351]	10	69335146	69352938	-1	protein_coding	NM_007659,		12534	2.55059	5.85874	NA	NA	2588.3	1437.5	1767.4	668.2	90.9	228.8	1931.07	329.3
ENSMUSG00000019943	Atp2b1	ATPase, Ca++ transporting, plasma membrane 1 [Source:MGI Symbol;Acc:MGI:104653]	10	98914406	99026143	1	protein_coding	, NM_026482	Mm.166944, Mm.440299	67972	-2.8614	0.137605	NA	NA	248.9	135.2	284.8	1146.6	1014.8	2705.3	222.967	1622.23
ENSMUSG00000019944	Rhobtb1	Rho-related BTB domain containing 1 [Source:MGI Symbol;Acc:MGI:1916538]	10	69151434	69291791	1	protein_coding	NM_001252636, NM_001081347, , NM_001252638, NM_001252637		69288	-1.84682	0.278004	0.156512	0.493463	82.7	0	16.5	37.6	134.6	185.3	33.0667	119.167
ENSMUSG00000019947	Arid5b	AT rich interactive domain 5B (MRF1-like) [Source:MGI Symbol;Acc:MGI:2175912]	10	68092520	68278740	-1	protein_coding	NM_023598,		71371	-2.44351	0.183835	0.0343538	0.206025	87.2	6.1	135.3	214.8	310.4	721.8	76.2	415.667
ENSMUSG00000019948	Actr6	ARP6 actin-related protein 6 [Source:MGI Symbol;Acc:MGI:1914269]	10	89711971	89732295	-1	protein_coding	NM_025914,	Mm.335292	67019	1.93718	3.82957	0.0640253	0.303159	1129	448.7	533	270.6	261.9	18.3	703.567	183.6
ENSMUSG00000019951	Uhrf1bp1l	UHRF1 (ICBP90) binding protein 1-like [Source:MGI Symbol;Acc:MGI:2442888]	10	89744991	89819871	1	protein_coding	NM_029166,	Mm.268922	75089	-0.104504	0.930125	NA	NA	1121.9	966.8	410.2	361.5	2148.4	177.3	832.967	895.733
ENSMUSG00000019952	Poc1b	POC1 centriolar protein B [Source:MGI Symbol;Acc:MGI:1918511]	10	99107036	99198074	1	protein_coding	NM_027740,		382406	-0.387945	0.764217	NA	NA	101.4	269.6	121.5	88.9	32.7	522.8	164.167	214.8
ENSMUSG00000019960	Dusp6	dual specificity phosphatase 6 [Source:MGI Symbol;Acc:MGI:1914853]	10	99263231	99267489	1	protein_coding	NM_026268,	Mm.1791	67603	0.375086	1.29692	0.601819	0.87575	77	66.7	68.5	52.8	59.4	51.5	70.7333	54.5667
ENSMUSG00000019961	Tmpo	thymopoietin [Source:MGI Symbol;Acc:MGI:106920]	10	91147571	91181315	-1	protein_coding	NM_001080129, NM_001283048, NM_001080131, NM_001080132, NM_001080130, , NM_011605	Mm.159684, Mm.484456	21917	0.779638	1.7167	0.232132	0.606032	1739.7	4057.7	3215.4	1531	2458.7	1260.6	3004.27	1750.1
ENSMUSG00000019969	Psen1	presenilin 1 [Source:MGI Symbol;Acc:MGI:1202717]	12	83688152	83735199	1	protein_coding	, NM_008943	Mm.998	19164	-0.81109	0.569951	0.234097	0.607881	205.3	243.2	129.4	205.7	272.8	535.3	192.633	337.933
ENSMUSG00000019970	Sgk1	serum/glucocorticoid regulated kinase 1 [Source:MGI Symbol;Acc:MGI:1340062]	10	21882184	21999903	1	protein_coding	NM_001161845, , NM_001161850, NM_001161848, NM_011361, NM_001161849, NM_001161847	Mm.28405	20393	-2.7093	0.152904	0.00212872	0.0265413	27.6	30.7	101.7	104.1	235.2	712.6	53.3333	350.633
ENSMUSG00000019971	Cep290	centrosomal protein 290 [Source:MGI Symbol;Acc:MGI:2384917]	10	100487558	100574840	1	protein_coding	, NM_146009	Mm.229114	216274	0.0556621	1.03934	NA	NA	312.4	52.7	76.1	42.1	337	45.8	147.067	141.633
ENSMUSG00000019975	Ikbip	IKBKB interacting protein [Source:MGI Symbol;Acc:MGI:1914704]	10	91082940	91102607	1	protein_coding	NM_027078, NM_026166,	Mm.252843	67454	0.0882305	1.06307	NA	NA	112.9	371.4	187.7	397.6	129.7	104.1	224	210.467
ENSMUSG00000019977	Hbs1l	Hbs1-like (S. cerevisiae) [Source:MGI Symbol;Acc:MGI:1891704]	10	21295979	21368898	1	protein_coding	NM_001042593, , NM_019702, NM_001145209	Mm.25527	56422	-0.368777	0.774439	0.6755	0.906597	255.3	336.3	263.1	219.4	105.5	779	284.9	367.967
ENSMUSG00000019978	Epb41l2	erythrocyte membrane protein band 4.1 like 2 [Source:MGI Symbol;Acc:MGI:103009]	10	25359798	25523519	1	protein_coding	NM_001199265, , NM_013511	Mm.306026	13822	0.160503	1.11768	0.869072	0.967739	258.5	238.8	379.6	590	84.9	108.7	292.3	261.2
ENSMUSG00000019979	Apaf1	apoptotic peptidase activating factor 1 [Source:MGI Symbol;Acc:MGI:1306796]	10	90989311	91082770	-1	protein_coding	NM_001282947, NM_009684, , NM_001042558	Mm.220289, Mm.473243	11783	-0.0451896	0.969162	0.958454	0.990755	415	189.7	194.3	410.8	304.3	108.7	266.333	274.6
ENSMUSG00000019982	Myb	myeloblastosis oncogene [Source:MGI Symbol;Acc:MGI:97249]	10	21124935	21160984	-1	protein_coding	NM_001198914, NM_010848,		17863	3.8844	14.7679	NA	NA	1256	2827.5	1337	170.1	121.2	74.4	1806.83	121.9
ENSMUSG00000019984	Med23	mediator complex subunit 23 [Source:MGI Symbol;Acc:MGI:1917458]	10	24869986	24913681	1	protein_coding	NM_001166416, , NM_027347	Mm.28020	70208	2.33514	5.04601	0.00639805	0.0627261	157.2	263.4	181.4	54.8	38.8	25.2	200.667	39.6
ENSMUSG00000019986	Ahi1	Abelson helper integration site 1 [Source:MGI Symbol;Acc:MGI:87971]	10	20952547	21080429	1	protein_coding	NM_026203, , NM_001177776	Mm.253280	52906	3.54522	11.674	NA	NA	1427.9	332.8	354.6	3	2.4	176.2	705.1	60.5333
ENSMUSG00000019988	Nedd1	neural precursor cell expressed, developmentally down-regulated gene 1 [Source:MGI Symbol;Acc:MGI:97293]	10	92684746	92722420	-1	protein_coding	NM_008682,		17997	0.681435	1.60373	0.526818	0.837352	181.5	251.1	321	375.2	58.2	35.5	251.2	156.3
ENSMUSG00000019990	Pde7b	phosphodiesterase 7B [Source:MGI Symbol;Acc:MGI:1352752]	10	20398004	20725078	-1	protein_coding	NM_013875,	Mm.425617	29863	-2.31357	0.201162	0.0592052	0.289139	26.9	3.5	11.5	6.6	114	89.2	13.9667	69.9333
ENSMUSG00000019992	Mtfr2	mitochondrial fission regulator 2 [Source:MGI Symbol;Acc:MGI:1919054]	10	20347770	20361304	1	protein_coding	NM_027930,		71804	2.57326	5.95154	0.0797574	0.342851	10.3	182.6	261.1	31.5	1.2	43.5	151.333	25.4
ENSMUSG00000019996	Map7	microtubule-associated protein 7 [Source:MGI Symbol;Acc:MGI:1328328]	10	20148471	20281590	1	protein_coding	NM_008635, NM_001198635,	Mm.20928	17761	-1.02023	0.493036	0.353292	0.722358	102.6	190.5	77	10.7	186.7	553.6	123.367	250.333
ENSMUSG00000019998	Stx7	syntaxin 7 [Source:MGI Symbol;Acc:MGI:1858210]	10	24149302	24190222	1	protein_coding	, NM_016797	Mm.248042	53331	-1.67256	0.313697	0.000608409	0.00953637	1043	705.1	642.3	2369.8	3358.3	1892	796.8	2540.03
ENSMUSG00000020003	Pex7	peroxisomal biogenesis factor 7 [Source:MGI Symbol;Acc:MGI:1321392]	10	19853900	19907689	-1	protein_coding	NM_008822, , NM_001161825		18634	0.936683	1.91412	0.136561	0.459216	1727.5	1133.6	1044	1016.1	714.1	308.9	1301.7	679.7
ENSMUSG00000020009	Ifngr1	interferon gamma receptor 1 [Source:MGI Symbol;Acc:MGI:107655]	10	19591949	19610229	1	protein_coding	NM_010511,	Mm.549	15979	0.283668	1.21729	0.623931	0.885413	411.8	264.3	646.3	326.5	533.5	227.6	440.8	362.533
ENSMUSG00000020014	Cfap54	cilia and flagella associated protein 54 [Source:MGI Symbol;Acc:MGI:1922208]	10	92775619	93081618	-1	protein_coding		Mm.34980, Mm.391437	380654	0.303064	1.23376	0.800397	0.948999	17.3	57.1	25.7	47.2	0	33.2	33.3667	26.8
ENSMUSG00000020015	Cdk17	cyclin-dependent kinase 17 [Source:MGI Symbol;Acc:MGI:97517]	10	93160875	93267071	1	protein_coding	, NM_146239	Mm.217404, Mm.479520	237459	0.92682	1.90108	0.123056	0.434789	619.7	850.9	349.7	327.5	390.4	239.1	606.767	319
ENSMUSG00000020018	Snrpf	small nuclear ribonucleoprotein polypeptide F [Source:MGI Symbol;Acc:MGI:1917128]	10	93583029	93589706	-1	protein_coding	NM_027246		69878	0.661261	1.58146	0.265335	0.640492	626.1	518.1	770.8	529.6	509.2	171.6	638.333	403.467
ENSMUSG00000020021	Fgd6	FYVE, RhoGEF and PH domain containing 6 [Source:MGI Symbol;Acc:MGI:1261419]	10	94036001	94145339	1	protein_coding	NM_053072,	Mm.269596	13998	-3.76327	0.0736448	0.0692244	0.317529	11.5	3.5	3.3	43.2	0	205.9	6.1	83.0333
ENSMUSG00000020022	Ndufa12	NADH dehydrogenase (ubiquinone) 1 alpha subcomplex, 12 [Source:MGI Symbol;Acc:MGI:1913664]	10	94198955	94221443	1	protein_coding	, NM_025551		66414	-0.168073	0.890031	0.702601	0.919155	3312.6	1946.8	4115.2	3598.6	4376.8	2558.9	3124.87	3511.43
ENSMUSG00000020023	Tmcc3	transmembrane and coiled coil domains 3 [Source:MGI Symbol;Acc:MGI:2442900]	10	94311949	94590956	1	protein_coding	, NM_172051, NM_001168684, NM_177026	Mm.23047	319880	-3.22843	0.106695	1.26136e-08	8.77814e-07	53.2	99.2	67.5	793.7	796.5	466.7	73.3	685.633
ENSMUSG00000020024	Cep83	centrosomal protein 83 [Source:MGI Symbol;Acc:MGI:1924298]	10	94688654	94790853	1	protein_coding	NM_029852,	Mm.296971	77048	-0.631392	0.645553	NA	NA	216.8	410.1	274.3	138.6	172.2	1085.6	300.4	465.467
ENSMUSG00000020027	Socs2	suppressor of cytokine signaling 2 [Source:MGI Symbol;Acc:MGI:1201787]	10	95385362	95417180	-1	protein_coding	, NM_007706, NM_001168657, NM_001168655, NM_001168656	Mm.474283	216233	-0.202592	0.868988	0.890188	0.97347	127	26.3	65.8	82.3	156.4	13.7	73.0333	84.1333
ENSMUSG00000020029	Nudt4	nudix (nucleoside diphosphate linked moiety X)-type motif 4 [Source:MGI Symbol;Acc:MGI:1918457]	10	95547007	95564146	-1	protein_coding	NM_027722	Mm.24397	71207	2.50494	5.67626	0.00423786	0.0457056	413.1	360.9	810.6	69.6	92.1	117.8	528.2	93.1667
ENSMUSG00000020034	Tcp11l2	t-complex 11 (mouse) like 2 [Source:MGI Symbol;Acc:MGI:2444679]	10	84576626	84614359	1	protein_coding	NM_146008,		216198	-1.56707	0.337493	0.0335863	0.203371	357.9	244.1	236.1	1085.1	744.4	653.2	279.367	827.567
ENSMUSG00000020038	Cry1	cryptochrome 1 (photolyase-like) [Source:MGI Symbol;Acc:MGI:1270841]	10	85131700	85185064	-1	protein_coding	NM_007771,	Mm.26237	12952	0.661478	1.5817	NA	NA	128.3	324	108.3	62.5	6.1	286	186.867	118.2
ENSMUSG00000020044	Timp3	tissue inhibitor of metalloproteinase 3 [Source:MGI Symbol;Acc:MGI:98754]	10	86300372	86349506	1	protein_coding	NM_011595,	Mm.4871	21859	3.49882	11.3045	0.0113892	0.0944519	379.1	184.4	181.7	60.4	1.2	3.4	248.4	21.6667
ENSMUSG00000020048	Hsp90b1	heat shock protein 90, beta (Grp94), member 1 [Source:MGI Symbol;Acc:MGI:98817]	10	86690209	86705509	-1	protein_coding	, NM_011631	Mm.87773	22027	-2.32311	0.199836	NA	NA	3235.6	5529.4	4069.4	11806.9	11179.5	41237.5	4278.13	21408
ENSMUSG00000020056	Washc3	WASH complex subunit 3 [Source:MGI Symbol;Acc:MGI:1914532]	10	88201093	88246158	1	protein_coding	NM_026070, , NM_001122960, NM_027487	Mm.208465	67282	-0.438205	0.738052	0.665926	0.904872	1603	713	867.9	1283.2	3011.6	19.4	1061.3	1438.07
ENSMUSG00000020063	Sirt1	sirtuin 1 [Source:MGI Symbol;Acc:MGI:2135607]	10	63319005	63381704	-1	protein_coding	, NM_001159589, NM_019812		93759	0.010207	1.0071	0.991168	0.997357	109.1	474.2	300.3	322.9	146.7	407.2	294.533	292.267
ENSMUSG00000020064	Herc4	hect domain and RLD 4 [Source:MGI Symbol;Acc:MGI:1914595]	10	63243810	63317878	1	protein_coding	, NM_026101, NM_030114	Mm.234437	67345	-0.44897	0.732566	NA	NA	379.1	365.3	483.3	253.4	725	698.9	409.233	559.1
ENSMUSG00000020069	Hnrnph3	heterogeneous nuclear ribonucleoprotein H3 [Source:MGI Symbol;Acc:MGI:1926462]	10	63014664	63024217	-1	protein_coding	NM_001079824,		432467	0.00893503	1.00621	0.989425	0.996854	438.1	460.1	345.7	226.5	759	251.7	414.633	412.4
ENSMUSG00000020070	Rufy2	RUN and FYVE domain-containing 2 [Source:MGI Symbol;Acc:MGI:1917682]	10	62980223	63017210	1	protein_coding	, NM_027425		70432	-0.753041	0.593352	0.48935	0.813179	86.6	89.6	59.6	13.7	300.7	83.5	78.6	132.633
ENSMUSG00000020074	Ccar1	cell division cycle and apoptosis regulator 1 [Source:MGI Symbol;Acc:MGI:1914750]	10	62743928	62792286	-1	protein_coding	, NM_026201	Mm.196371	67500	-0.159575	0.895289	0.815928	0.950819	1114.9	1227.6	1258.4	1175.5	1064.5	1782.2	1200.3	1340.73
ENSMUSG00000020075	Ddx21	DEAD (Asp-Glu-Ala-Asp) box polypeptide 21 [Source:MGI Symbol;Acc:MGI:1860494]	10	62580251	62602281	-1	protein_coding	NM_019553,	Mm.413275	56200	-0.0921425	0.938129	NA	NA	1060.4	1527.9	1053.2	497.1	715.3	2669.9	1213.83	1294.1
ENSMUSG00000020076	Ddx50	DEAD (Asp-Glu-Ala-Asp) box polypeptide 50 [Source:MGI Symbol;Acc:MGI:2182303]	10	62615895	62651218	-1	protein_coding	, NM_053183		94213	-0.519707	0.697513	0.527327	0.837457	1084.7	633.1	244.6	348.8	360.1	2104.8	654.133	937.9
ENSMUSG00000020077	Srgn	serglycin [Source:MGI Symbol;Acc:MGI:97756]	10	62493833	62527451	-1	protein_coding	, NM_011157		19073	0.293602	1.2257	NA	NA	21286	15026.1	19119.3	20153.3	18434.5	6635.8	18477.1	15074.5
ENSMUSG00000020078	Vps26a	VPS26 retromer complex component A [Source:MGI Symbol;Acc:MGI:1353654]	10	62455235	62486805	-1	protein_coding	NM_001113355, , NM_133672		30930	1.79876	3.47922	0.0757722	0.334511	236.1	522.5	440.5	202.6	133.4	8	399.7	114.667
ENSMUSG00000020079	Supv3l1	suppressor of var1, 3-like 1 (S. cerevisiae) [Source:MGI Symbol;Acc:MGI:2441711]	10	62429209	62449738	-1	protein_coding	NM_181423,	Mm.235898	338359	-0.0646144	0.956201	0.953507	0.989459	164.2	14.9	121.2	108.7	158.8	46.9	100.1	104.8
ENSMUSG00000020085	Aifm2	apoptosis-inducing factor, mitochondrion-associated 2 [Source:MGI Symbol;Acc:MGI:1918611]	10	61715263	61739260	1	protein_coding	, NM_001284300, NM_178058, NM_001039194, NM_153779	Mm.286309	71361	1.21609	2.32317	0.612012	0.880953	2.6	39.5	30	0	25.5	5.7	24.0333	10.4
ENSMUSG00000020087	Tysnd1	trypsin domain containing 1 [Source:MGI Symbol;Acc:MGI:1919017]	10	61695514	61702773	1	protein_coding	NM_001272091, NM_001272090, NM_001272092, NM_027912,	Mm.71514	71767	-0.931818	0.524197	NA	NA	88.5	159.8	141.9	67	111.5	566.2	130.067	248.233
ENSMUSG00000020088	Sar1a	secretion associated Ras related GTPase 1A [Source:MGI Symbol;Acc:MGI:98230]	10	61680299	61693297	1	protein_coding	, NM_009120	Mm.391794	20224	-0.381305	0.767743	0.373976	0.740762	1149.5	1058.1	1485.2	1592.4	1511.9	1706.7	1230.93	1603.67
ENSMUSG00000020089	Ppa1	pyrophosphatase (inorganic) 1 [Source:MGI Symbol;Acc:MGI:97831]	10	61648552	61674168	1	protein_coding	NM_026438,	Mm.28897	67895	-0.363804	0.777113	NA	NA	1093.7	1561.3	1672.5	892.2	500.7	4176.4	1442.5	1856.43
ENSMUSG00000020091	Eif4ebp2	eukaryotic translation initiation factor 4E binding protein 2 [Source:MGI Symbol;Acc:MGI:109198]	10	61428491	61452661	-1	protein_coding	, NM_010124		13688	-0.299711	0.812415	0.666775	0.904986	266.9	661.2	454.7	285.9	392.8	1023.8	460.933	567.5
ENSMUSG00000020097	Sgpl1	sphingosine phosphate lyase 1 [Source:MGI Symbol;Acc:MGI:1261415]	10	61098642	61147703	-1	protein_coding	NM_009163, NM_001316674, NM_001316673,	Mm.412319	20397	-2.48234	0.178954	0.0588281	0.287981	16	21.1	113.9	104.1	144.3	598.3	50.3333	282.233
ENSMUSG00000020100	Slc29a3	solute carrier family 29 (nucleoside transporters), member 3 [Source:MGI Symbol;Acc:MGI:1918529]	10	60712072	60752794	-1	protein_coding	NM_023596,	Mm.284462	71279	-0.125459	0.916712	0.903494	0.975724	14.8	97.5	72.1	55.3	48.5	97.2	61.4667	67
ENSMUSG00000020101	Vsir	V-set immunoregulatory receptor [Source:MGI Symbol;Acc:MGI:1921298]	10	60346851	60372684	1	protein_coding	NM_028732, NM_001159572,	Mm.273584	74048	-1.42323	0.372875	0.108557	0.405316	62.2	146.6	236.1	79.7	323.7	791.6	148.3	398.333
ENSMUSG00000020107	Anapc16	anaphase promoting complex subunit 16 [Source:MGI Symbol;Acc:MGI:1289325]	10	59987409	60003135	-1	protein_coding	NM_025514,	Mm.21793	52717	-0.877205	0.544421	0.254	0.62636	1421.5	397.8	1089.5	1320.7	3751.2	272.2	969.6	1781.37
ENSMUSG00000020108	Ddit4	DNA-damage-inducible transcript 4 [Source:MGI Symbol;Acc:MGI:1921997]	10	59949669	59951834	-1	protein_coding	NM_029083	Mm.21697	74747	-3.19573	0.109141	0.00360991	0.0399811	13.5	5.3	3.6	23.4	65.5	115.5	7.46667	68.1333
ENSMUSG00000020109	Dnajb12	DnaJ heat shock protein family (Hsp40) member B12 [Source:MGI Symbol;Acc:MGI:1931881]	10	59879556	59899302	1	protein_coding	, NM_019965		56709	-0.895847	0.537432	NA	NA	102.6	108	76.7	32	15.8	487.3	95.7667	178.367
ENSMUSG00000020111	Micu1	mitochondrial calcium uptake 1 [Source:MGI Symbol;Acc:MGI:2384909]	10	59702477	59864132	1	protein_coding	NM_144822, , NM_001291442, NM_001291443	Mm.27199	216001	0.940522	1.91922	0.144953	0.474094	218.1	234.5	98.4	118.8	87.3	80.1	183.667	95.4
ENSMUSG00000020114	Cand1	cullin associated and neddylation disassociated 1 [Source:MGI Symbol;Acc:MGI:1261820]	10	119199255	119240055	-1	protein_coding	NM_027994,	Mm.203965	71902	0.938312	1.91628	0.256539	0.629308	987.2	1059	1129	524.5	404.9	727.5	1058.4	552.3
ENSMUSG00000020115	Tbk1	TANK-binding kinase 1 [Source:MGI Symbol;Acc:MGI:1929658]	10	121546455	121586787	-1	protein_coding	NM_019786,	Mm.34580	56480	-0.141659	0.906476	0.799431	0.948999	417.6	246.7	224.9	313.8	368.6	298.6	296.4	327
ENSMUSG00000020116	Pno1	partner of NOB1 homolog [Source:MGI Symbol;Acc:MGI:1913499]	11	17203198	17211568	-1	protein_coding	NM_025443,	Mm.27831	66249	2.01918	4.05354	0.0333166	0.202334	890.4	697.2	1326.8	405.7	229.1	83.5	971.467	239.433
ENSMUSG00000020120	Plek	pleckstrin [Source:MGI Symbol;Acc:MGI:1860485]	11	16971206	17052381	-1	protein_coding	NM_019549,	Mm.98232	56193	2.62796	6.18151	1.64429e-05	0.000455586	16737.9	9235	5990.5	1881.3	1161.5	2127.6	10654.5	1723.47
ENSMUSG00000020121	Srgap1	SLIT-ROBO Rho GTPase activating protein 1 [Source:MGI Symbol;Acc:MGI:2152936]	10	121780991	122047315	-1	protein_coding	NM_001242411, , NM_001081037	Mm.288698	117600	-1.77153	0.292898	0.376771	0.740848	0	11.4	16.8	1	95.8	0	9.4	32.2667
ENSMUSG00000020122	Egfr	epidermal growth factor receptor [Source:MGI Symbol;Acc:MGI:95294]	11	16752203	16918158	1	protein_coding	NM_207655, NM_007912,		13649	-0.590341	0.664186	0.788941	0.946592	0.6	40.4	0	0.5	8.5	52.6	13.6667	20.5333
ENSMUSG00000020124	Usp15	ubiquitin specific peptidase 15 [Source:MGI Symbol;Acc:MGI:101857]	10	123105006	123196995	-1	protein_coding	NM_027604, NM_001301628,	Mm.244209	14479	0.426191	1.34368	NA	NA	1048.2	1120.5	577.8	309.2	893.5	841.9	915.5	681.533
ENSMUSG00000020125	Elane	elastase, neutrophil expressed [Source:MGI Symbol;Acc:MGI:2679229]	10	79886247	79888215	1	protein_coding	NM_015779	Mm.262194	50701	6.06402	66.9042	8.99591e-07	3.55901e-05	12922.4	7194.3	40397.1	1.5	341.9	561.7	20171.3	301.7
ENSMUSG00000020128	Vps54	VPS54 GARP complex subunit [Source:MGI Symbol;Acc:MGI:2178798]	11	21239281	21321136	1	protein_coding	NM_139061, NM_001290628,	Mm.170103	245944	-0.441189	0.736527	NA	NA	615.8	221.3	347.3	547.9	546.8	513.6	394.8	536.1
ENSMUSG00000020130	Tbc1d15	TBC1 domain family, member 15 [Source:MGI Symbol;Acc:MGI:1913937]	10	115197872	115251467	-1	protein_coding	NM_025706,	Mm.22252	66687	-0.72587	0.604632	0.266306	0.641221	372.7	533.9	482	587.5	329.8	1379.5	462.867	765.6
ENSMUSG00000020132	Rab21	RAB21, member RAS oncogene family [Source:MGI Symbol;Acc:MGI:894308]	10	115287084	115315594	-1	protein_coding	NM_024454,		216344	-0.324145	0.798772	0.479589	0.805745	608.8	898.3	539	829.7	584.4	1146.2	682.033	853.433
ENSMUSG00000020133	2310011J03Rik	RIKEN cDNA 2310011J03 gene [Source:MGI Symbol;Acc:MGI:1913624]	10	80318254	80320537	-1	protein_coding	NM_025521	Mm.383824	66374	0.0755872	1.05379	0.949876	0.988557	158.4	392.5	102.4	417.9	36.4	164.7	217.767	206.333
ENSMUSG00000020134	Peli1	pellino 1 [Source:MGI Symbol;Acc:MGI:1914495]	11	21091291	21150323	1	protein_coding	NM_023324,		67245	-1.32839	0.398211	0.00891146	0.0796226	434.9	527.7	324	1227.8	996.6	1004.3	428.867	1076.23
ENSMUSG00000020137	Thap2	THAP domain containing, apoptosis associated protein 2 [Source:MGI Symbol;Acc:MGI:1914066]	10	115368404	115384443	-1	protein_coding	NM_025780,		66816	-0.123027	0.918259	0.881725	0.971746	135.4	121.2	115.9	210.2	82.4	112.1	124.167	134.9
ENSMUSG00000020140	Lgr5	leucine rich repeat containing G protein coupled receptor 5 [Source:MGI Symbol;Acc:MGI:1341817]	10	115450311	115587780	-1	protein_coding	NM_010195,	Mm.42103	14160	-1.54678	0.342273	NA	NA	10.3	9.7	8.9	7.1	13.3	64.1	9.63333	28.1667
ENSMUSG00000020142	Slc1a4	solute carrier family 1 (glutamate/neutral amino acid transporter), member 4 [Source:MGI Symbol;Acc:MGI:2135601]	11	20302180	20332713	-1	protein_coding	, NM_018861	Mm.6379	55963	0.246425	1.18626	NA	NA	27.6	9.7	76.7	54.8	0	41.2	38	32
ENSMUSG00000020143	Dock2	dedicator of cyto-kinesis 2 [Source:MGI Symbol;Acc:MGI:2149010]	11	34226815	34783892	-1	protein_coding	NM_033374,	Mm.380679	94176	-2.4204	0.186805	9.05839e-05	0.00193113	142.4	457.5	316.1	1462.9	1844.1	1594.6	305.333	1633.87
ENSMUSG00000020149	Rab1a	RAB1A, member RAS oncogene family [Source:MGI Symbol;Acc:MGI:97842]	11	20201432	20226856	1	protein_coding	, NM_008996		19324	-0.0884503	0.940532	0.859231	0.965253	1642.2	2006.5	2095.9	2514.5	2463.6	1129	1914.87	2035.7
ENSMUSG00000020151	Ptprr	protein tyrosine phosphatase, receptor type, R [Source:MGI Symbol;Acc:MGI:109559]	10	116018213	116274932	1	protein_coding	NM_011217, , NM_001161837, NM_001161839, NM_001161838, NM_001161840	Mm.336316	19279	-3.02006	0.123274	NA	NA	0.6	0	26	14.7	19.4	184.2	8.86667	72.7667
ENSMUSG00000020152	Actr2	ARP2 actin-related protein 2 [Source:MGI Symbol;Acc:MGI:1913963]	11	20062304	20112913	-1	protein_coding	NM_146243,	Mm.259045	66713	0.0173201	1.01208	NA	NA	1893.6	2614.1	2746.5	2987.3	3220.1	959.7	2418.07	2389.03
ENSMUSG00000020153	Ndufs7	NADH dehydrogenase (ubiquinone) Fe-S protein 7 [Source:MGI Symbol;Acc:MGI:1922656]	10	80249121	80256794	1	protein_coding	, NM_029272		75406	0.117662	1.08497	0.818187	0.951258	3170.2	2374.4	3213.4	3558.5	2958.2	1554.6	2919.33	2690.43
ENSMUSG00000020154	Ptprb	protein tyrosine phosphatase, receptor type, B [Source:MGI Symbol;Acc:MGI:97809]	10	116275523	116389535	1	protein_coding	, NM_029928	Mm.37213, Mm.484153	19263	-1.94699	0.259358	0.263996	0.639136	34.6	3.5	3	0	157.6	1.1	13.7	52.9
ENSMUSG00000020156	Mum1	melanoma associated antigen (mutated) 1 [Source:MGI Symbol;Acc:MGI:1915364]	10	80226434	80243903	1	protein_coding	NM_023431,	Mm.273418	68114	-0.885558	0.541278	0.236141	0.609051	242.5	168.6	101.7	376.3	355.2	215.1	170.933	315.533
ENSMUSG00000020160	Meis1	Meis homeobox 1 [Source:MGI Symbol;Acc:MGI:104717]	11	18879817	19018985	-1	protein_coding	, NM_001193271, NM_010789	Mm.356578, Mm.445192	17268	4.29288	19.6014	NA	NA	1425.3	1170.5	842.2	1.5	7.3	167	1146	58.6
ENSMUSG00000020163	Uqcr11	ubiquinol-cytochrome c reductase, complex III subunit XI [Source:MGI Symbol;Acc:MGI:1913844]	10	80402997	80406830	-1	protein_coding	, NM_025650		66594	0.584685	1.49971	0.13122	0.45199	7236.4	6872.9	8972.8	5537.8	6049.9	3803.5	7694.03	5130.4
ENSMUSG00000020166	Cnot2	CCR4-NOT transcription complex, subunit 2 [Source:MGI Symbol;Acc:MGI:1919318]	10	116485161	116581511	-1	protein_coding	, NM_001037846, NM_001037847, NM_001037848, NM_028082		72068	-0.292327	0.816584	0.700252	0.91843	415.7	660.3	369.7	958.7	717.7	92.7	481.9	589.7
ENSMUSG00000020167	Tcf3	transcription factor 3 [Source:MGI Symbol;Acc:MGI:98510]	10	80409514	80433647	-1	protein_coding	NM_001164153, NM_001164150, NM_011548, NM_001164149, NM_001164147, NM_001164148, NM_001164152, , NM_001164151		21423	-0.728282	0.603622	0.293409	0.668478	186	313.5	218.9	147.8	383.1	660	239.467	396.967
ENSMUSG00000020170	Frs2	fibroblast growth factor receptor substrate 2 [Source:MGI Symbol;Acc:MGI:1100860]	10	117069427	117148534	-1	protein_coding	NM_177798,		327826	1.24211	2.36545	0.3257	0.69832	91.1	295.9	201.5	121.4	124.9	2.3	196.167	82.8667
ENSMUSG00000020171	Yeats4	YEATS domain containing 4 [Source:MGI Symbol;Acc:MGI:1927224]	10	117215221	117224507	-1	protein_coding	, NM_026570	Mm.233529	64050	-0.247028	0.842631	0.778808	0.943925	621.6	742	274.6	761.7	1116.6	65.2	546.067	647.833
ENSMUSG00000020176	Grb10	growth factor receptor bound protein 10 [Source:MGI Symbol;Acc:MGI:103232]	11	11930508	12038683	-1	protein_coding	, NM_010345, NM_001177629	Mm.273117	14783	4.29734	19.6621	0.00188905	0.0243652	55.2	178.3	76.7	0.5	15.8	0	103.4	5.43333
ENSMUSG00000020180	Snrpd3	small nuclear ribonucleoprotein D3 [Source:MGI Symbol;Acc:MGI:1914582]	10	75517551	75537381	1	protein_coding	, NM_026095		NA	0.535585	1.44953	0.272053	0.647048	1460.6	1869.5	1827.9	1646.2	1100.9	809.9	1719.33	1185.67
ENSMUSG00000020184	Mdm2	transformed mouse 3T3 cell double minute 2 [Source:MGI Symbol;Acc:MGI:96952]	10	117688875	117710758	-1	protein_coding	NM_010786, NM_001288586,	Mm.22670	17246	-0.554691	0.680803	0.35986	0.727655	322.7	421.5	338.5	283.3	488.6	819	360.9	530.3
ENSMUSG00000020185	E2f7	E2F transcription factor 7 [Source:MGI Symbol;Acc:MGI:1289147]	10	110745439	110787384	1	protein_coding	, NM_178609	Mm.11747	52679	0.587522	1.50266	0.702412	0.919155	11.5	146.6	81	30	0	129.3	79.7	53.1
ENSMUSG00000020186	Csrp2	cysteine and glycine-rich protein 2 [Source:MGI Symbol;Acc:MGI:1202907]	10	110919789	110939622	1	protein_coding	NM_007792,		13008	0.252733	1.19146	0.870675	0.968425	69.9	294.2	202.5	7.1	461.9	6.9	188.867	158.633
ENSMUSG00000020189	Osbpl8	oxysterol binding protein-like 8 [Source:MGI Symbol;Acc:MGI:2443807]	10	111164752	111297249	1	protein_coding	NM_175489, , NM_001003717	Mm.220204	237542	0.789263	1.72819	NA	NA	854.4	829.8	1021	426.5	503.1	636	901.733	521.867
ENSMUSG00000020190	Mknk2	MAP kinase-interacting serine/threonine kinase 2 [Source:MGI Symbol;Acc:MGI:894279]	10	80665327	80678112	-1	protein_coding	NM_021462,		17347	-1.30124	0.405778	NA	NA	309.8	518.1	404.3	524.5	1210	1302.9	410.733	1012.47
ENSMUSG00000020193	Zpbp	zona pellucida binding protein [Source:MGI Symbol;Acc:MGI:1855701]	11	11279626	11462408	-1	protein_coding	NM_015785, NM_001185153	Mm.9500	53604	1.28972	2.44481	0.503005	0.821112	108.4	59.7	31.9	22.3	0	59.5	66.6667	27.2667
ENSMUSG00000020196	Cabin1	calcineurin binding protein 1 [Source:MGI Symbol;Acc:MGI:1298375]	10	75646112	75764341	-1	protein_coding	NM_172549,	Mm.257404	104248	-0.335806	0.792342	0.620183	0.883688	115.5	173.9	200.5	77.7	197.6	344.3	163.3	206.533
ENSMUSG00000020198	Ap3d1	adaptor-related protein complex 3, delta 1 subunit [Source:MGI Symbol;Acc:MGI:107734]	10	80706956	80742264	-1	protein_coding	NM_007460,	Mm.209294	11776	-1.75844	0.295568	NA	NA	238.6	345.1	482.7	344.8	281.3	2983.3	355.467	1203.13
ENSMUSG00000020205	Phlda1	pleckstrin homology like domain, family A, member 1 [Source:MGI Symbol;Acc:MGI:1096880]	10	111506286	111508645	1	protein_coding	NM_009344,	Mm.3117	21664	0.398648	1.31827	0.760659	0.937748	103.9	34.2	80.3	76.2	44.9	44.6	72.8	55.2333
ENSMUSG00000020211	Sf3a2	splicing factor 3a, subunit 2 [Source:MGI Symbol;Acc:MGI:104912]	10	80798198	80804924	1	protein_coding	NM_013651,		20222	-0.600944	0.659322	NA	NA	60.3	157.2	89.2	50.8	49.7	364.9	102.233	155.133
ENSMUSG00000020212	Mdm1	transformed mouse 3T3 cell double minute 1 [Source:MGI Symbol;Acc:MGI:96951]	10	118141811	118168997	1	protein_coding	, NM_148922, NM_001162904, NM_010785, NM_001162905		17245	2.76846	6.81381	NA	NA	510	540	196.9	20.3	117.6	45.8	415.633	61.2333
ENSMUSG00000020213	Glipr1l1	GLI pathogenesis-related 1 like 1 [Source:MGI Symbol;Acc:MGI:1916536]	10	112060189	112078510	1	protein_coding	NM_027018	Mm.47058	69286	1.91146	3.7619	NA	NA	18.6	43	20.4	2.5	19.4	0	27.3333	7.3
ENSMUSG00000020219	Timm13	translocase of inner mitochondrial membrane 13 [Source:MGI Symbol;Acc:MGI:1353432]	10	80899450	80900969	-1	protein_coding	NM_013895,	Mm.142132	30055	-0.142559	0.905911	0.760629	0.937748	4049.6	3393	5151.3	5632.8	5708	2561.2	4197.97	4634
ENSMUSG00000020220	Vps13d	vacuolar protein sorting 13D [Source:MGI Symbol;Acc:MGI:2448530]	4	144972622	145195005	-1	protein_coding	NM_001276465, NM_001276502,		230895	0.105845	1.07612	0.901782	0.975724	228.4	65	197.9	192.4	220.7	43.5	163.767	152.2
ENSMUSG00000020224	Llph	LLP homolog, long-term synaptic facilitation (Aplysia) [Source:MGI Symbol;Acc:MGI:1913475]	10	120227070	120232582	1	protein_coding	NM_025431,	Mm.291755	66225	-0.34771	0.78583	0.37327	0.740153	702.4	605	591.6	792.6	700.8	923.1	633	805.5
ENSMUSG00000020225	Tmbim4	transmembrane BAX inhibitor motif containing 4 [Source:MGI Symbol;Acc:MGI:1915462]	10	120201590	120224917	1	protein_coding	, NM_026617	Mm.487755	68212	1.04309	2.06063	0.0659266	0.30877	7444.3	3155	4104	3899.2	2196.9	1037.5	4901.1	2377.87
ENSMUSG00000020227	Irak3	interleukin-1 receptor-associated kinase 3 [Source:MGI Symbol;Acc:MGI:1921164]	10	120141648	120202130	-1	protein_coding	NM_028679,	Mm.146194	73914	1.76342	3.39503	0.117628	0.423802	174.5	286.3	393.4	209.2	23	18.3	284.733	83.5
ENSMUSG00000020228	Helb	helicase (DNA) B [Source:MGI Symbol;Acc:MGI:2152895]	10	120083608	120112987	-1	protein_coding	NM_080446,	Mm.214703	117599	0.675158	1.59677	NA	NA	70.6	135.2	100.7	4.6	27.9	160.1	102.167	64.2
ENSMUSG00000020230	Prmt2	protein arginine N-methyltransferase 2 [Source:MGI Symbol;Acc:MGI:1316652]	10	76207222	76237865	-1	protein_coding	, NM_001302965, NM_133182, NM_001077638	Mm.32020	15468	-0.94158	0.520662	0.631822	0.888744	30.1	10.5	3	20.8	61.8	1.1	14.5333	27.9
ENSMUSG00000020231	Dip2a	disco interacting protein 2 homolog A [Source:MGI Symbol;Acc:MGI:2385920]	10	76259429	76345291	-1	protein_coding	, NM_001081419	Mm.33183, Mm.421699	64451	1.17589	2.25932	0.346268	0.716479	43.6	47.4	6.6	12.7	12.1	18.3	32.5333	14.3667
ENSMUSG00000020232	Hmg20b	high mobility group 20B [Source:MGI Symbol;Acc:MGI:1341190]	10	81346048	81350480	-1	protein_coding	NM_001163166, , NM_010440, NM_001163165	Mm.38474	15353	-0.334423	0.793101	NA	NA	82.1	141.4	89.6	69.6	90.9	234.5	104.367	131.667
ENSMUSG00000020235	Fzr1	fizzy/cell division cycle 20 related 1 (Drosophila) [Source:MGI Symbol;Acc:MGI:1926790]	10	81366222	81378516	-1	protein_coding	NM_019757,		56371	2.48451	5.59646	0.00701399	0.0670361	315	230.1	331.9	52.8	36.4	67.5	292.333	52.2333
ENSMUSG00000020238	Ncln	nicalin [Source:MGI Symbol;Acc:MGI:1926081]	10	81486249	81496392	-1	protein_coding	, NM_134009	Mm.302791	103425	-1.72221	0.303084	NA	NA	159.7	175.6	217	126.9	15.8	1680.4	184.1	607.7
ENSMUSG00000020246	Hcfc2	host cell factor C2 [Source:MGI Symbol;Acc:MGI:1915183]	10	82696160	82742428	1	protein_coding	, NM_001081218		67933	1.13899	2.20227	0.143178	0.470533	227.7	374.1	171.2	155.4	109.1	85.8	257.667	116.767
ENSMUSG00000020248	Nfyb	nuclear transcription factor-Y beta [Source:MGI Symbol;Acc:MGI:97317]	10	82748701	82764144	-1	protein_coding	NM_010914,	Mm.245998	18045	-0.652129	0.636341	0.37641	0.740846	772.3	275.7	396.1	720.5	1059.6	489.6	481.367	756.567
ENSMUSG00000020250	Txnrd1	thioredoxin reductase 1 [Source:MGI Symbol;Acc:MGI:1354175]	10	82833951	82897712	1	protein_coding	NM_001042523, NM_015762, NM_001042513, , NM_001042514	Mm.210155	50493	-0.196522	0.872652	0.797849	0.948999	185.4	399.5	408.3	313.8	219.4	605.1	331.067	379.433
ENSMUSG00000020253	Ppm1m	protein phosphatase 1M [Source:MGI Symbol;Acc:MGI:1915155]	9	106194947	106199746	-1	protein_coding	, NM_198931, NM_026447	Mm.23018	67905	-1.95137	0.258571	NA	NA	59	138.7	127.1	187.4	200	869.4	108.267	418.933
ENSMUSG00000020255	D10Wsu102e	DNA segment, Chr 10, Wayne State University 102, expressed [Source:MGI Symbol;Acc:MGI:106381]	10	83360221	83488505	1	protein_coding	NM_026579		28109	-1.96691	0.2558	NA	NA	180.9	172.1	243.3	341.2	258.2	1733	198.767	777.467
ENSMUSG00000020257	Wdr82	WD repeat domain containing 82 [Source:MGI Symbol;Acc:MGI:1924555]	9	106170928	106191139	1	protein_coding	NM_029896,		77305	0.0876566	1.06264	0.876606	0.971005	411.2	603.3	665.4	384.4	582	615.4	559.967	527.267
ENSMUSG00000020260	Pofut2	protein O-fucosyltransferase 2 [Source:MGI Symbol;Acc:MGI:1916863]	10	77259218	77269575	1	protein_coding	NM_030262,	Mm.203556	80294	-0.406708	0.754343	0.453951	0.78919	154	268.7	298.9	224.4	429.2	304.3	240.533	319.3
ENSMUSG00000020261	Slc36a1	solute carrier family 36 (proton/amino acid symporter), member 1 [Source:MGI Symbol;Acc:MGI:2445299]	11	55204350	55236330	1	protein_coding	NM_153139,	Mm.35732	215335	1.39922	2.63759	0.426192	0.77029	105.8	103.6	86.9	0.5	0	112.1	98.7667	37.5333
ENSMUSG00000020262	Adarb1	adenosine deaminase, RNA-specific, B1 [Source:MGI Symbol;Acc:MGI:891999]	10	77290726	77418270	-1	protein_coding	, NM_130895, NM_001024837	Mm.276815	110532	6.30039	78.8145	NA	NA	158.4	55.3	46.8	1	0	2.3	86.8333	1.1
ENSMUSG00000020263	Appl2	adaptor protein, phosphotyrosine interaction, PH domain and leucine zipper containing 2 [Source:MGI Symbol;Acc:MGI:2384914]	10	83600033	83648738	-1	protein_coding	NM_145220,	Mm.282985	216190	-1.06977	0.476395	0.565056	0.858538	112.3	134.3	5.6	186.9	286.1	56.1	84.0667	176.367
ENSMUSG00000020265	Sumo3	small ubiquitin-like modifier 3 [Source:MGI Symbol;Acc:MGI:1336201]	10	77606097	77618331	1	protein_coding	NM_019929, , NM_001301673, NM_001301672, NM_001301671	Mm.24433, Mm.464798	20610	0.532801	1.44674	NA	NA	1125.1	1429.6	1156.6	907.9	438.9	1218.3	1237.1	855.033
ENSMUSG00000020267	Hint1	histidine triad nucleotide binding protein 1 [Source:MGI Symbol;Acc:MGI:1321133]	11	54866383	54870501	1	protein_coding	NM_008248,		15254	0.445186	1.36149	NA	NA	9226.3	8811.8	11845.1	10807.6	9495.5	1644.9	9961.07	7316
ENSMUSG00000020268	Lyrm7	LYR motif containing 7 [Source:MGI Symbol;Acc:MGI:1922780]	11	54826866	54860916	-1	protein_coding	, NM_029327		75530	-0.542784	0.686445	0.677695	0.907703	125.1	8.8	81.3	184.8	88.5	40	71.7333	104.433
ENSMUSG00000020271	Fbxw11	F-box and WD-40 domain protein 11 [Source:MGI Symbol;Acc:MGI:2144023]	11	32642724	32746816	1	protein_coding	NM_001271349, NM_001271348, NM_001271347, , NM_134015	Mm.28017	103583	0.836425	1.78562	NA	NA	525.4	343.3	328.3	168.1	371	131.5	399	223.533
ENSMUSG00000020272	Stk10	serine/threonine kinase 10 [Source:MGI Symbol;Acc:MGI:1099439]	11	32533305	32624587	1	protein_coding	NM_009288,	Mm.8235	20868	-1.50731	0.351766	0.0261253	0.171469	93	137.9	207.1	673.3	177	394.6	146	414.967
ENSMUSG00000020273	Papolg	poly(A) polymerase gamma [Source:MGI Symbol;Acc:MGI:2442119]	11	23862646	23895253	-1	protein_coding	NM_172555,	Mm.470599	216578	-1.37397	0.385828	0.0287305	0.183274	215.5	81.7	83.3	308.7	265.5	411.8	126.833	328.667
ENSMUSG00000020275	Rel	reticuloendotheliosis oncogene [Source:MGI Symbol;Acc:MGI:97897]	11	23736847	23770970	-1	protein_coding	NM_009044		19696	-4.12953	0.057133	0.000384734	0.00658208	50	0	62.2	344.8	454.6	1173.6	37.4	657.667
ENSMUSG00000020277	Pfkl	phosphofructokinase, liver, B-type [Source:MGI Symbol;Acc:MGI:97547]	10	77986947	78010083	-1	protein_coding	NM_008826,	Mm.269649	18641	-1.42073	0.373523	NA	NA	146.3	235.3	161.7	133	63	1258.3	181.1	484.767
ENSMUSG00000020280	Pus10	pseudouridylate synthase 10 [Source:MGI Symbol;Acc:MGI:1921717]	11	23665674	23732876	1	protein_coding	NM_028956, NM_001033654, , NM_028304	Mm.29536	74467	0.256937	1.19494	0.80436	0.948999	352.8	370.6	421.4	442.8	2.4	512.5	381.6	319.233
ENSMUSG00000020283	Pex13	peroxisomal biogenesis factor 13 [Source:MGI Symbol;Acc:MGI:1919379]	11	23646479	23665959	-1	protein_coding	NM_023651,	Mm.286622	72129	-0.880214	0.543287	0.325777	0.69832	223.2	175.6	298.9	731.2	472.8	80.1	232.567	428.033
ENSMUSG00000020284	1810043G02Rik	RIKEN cDNA 1810043G02 gene [Source:MGI Symbol;Acc:MGI:1915134]	10	77978524	77986905	1	protein_coding	NM_026431,	Mm.297512	67884	-1.78693	0.289789	0.136136	0.458935	116.7	56.2	3.3	145.2	141.9	320.3	58.7333	202.467
ENSMUSG00000020288	Ahsa2	AHA1, activator of heat shock protein ATPase 2 [Source:MGI Symbol;Acc:MGI:1916133]	11	23487882	23498030	-1	protein_coding	, NM_001290654, NM_172391, NM_001290655	Mm.13148	268390	-0.562074	0.677328	0.688376	0.911685	234.8	28.1	126.4	463.1	105.5	5.7	129.767	191.433
ENSMUSG00000020289	Nprl3	nitrogen permease regulator-like 3 [Source:MGI Symbol;Acc:MGI:109258]	11	32225628	32267707	-1	protein_coding	, NM_001284359, NM_181569, NM_001284360	Mm.263161	17168	-1.01429	0.495073	0.475112	0.804097	56.4	2.6	81.7	73.1	24.2	187.6	46.9	94.9667
ENSMUSG00000020290	Xpo1	exportin 1 [Source:MGI Symbol;Acc:MGI:2144013]	11	23256041	23298249	1	protein_coding	, NM_134014, NM_001035226		103573	0.485668	1.40023	0.402725	0.757229	1673	2615	2188.1	1617.3	1236.6	1770.8	2158.7	1541.57
ENSMUSG00000020300	Cpeb4	cytoplasmic polyadenylation element binding protein 4 [Source:MGI Symbol;Acc:MGI:1914829]	11	31872211	31935634	1	protein_coding	NM_001290678, NM_001290676, NM_026252		67579	0.443223	1.35964	0.682996	0.910593	307.3	193.2	206.8	108.7	406.2	5.7	235.767	173.533
ENSMUSG00000020305	Asb3	ankyrin repeat and SOCS box-containing 3 [Source:MGI Symbol;Acc:MGI:1929749]	11	30885416	31102704	1	protein_coding	, NM_023906		65257	0.82296	1.76903	0.48162	0.807016	89.2	202.8	437.6	266.6	82.4	62.9	243.2	137.3
ENSMUSG00000020307	Cdc34	cell division cycle 34 [Source:MGI Symbol;Acc:MGI:102657]	10	79682195	79688398	1	protein_coding	NM_177613,		216150	-1.09435	0.468349	NA	NA	214.3	523.3	583.7	701.2	521.3	1599.2	440.433	940.567
ENSMUSG00000020308	Tpgs1	tubulin polyglutamylase complex subunit 1 [Source:MGI Symbol;Acc:MGI:106618]	10	79669369	79676127	1	protein_coding	NM_148934,	Mm.22623	110012	-0.383763	0.766436	NA	NA	514.5	194.1	445.5	458.5	459.5	588	384.7	502
ENSMUSG00000020309	Chac2	ChaC, cation transport regulator 2 [Source:MGI Symbol;Acc:MGI:1915294]	11	30976707	30986350	-1	protein_coding	NM_026527, NM_001290667	Mm.32656	68044	0.189928	1.14071	0.89963	0.975724	264.9	226.6	189.3	215.3	374.6	6.9	226.933	198.933
ENSMUSG00000020311	Erlec1	endoplasmic reticulum lectin 1 [Source:MGI Symbol;Acc:MGI:1914003]	11	30930774	30954335	-1	protein_coding	, NM_025745		66753	-0.649387	0.637551	0.340221	0.709317	456.1	573.4	324	725.1	1223.3	173.9	451.167	707.433
ENSMUSG00000020315	Sptbn1	spectrin beta, non-erythrocytic 1 [Source:MGI Symbol;Acc:MGI:98388]	11	30099395	30268175	-1	protein_coding	, NM_009260, NM_175836	Mm.123110	20742	-0.10712	0.92844	0.802925	0.948999	1508.7	1484.9	1572.1	1745.2	1989.5	1182.8	1521.9	1639.17
ENSMUSG00000020319	Wdpcp	WD repeat containing planar cell polarity effector [Source:MGI Symbol;Acc:MGI:2144467]	11	21572235	21898989	1	protein_coding	, NM_145425	Mm.138090	216560	2.7213	6.59467	0.148948	0.479384	151.4	101	15.5	8.6	0	32	89.3	13.5333
ENSMUSG00000020321	Mdh1	malate dehydrogenase 1, NAD (soluble) [Source:MGI Symbol;Acc:MGI:97051]	11	21556787	21572367	-1	protein_coding	NM_008618, NM_001316675,		17449	-0.974446	0.508935	0.196501	0.560098	6702.7	2961.8	4944.5	15721.4	11583.2	1400.1	4869.67	9568.23
ENSMUSG00000020323	Prss57	protease, serine 57 [Source:MGI Symbol;Acc:MGI:1920356]	10	79781474	79790961	-1	protein_coding	, NM_001042710	Mm.491308	73106	7.62054	196.794	2.66147e-06	9.12552e-05	316.9	166.8	923.8	1.5	0	5.7	469.167	2.4
ENSMUSG00000020326	Ccng1	cyclin G1 [Source:MGI Symbol;Acc:MGI:102890]	11	40748552	40755311	-1	protein_coding	NM_009831,	Mm.2103	12450	-0.595809	0.661673	NA	NA	600.4	912.3	619.3	1384.2	899.6	936.9	710.667	1073.57
ENSMUSG00000020328	Nudcd2	NudC domain containing 2 [Source:MGI Symbol;Acc:MGI:1277103]	11	40733667	40740046	1	protein_coding	NM_026023, , NM_001290697	Mm.276504	52653	1.46008	2.75123	NA	NA	2290.1	1785.2	1942.5	1100.4	670.5	415.2	2005.93	728.7
ENSMUSG00000020329	Polrmt	polymerase (RNA) mitochondrial (DNA directed) [Source:MGI Symbol;Acc:MGI:1915843]	10	79736123	79746581	-1	protein_coding	, NM_172551	Mm.39001	216151	-0.685118	0.621955	0.559991	0.855582	37.8	29	97.8	22.9	87.3	155.6	54.8667	88.6
ENSMUSG00000020330	Hmmr	hyaluronan mediated motility receptor (RHAMM) [Source:MGI Symbol;Acc:MGI:104667]	11	40701395	40733422	-1	protein_coding	NM_013552,	Mm.116997	15366	1.24493	2.37007	0.0743483	0.330888	614.5	836	465.9	70.1	316.4	423.2	638.8	269.9
ENSMUSG00000020340	Cyfip2	cytoplasmic FMR1 interacting protein 2 [Source:MGI Symbol;Acc:MGI:1924134]	11	46193850	46312859	-1	protein_coding	NM_133769, , NM_001252460, NM_001252459	Mm.154358	76884	-1.22837	0.4268	0.0338223	0.203927	154	393.4	550.8	721.6	872.9	980.3	366.067	858.267
ENSMUSG00000020346	Mgat1	mannoside acetylglucosaminyltransferase 1 [Source:MGI Symbol;Acc:MGI:96973]	11	49244191	49263030	1	protein_coding	NM_010794, , NM_001110149, NM_001110150, NM_001110148	Mm.196933	17308	-1.40007	0.37891	NA	NA	241.2	577.8	265.7	130	157.6	2574.9	361.567	954.167
ENSMUSG00000020349	Ppp2ca	protein phosphatase 2 (formerly 2A), catalytic subunit, alpha isoform [Source:MGI Symbol;Acc:MGI:1321159]	11	52098681	52127778	1	protein_coding	NM_019411,		19052	0.398608	1.31824	0.30519	0.67876	2476.1	2822.2	2366.2	2339.8	1637.9	1834.8	2554.83	1937.5
ENSMUSG00000020357	Flt4	FMS-like tyrosine kinase 4 [Source:MGI Symbol;Acc:MGI:95561]	11	49609263	49652739	1	protein_coding	NM_008029,	Mm.3291	14257	-3.35509	0.0977275	0.0705331	0.321209	5.1	0	18.4	108.7	1.2	133.8	7.83333	81.2333
ENSMUSG00000020358	Hnrnpab	heterogeneous nuclear ribonucleoprotein A/B [Source:MGI Symbol;Acc:MGI:1330294]	11	51600100	51606847	-1	protein_coding	NM_010448, , NM_001048061		15384	1.55977	2.94807	NA	NA	1656.3	1517.4	1709.7	799.2	619.5	236.8	1627.8	551.833
ENSMUSG00000020359	Phykpl	5-phosphohydroxy-L-lysine phospholyase [Source:MGI Symbol;Acc:MGI:1920197]	11	51584757	51604489	1	protein_coding	, NM_028398	Mm.256875	72947	0.660212	1.58032	0.443024	0.782831	219.4	188.8	233.8	142.2	97	167	214	135.4
ENSMUSG00000020361	Hspa4	heat shock protein 4 [Source:MGI Symbol;Acc:MGI:1342292]	11	53259814	53300457	-1	protein_coding	NM_008300,	Mm.239865	15525	-0.595693	0.661727	NA	NA	808.9	985.2	1308.7	1368.5	1189.4	2132.2	1034.27	1563.37
ENSMUSG00000020362	Cnot6	CCR4-NOT transcription complex, subunit 6 [Source:MGI Symbol;Acc:MGI:2144529]	11	49671503	49712723	-1	protein_coding	NM_001290741, , NM_212484		104625	0.369324	1.29175	NA	NA	1587.6	2743.2	1845.7	1207	2318.1	1257.1	2058.83	1594.07
ENSMUSG00000020366	Mapk9	mitogen-activated protein kinase 9 [Source:MGI Symbol;Acc:MGI:1346862]	11	49846751	49886421	1	protein_coding	NM_207692, , NM_016961, NM_001163671, NM_001163672	Mm.68933	26420	0.278395	1.21284	0.733024	0.929105	352.8	454.9	370.1	661.6	144.3	163.6	392.6	323.167
ENSMUSG00000020368	Canx	calnexin [Source:MGI Symbol;Acc:MGI:88261]	11	50293961	50325673	-1	protein_coding	, NM_007597, NM_001110499, NM_001110500	Mm.248827	12330	0.813037	1.75691	0.0525189	0.26927	7745.8	8654.6	6868.9	4492.3	3152.2	5599.4	7756.43	4414.63
ENSMUSG00000020372	Rack1	receptor for activated C kinase 1 [Source:MGI Symbol;Acc:MGI:101849]	11	48800332	48806434	1	protein_coding	, NM_008143		14694	0.0523337	1.03694	0.870738	0.968425	19029.9	23333.8	20403.7	20758	19908.8	19863.8	20922.5	20176.9
ENSMUSG00000020375	Rufy1	RUN and FYVE domain containing 1 [Source:MGI Symbol;Acc:MGI:2429762]	11	50389286	50431125	-1	protein_coding	NM_172557,	Mm.390400	216724	-0.731946	0.602091	0.369762	0.736556	41.1	133.5	56.3	121.9	57	203.6	76.9667	127.5
ENSMUSG00000020376	Rnf130	ring finger protein 130 [Source:MGI Symbol;Acc:MGI:1891717]	11	50025346	50104758	1	protein_coding	NM_001290749, NM_001290750, NM_021540,		59044	1.00597	2.0083	0.21749	0.589328	1148.9	834.2	1468.1	639.3	66.7	1012.3	1150.4	572.767
ENSMUSG00000020380	Rad50	RAD50 double strand break repair protein [Source:MGI Symbol;Acc:MGI:109292]	11	53649519	53707319	-1	protein_coding	NM_009012,	Mm.4888	19360	0.534428	1.44837	0.218551	0.590171	346.4	314.4	415.8	273.7	231.6	237.9	358.867	247.733
ENSMUSG00000020381	Mrnip	MRN complex interacting protein [Source:MGI Symbol;Acc:MGI:1915317]	11	50174444	50200115	1	protein_coding	, NM_026543		68067	0.117958	1.0852	0.940992	0.987177	53.2	72	56.6	64.5	103.1	0	60.6	55.8667
ENSMUSG00000020385	Clk4	CDC like kinase 4 [Source:MGI Symbol;Acc:MGI:1098551]	11	51261730	51281766	1	protein_coding	, NM_007714, NM_001304744	Mm.239354	12750	-1.15714	0.448401	0.128666	0.446351	794.1	841.2	888.3	2783.1	2481.8	362.6	841.2	1875.83
ENSMUSG00000020386	Sar1b	secretion associated Ras related GTPase 1B [Source:MGI Symbol;Acc:MGI:1913647]	11	51763687	51791925	1	protein_coding	NM_025535,	Mm.196592	66397	-0.336747	0.791825	0.688474	0.911685	2157.9	1036.2	1602.7	3641.8	2115.6	299.7	1598.93	2019.03
ENSMUSG00000020387	Jade2	jade family PHD finger 2 [Source:MGI Symbol;Acc:MGI:1924151]	11	51813455	51857653	-1	protein_coding	NM_199299,	Mm.259996	76901	-2.09616	0.23388	0.0486372	0.257165	43	147.5	30.6	139.1	46.1	758.4	73.7	314.533
ENSMUSG00000020389	Cdkl3	cyclin-dependent kinase-like 3 [Source:MGI Symbol;Acc:MGI:2388268]	11	52004221	52089784	1	protein_coding	NM_153785, NM_001166654, NM_001166655, NM_001166656, , NM_001166657, NM_001166653	Mm.280557	213084	0.377399	1.299	0.774743	0.942962	53.2	44.8	104.7	115.8	36.4	3.4	67.5667	51.8667
ENSMUSG00000020390	Ube2b	ubiquitin-conjugating enzyme E2B [Source:MGI Symbol;Acc:MGI:102944]	11	51985497	52000762	-1	protein_coding	NM_009458,		22210	-0.792371	0.577394	0.240204	0.612342	1372.7	1486.6	1506.6	2959.3	4152.5	449.6	1455.3	2520.47
ENSMUSG00000020392	Cdkn2aipnl	CDKN2A interacting protein N-terminal like [Source:MGI Symbol;Acc:MGI:1261797]	11	51967661	51977334	1	protein_coding	NM_029976,	Mm.289456	52626	-0.103882	0.930526	0.842388	0.958917	699.8	622.6	828.7	976.5	543.2	791.6	717.033	770.433
ENSMUSG00000020393	Kremen1	kringle containing transmembrane protein 1 [Source:MGI Symbol;Acc:MGI:1933988]	11	5191552	5261558	-1	protein_coding	NM_032396,	Mm.209989	84035	-0.574887	0.671339	0.703906	0.919155	0	88.7	16.5	64.5	82.4	9.2	35.0667	52.0333
ENSMUSG00000020395	Itk	IL2 inducible T cell kinase [Source:MGI Symbol;Acc:MGI:96621]	11	46325150	46389515	-1	protein_coding	NM_001281968, NM_001281966, NM_010583, NM_001281967, , NM_001281965	Mm.339927	16428	0.302103	1.23294	0.828255	0.954276	175.8	101.9	4	0.5	130.9	97.2	93.9	76.2
ENSMUSG00000020397	Med7	mediator complex subunit 7 [Source:MGI Symbol;Acc:MGI:1913463]	11	46436925	46442721	1	protein_coding	, NM_025426, NM_001104530, NM_001104557, NM_001104556	Mm.24159	66213	-0.38829	0.764035	0.594492	0.871251	454.2	252.9	268	448.4	763.8	64.1	325.033	425.433
ENSMUSG00000020399	Havcr2	hepatitis A virus cellular receptor 2 [Source:MGI Symbol;Acc:MGI:2159682]	11	46454935	46481255	1	protein_coding	NM_134250,	Mm.72168	171285	1.53882	2.90558	0.325781	0.69832	10.3	5.3	74.1	23.4	4.8	2.3	29.9	10.1667
ENSMUSG00000020400	Tnip1	TNFAIP3 interacting protein 1 [Source:MGI Symbol;Acc:MGI:1926194]	11	54910785	54962917	-1	protein_coding	, NM_001271456, NM_021327, NM_001199276, NM_001199275, NM_001271455	Mm.259671	57783	-1.40154	0.378525	0.0807315	0.344396	41.7	64.1	124.5	197.5	126.1	286	76.7667	203.2
ENSMUSG00000020402	Vdac1	voltage-dependent anion channel 1 [Source:MGI Symbol;Acc:MGI:106919]	11	52360860	52389397	1	protein_coding	NM_011694,		22333	0.369706	1.29209	NA	NA	765.9	902.7	1103.6	354.4	465.6	1326.9	924.067	715.633
ENSMUSG00000020409	Slu7	SLU7 splicing factor homolog (S. cerevisiae) [Source:MGI Symbol;Acc:MGI:2385598]	11	43433744	43447981	1	protein_coding	, NM_198936, NM_148673	Mm.28200	193116	-0.46508	0.724431	0.590763	0.869502	340	237.1	361.8	815.5	230.4	249.4	312.967	431.767
ENSMUSG00000020412	Ascc2	activating signal cointegrator 1 complex subunit 2 [Source:MGI Symbol;Acc:MGI:1922702]	11	4637747	4685699	1	protein_coding	NM_029291,	Mm.439906	75452	-0.488994	0.712522	0.622804	0.884406	52.6	264.3	28	31.5	189.1	263.1	114.967	161.233
ENSMUSG00000020413	Hus1	HUS1 checkpoint clamp component [Source:MGI Symbol;Acc:MGI:1277962]	11	8993137	9011191	-1	protein_coding	NM_001303532, NM_001303610, NM_008316,	Mm.42201	15574	-0.3558	0.781436	0.719573	0.923051	112.9	65.9	236.4	49.8	346.7	136.1	138.4	177.533
ENSMUSG00000020415	Pttg1	pituitary tumor-transforming gene 1 [Source:MGI Symbol;Acc:MGI:1353578]	11	43420250	43426251	-1	protein_coding	NM_001131054, NM_013917,	Mm.6856	30939	-1.08822	0.47034	NA	NA	1019.3	312.6	1015.7	2234.7	2341.1	416.4	782.533	1664.07
ENSMUSG00000020422	Tns3	tensin 3 [Source:MGI Symbol;Acc:MGI:2443012]	11	8431652	8664535	-1	protein_coding	NM_001083587,	Mm.337820	319939	-1.06552	0.477799	0.305547	0.679185	16	164.2	86.9	141.7	93.4	323.7	89.0333	186.267
ENSMUSG00000020423	Btg2	B cell translocation gene 2, anti-proliferative [Source:MGI Symbol;Acc:MGI:108384]	1	134075170	134079120	-1	protein_coding	NM_007570		12227	-2.04305	0.242651	0.00286056	0.0335321	455.4	216	141.9	794.7	1073	1483.6	271.1	1117.1
ENSMUSG00000020430	Pes1	pescadillo ribosomal biogenesis factor 1 [Source:MGI Symbol;Acc:MGI:1890613]	11	3963975	3980004	1	protein_coding	, NM_022889	Mm.28659	64934	-0.862685	0.549928	0.252786	0.624704	146.3	499.6	301.9	274.2	243.7	1205.7	315.933	574.533
ENSMUSG00000020432	Tcn2	transcobalamin 2 [Source:MGI Symbol;Acc:MGI:98534]	11	3917192	3932159	-1	protein_coding	, NM_015749, NM_001130459, NM_001130458	Mm.20948	21452	0.377658	1.29923	0.585858	0.867076	67.4	120.3	203.1	101.6	133.4	66.3	130.267	100.433
ENSMUSG00000020437	Myo1g	myosin IG [Source:MGI Symbol;Acc:MGI:1927091]	11	6506548	6520965	-1	protein_coding	NM_178440,	Mm.239554	246177	-2.38596	0.191318	0.000473903	0.00789422	79.5	365.3	267.3	1358.3	1223.3	1139.3	237.367	1240.3
ENSMUSG00000020440	Arf5	ADP-ribosylation factor 5 [Source:MGI Symbol;Acc:MGI:99434]	6	28423560	28426602	1	protein_coding	NM_007480,		11844	-0.274237	0.826887	0.694071	0.9156	779.4	572.5	757.3	608.8	937.2	1005.5	703.067	850.5
ENSMUSG00000020441	2310033P09Rik	RIKEN cDNA 2310033P09 gene [Source:MGI Symbol;Acc:MGI:1915112]	11	59208321	59210738	1	protein_coding	NM_024210	Mm.358708	67862	-0.426936	0.74384	NA	NA	164.2	309.1	174.5	187.4	111.5	571.9	215.933	290.267
ENSMUSG00000020444	Guk1	guanylate kinase 1 [Source:MGI Symbol;Acc:MGI:95871]	11	59183875	59192212	-1	protein_coding	NM_008193, NM_001159410,		14923	-0.0970541	0.93494	0.880741	0.97166	1039.8	1149.4	960.7	1185.7	1145.7	1037.5	1049.97	1122.97
ENSMUSG00000020448	Rnf185	ring finger protein 185 [Source:MGI Symbol;Acc:MGI:1922078]	11	3415982	3452363	-1	protein_coding	NM_001290473, NM_001290472, NM_145355,		193670	-1.1293	0.457136	0.325304	0.69832	133.4	296.8	71.4	233.1	305.5	558.2	167.2	365.6
ENSMUSG00000020451	Limk2	LIM motif-containing protein kinase 2 [Source:MGI Symbol;Acc:MGI:1197517]	11	3344256	3409189	-1	protein_coding	NM_001034030, , NM_173053, NM_010718		16886	-1.68512	0.310977	0.0891749	0.364179	148.8	194.1	60.9	89.4	130.9	1077.6	134.6	432.633
ENSMUSG00000020453	Patz1	POZ (BTB) and AT hook containing zinc finger 1 [Source:MGI Symbol;Acc:MGI:1891832]	11	3288874	3309083	1	protein_coding	, NM_001253691, NM_019574, NM_001253690	Mm.486715	56218	0.587654	1.5028	0.291353	0.666628	596.6	416.2	461.6	204.6	360.1	417.5	491.467	327.4
ENSMUSG00000020454	Eif4enif1	eukaryotic translation initiation factor 4E nuclear import factor 1 [Source:MGI Symbol;Acc:MGI:1921453]	11	3202392	3244588	1	protein_coding	NM_001166548, , NM_023743, NM_001166549, NM_001166547	Mm.255649	74203	-0.687268	0.621029	0.250043	0.622698	215.5	343.3	537.6	677.4	851.1	237.9	365.467	588.8
[truncated: 10,290 more rows]

## Sheet: Table 2b.DEG Up
Table 2b. List of Differentially Expressed Genes Upregulated in BM vs Spleen MKs 5 days after CS (306 genes) (Lineage- PF4+ CD41+ CD42b+ cells)
[truncated: 307 more rows]

[truncated: 3 more sheets: Table 2c. DEG Down, Table 2d. GO Up, Table 2e. GO Down]
